# Supplementary material for: SGLT2 inhibitor upregulates myocardial genes for oxidative phosphorylation and fatty acid metabolism in Gαq-mice
Source: J Mol Cell Cardiol Plus. 2025 Apr 9;12:100296. doi: 10.1016/j.jmccpl.2025.100296 (PMC12022632; doi:10.1016/j.jmccpl.2025.100296)
Supplement: Supplementary File 1 — GSEA results for experiment involving genotype (Gαq and wild-type, WT) at 4 and 20 weeks. Gene Set Enrichment Analysis (GSEA) was performed using lists of genes ranked by Wald statistics computed from a model of expression as a function of genotype and timepoint, or from Gαq vs WT within each timepoint. This Excel file includes one row for each of the gene sets from the MH (Hallmark) and Gene Ontology (M5) collections of MSigDB v2024.1.Mm. Columns A-C include the group, name, and size of each gene set, and columns D-O include the following information for each ranked list: Normalized Enrichment Score (NES, the ratio of the gene set's Enrichment Score (ES) to the average ES of 1000 randomly selected gene sets of the same size); the nominal p value; and the FDR-adjusted p value (q value). Nominal p and FDR q values of zero indicate those gene sets in which none of the 1000 random permutations produced an ES that was higher than the ES computed for the gene set. FDR q values <0.25 are in bold italic font and shaded in a graded fashion such that white and dark orange indicate FDR q values of 0.25 and 0, respectively. [file mmc2.xlsx]

## Sheet: Supplementary File 1
			genotype			timepoint			4 weeks Gq vs WT			20 weeks Gq vs WT
Group	Gene Set Name	Size	NES	p	FDR q	NES	p	FDR q	NES	p	FDR q	NES	p	FDR q
MH Hallmark	HALLMARK_OXIDATIVE_PHOSPHORYLATION	193	-3.25759	0	0	1.535	0.00185529	0.112378	-3.0963	0	0	-3.27637	0	0
M5 GO Cellular Component	GOCC_MITOCHONDRIAL_PROTEIN_CONTAINING_COMPLEX	260	-3.04386	0	0	1.61963	0	0.0705906	-2.64496	0	0	-3.22795	0	0
M5 GO Biological Process	GOBP_AEROBIC_RESPIRATION	173	-2.92314	0	0	0.966822	0.551136	0.746216	-2.67929	0	0	-2.94017	0	0
M5 GO Cellular Component	GOCC_MITOCHONDRIAL_MATRIX	288	-2.91804	0	0	1.51402	0	0.125379	-2.48848	0	0	-3.01421	0	0
M5 GO Biological Process	GOBP_CELLULAR_RESPIRATION	222	-2.89573	0	0	1.11337	0.201905	0.537798	-2.68766	0	0	-2.84385	0	0
MH Hallmark	HALLMARK_FATTY_ACID_METABOLISM	150	-2.82546	0	0	1.51183	0.00188679	0.126909	-2.68897	0	0	-2.80884	0	0
M5 GO Cellular Component	GOCC_INNER_MITOCHONDRIAL_MEMBRANE_PROTEIN_COMPLEX	131	-2.8238	0	0	1.06479	0.297552	0.597316	-2.57963	0	0	-2.98878	0	0
M5 GO Biological Process	GOBP_PROTON_MOTIVE_FORCE_DRIVEN_ATP_SYNTHESIS	58	-2.79574	0	0	1.08606	0.312369	0.574059	-2.51613	0	0	-2.87006	0	0
M5 GO Cellular Component	GOCC_RESPIRASOME	81	-2.7953	0	0	0.719678	0.970179	0.979641	-2.41549	0	0	-2.76229	0	0
M5 GO Biological Process	GOBP_MITOCHONDRIAL_GENE_EXPRESSION	165	-2.77545	0	0	1.89841	0	0.00842045	-2.19893	0	6.68454e-05	-2.86042	0	0
M5 GO Biological Process	GOBP_ELECTRON_TRANSPORT_CHAIN	96	-2.76657	0	0	1.33191	0.0429907	0.266001	-2.46629	0	0	-2.85763	0	0
M5 GO Biological Process	GOBP_OXIDATIVE_PHOSPHORYLATION	124	-2.74336	0	0	1.18354	0.131021	0.430169	-2.48846	0	0	-2.85905	0	0
M5 GO Biological Process	GOBP_ATP_BIOSYNTHETIC_PROCESS	86	-2.73604	0	0	1.08589	0.289225	0.574117	-2.4619	0	0	-2.82549	0	0
M5 GO Biological Process	GOBP_MITOCHONDRIAL_TRANSLATION	128	-2.72323	0	0	1.93185	0	0.00600206	-2.18173	0	0.000107163	-2.80351	0	0
M5 GO Biological Process	GOBP_AEROBIC_ELECTRON_TRANSPORT_CHAIN	54	-2.71459	0	0	1.08951	0.319018	0.57209	-2.39955	0	0	-2.73541	0	0
M5 GO Cellular Component	GOCC_OXIDOREDUCTASE_COMPLEX	105	-2.70628	0	0	0.934914	0.593878	0.793686	-2.54293	0	0	-2.70716	0	0
M5 GO Biological Process	GOBP_ATP_SYNTHESIS_COUPLED_ELECTRON_TRANSPORT	66	-2.67959	0	0	1.17243	0.181102	0.44411	-2.38129	0	0	-2.79295	0	0
M5 GO Biological Process	GOBP_FATTY_ACID_CATABOLIC_PROCESS	102	-2.66256	0	0	1.42425	0.0160643	0.190502	-2.65692	0	0	-2.67701	0	0
M5 GO Biological Process	GOBP_FATTY_ACID_BETA_OXIDATION	75	-2.65977	0	0	1.38446	0.0271967	0.221958	-2.71964	0	0	-2.66494	0	0
M5 GO Cellular Component	GOCC_ORGANELLAR_RIBOSOME	88	-2.6395	0	0	1.74552	0	0.0311111	-2.08252	0	0.000985332	-2.70969	0	0
MH Hallmark	HALLMARK_ADIPOGENESIS	200	-2.63452	0	0	1.5443	0	0.107417	-2.67258	0	0	-2.62411	0	0
M5 GO Biological Process	GOBP_ACYL_COA_METABOLIC_PROCESS	80	-2.63119	0	0	0.915151	0.654545	0.826526	-2.46323	0	0	-2.74874	0	0
M5 GO Biological Process	GOBP_ENERGY_DERIVATION_BY_OXIDATION_OF_ORGANIC_COMPOUNDS	324	-2.62704	0	0	1.30251	0.0194932	0.298086	-2.42859	0	0	-2.62623	0	0
M5 GO Biological Process	GOBP_NUCLEOSIDE_TRIPHOSPHATE_BIOSYNTHETIC_PROCESS	106	-2.62008	0	0	1.11684	0.214	0.532347	-2.33905	0	0	-2.69116	0	0
M5 GO Molecular Function	GOMF_ELECTRON_TRANSFER_ACTIVITY	36	-2.61903	0	0	0.937157	0.568702	0.79053	-2.51167	0	0	-2.60291	0	0
M5 GO Biological Process	GOBP_NUCLEOSIDE_BISPHOSPHATE_METABOLIC_PROCESS	98	-2.60913	0	0	0.810942	0.874752	0.929209	-2.48729	0	0	-2.63442	0	0
M5 GO Biological Process	GOBP_GENERATION_OF_PRECURSOR_METABOLITES_AND_ENERGY	447	-2.55813	0	0	1.35881	0	0.242698	-2.33838	0	0	-2.51152	0	0
M5 GO Biological Process	GOBP_MONOCARBOXYLIC_ACID_CATABOLIC_PROCESS	125	-2.5471	0	0	1.47195	0.00585938	0.152701	-2.56697	0	0	-2.57617	0	0
M5 GO Molecular Function	GOMF_OXIDOREDUCTASE_ACTIVITY_ACTING_ON_THE_CH_CH_GROUP_OF_DONORS	59	-2.53321	0	0	1.33799	0.040568	0.26188	-2.40106	0	0	-2.60814	0	0
M5 GO Cellular Component	GOCC_NADH_DEHYDROGENASE_COMPLEX	41	-2.52348	0	0	1.14313	0.257812	0.488384	-2.37522	0	0	-2.72061	0	0
M5 GO Biological Process	GOBP_NADH_DEHYDROGENASE_COMPLEX_ASSEMBLY	54	-2.50562	0	0	1.27667	0.0701754	0.326914	-2.30526	0	3.00679e-05	-2.68121	0	0
M5 GO Cellular Component	GOCC_MITOCHONDRIAL_LARGE_RIBOSOMAL_SUBUNIT	55	-2.4791	0	0	1.63688	0.0131332	0.0651826	-2.02955	0	0.0021258	-2.5769	0	0
M5 GO Biological Process	GOBP_LIPID_OXIDATION	119	-2.47581	0	0	1.49951	0.00775194	0.135577	-2.46048	0	0	-2.55735	0	0
M5 GO Biological Process	GOBP_MITOCHONDRIAL_ELECTRON_TRANSPORT_NADH_TO_UBIQUINONE	23	-2.46966	0	0	1.57705	0.0220441	0.0908929	-2.1111	0	0.000651009	-2.49186	0	0
M5 GO Biological Process	GOBP_MITOCHONDRIAL_RESPIRATORY_CHAIN_COMPLEX_ASSEMBLY	91	-2.45813	0	0	2.05842	0	0.00131823	-2.11406	0	0.000594345	-2.69939	0	0
M5 GO Cellular Component	GOCC_NUCLEOID	49	-2.44213	0	0	1.58774	0.00978474	0.0863035	-2.22187	0	4.81441e-05	-2.38787	0	0
M5 GO Cellular Component	GOCC_TRICARBOXYLIC_ACID_CYCLE_HETEROMERIC_ENZYME_COMPLEX	20	-2.42826	0	0	0.851667	0.686475	0.888589	-2.31613	0	3.20725e-05	-2.39415	0	0
M5 GO Biological Process	GOBP_TRICARBOXYLIC_ACID_CYCLE	35	-2.41535	0	0	-1.21242	0.179592	0.38812	-2.27543	0	2.91568e-05	-2.35194	0	0
M5 GO Biological Process	GOBP_ORGANIC_ACID_CATABOLIC_PROCESS	224	-2.40198	0	0	1.53917	0	0.109336	-2.25645	0	2.74907e-05	-2.52	0	0
M5 GO Biological Process	GOBP_NUCLEOSIDE_PHOSPHATE_BIOSYNTHETIC_PROCESS	247	-2.39026	0	1.99805e-05	1.17866	0.0718336	0.435053	-2.12951	0	0.000426608	-2.319	0	0
M5 GO Biological Process	GOBP_MITOCHONDRIAL_RNA_METABOLIC_PROCESS	53	-2.38928	0	1.94932e-05	1.55326	0.0152964	0.104346	-1.95795	0	0.00608258	-2.39728	0	0
M5 GO Biological Process	GOBP_RIBOSE_PHOSPHATE_BIOSYNTHETIC_PROCESS	198	-2.37684	0	1.90291e-05	1.02099	0.400372	0.663283	-2.11919	0	0.00054625	-2.34072	0	0
M5 GO Cellular Component	GOCC_MICROBODY	143	-2.37316	0	1.85865e-05	1.19558	0.10566	0.416532	-2.25216	0	2.60047e-05	-2.57874	0	0
M5 GO Molecular Function	GOMF_PROTON_TRANSMEMBRANE_TRANSPORTER_ACTIVITY	115	-2.35077	0	1.81641e-05	0.857693	0.814	0.885176	-2.12293	0	0.000521997	-2.17765	0	1.95516e-05
M5 GO Biological Process	GOBP_CELLULAR_LIPID_CATABOLIC_PROCESS	209	-2.34717	0	1.77605e-05	1.09645	0.18251	0.560981	-2.39623	0	0	-2.41961	0	0
M5 GO Biological Process	GOBP_QUINONE_METABOLIC_PROCESS	23	-2.29165	0	1.73744e-05	1.4634	0.04	0.158798	-2.30607	0	3.10379e-05	-2.28698	0	0
M5 GO Molecular Function	GOMF_OXIDOREDUCTASE_ACTIVITY_ACTING_ON_NAD_P_H_QUINONE_OR_SIMILAR_COMPOUND_AS_ACCEPTOR	27	-2.27884	0	1.70047e-05	1.00167	0.44466	0.694737	-2.2149	0	4.69698e-05	-2.36972	0	0
M5 GO Cellular Component	GOCC_RIBOSOMAL_SUBUNIT	181	-2.27863	0	1.66504e-05	1.89718	0	0.00848804	-1.70047	0	0.0601818	-2.42367	0	0
M5 GO Biological Process	GOBP_DICARBOXYLIC_ACID_METABOLIC_PROCESS	96	-2.2782	0	1.63106e-05	1.0697	0.315041	0.591557	-2.26549	0	2.82992e-05	-2.13806	0	7.2486e-05
M5 GO Biological Process	GOBP_REGULATION_OF_TRIGLYCERIDE_BIOSYNTHETIC_PROCESS	25	-2.27133	0	1.59844e-05	1.02313	0.39	0.659495	-2.17506	0	0.000120394	-2.1271	0	0.000131943
M5 GO Cellular Component	GOCC_LARGE_RIBOSOMAL_SUBUNIT	109	-2.26758	0	1.5671e-05	1.75771	0	0.0283388	-1.72759	0	0.0503041	-2.38781	0	0
M5 GO Biological Process	GOBP_FATTY_ACID_METABOLIC_PROCESS	389	-2.25333	0	1.53696e-05	1.52195	0	0.121029	-2.23959	0	2.53204e-05	-2.31014	0	0
M5 GO Biological Process	GOBP_SMALL_MOLECULE_CATABOLIC_PROCESS	321	-2.22971	0	1.50796e-05	1.58831	0	0.0861638	-2.12099	0	0.000520462	-2.33427	0	0
M5 GO Molecular Function	GOMF_OXIDOREDUCTION_DRIVEN_ACTIVE_TRANSMEMBRANE_TRANSPORTER_ACTIVITY	22	-2.22541	0	1.48004e-05	0.917684	0.593561	0.820604	-2.21301	0	4.58515e-05	-2.24458	0	0
M5 GO Biological Process	GOBP_RIBOSE_PHOSPHATE_METABOLIC_PROCESS	430	-2.22169	0	1.45313e-05	1.21497	0.0329457	0.395171	-2.05616	0	0.00154035	-2.21577	0	1.10371e-05
M5 GO Biological Process	GOBP_ACETYL_COA_METABOLIC_PROCESS	36	-2.21363	0	1.42718e-05	-0.767291	0.852632	0.941706	-2.22804	0	2.46711e-05	-2.30244	0	0
M5 GO Biological Process	GOBP_NADP_METABOLIC_PROCESS	51	-2.18801	0	6.8325e-05	1.73061	0	0.0347072	-2.1187	0	0.000536495	-1.97982	0	0.00144764
M5 GO Biological Process	GOBP_SULFUR_COMPOUND_METABOLIC_PROCESS	290	-2.17824	0	8.04096e-05	1.33206	0.0113852	0.266082	-2.17929	0	0.000104834	-2.16704	0	2.88755e-05
M5 GO Molecular Function	GOMF_OXIDOREDUCTASE_ACTIVITY_ACTING_ON_CH_OH_GROUP_OF_DONORS	125	-2.17748	0	7.90467e-05	1.39116	0.0212355	0.218239	-2.05426	0	0.00153155	-2.08152	0	0.000270113
M5 GO Molecular Function	GOMF_4_IRON_4_SULFUR_CLUSTER_BINDING	41	-2.17537	0	9.07402e-05	-1.02949	0.411531	0.613037	-1.91937	0	0.00958052	-2.22197	0	1.12123e-05
M5 GO Molecular Function	GOMF_METAL_CLUSTER_BINDING	76	-2.16815	0	0.000101954	1.59685	0.00194175	0.0812834	-1.64418	0.0019802	0.0855462	-2.21264	0	1.08673e-05
M5 GO Biological Process	GOBP_PROTEIN_TRANSMEMBRANE_IMPORT_INTO_INTRACELLULAR_ORGANELLE	36	-2.16607	0	0.000100309	1.47158	0.0453649	0.152835	-1.69042	0.0117647	0.0638405	-2.39098	0	0
M5 GO Biological Process	GOBP_MITOCHONDRIAL_TRANSMEMBRANE_TRANSPORT	92	-2.16477	0	9.87169e-05	1.07277	0.306483	0.589559	-1.86144	0	0.0166346	-2.22451	0	1.13931e-05
M5 GO Biological Process	GOBP_NUCLEOSIDE_BISPHOSPHATE_BIOSYNTHETIC_PROCESS	40	-2.15352	0	9.71745e-05	0.705783	0.936634	0.983114	-1.94188	0	0.00729866	-2.23239	0	0
M5 GO Biological Process	GOBP_THIOESTER_BIOSYNTHETIC_PROCESS	28	-2.1507	0	9.56795e-05	0.86752	0.682482	0.875247	-1.92836	0	0.00859939	-2.17337	0	1.928e-05
M5 GO Cellular Component	GOCC_MICROBODY_LUMEN	29	-2.14362	0	0.00011803	1.0711	0.34608	0.59093	-1.99817	0	0.00324299	-2.20838	0	1.05429e-05
M5 GO Cellular Component	GOCC_MICROBODY_MEMBRANE	45	-2.14207	0	0.000116269	1.14936	0.237255	0.476576	-1.95547	0	0.00628623	-2.31162	0	0
M5 GO Cellular Component	GOCC_CYTOCHROME_COMPLEX	34	-2.13152	0	0.00012603	-0.925647	0.558185	0.774491	-1.92954	0.00189753	0.0086192	-2.26387	0	0
M5 GO Biological Process	GOBP_LIPID_MODIFICATION	195	-2.12952	0	0.000124204	1.27321	0.0318725	0.330338	-2.05216	0	0.00155289	-2.25539	0	0
M5 GO Molecular Function	GOMF_NAD_BINDING	64	-2.12825	0	0.00013328	1.63327	0.00389105	0.0662235	-2.25443	0	2.67271e-05	-2.05129	0	0.000400822
M5 GO Molecular Function	GOMF_OXIDOREDUCTASE_ACTIVITY_ACTING_ON_THE_ALDEHYDE_OR_OXO_GROUP_OF_DONORS	61	-2.12433	0	0.000153492	1.48162	0.0118812	0.146622	-2.12164	0	0.000512148	-2.1095	0	0.000205811
M5 GO Molecular Function	GOMF_OXIDOREDUCTASE_ACTIVITY_ACTING_ON_NAD_P_H	57	-2.12143	0	0.00015136	1.0707	0.321357	0.590803	-2.12619	0	0.000494665	-1.93075	0	0.00296599
M5 GO Cellular Component	GOCC_PROTON_TRANSPORTING_ATP_SYNTHASE_COMPLEX	18	-2.12056	0	0.000149287	-0.609192	0.952965	0.993208	-1.91584	0.00208768	0.00965569	-2.02241	0	0.000715435
M5 GO Biological Process	GOBP_BRANCHED_CHAIN_AMINO_ACID_CATABOLIC_PROCESS	21	-2.11528	0	0.000157495	1.72901	0.00821355	0.0347297	-2.02742	0	0.00214741	-2.16357	0	2.84853e-05
MH Hallmark	HALLMARK_BILE_ACID_METABOLISM	103	-2.11472	0	0.000155395	1.12363	0.197183	0.521182	-1.85929	0	0.0168763	-2.11112	0	0.000191229
M5 GO Biological Process	GOBP_LIPID_CATABOLIC_PROCESS	304	-2.10916	0	0.000184396	1.17743	0.0806754	0.435594	-2.17498	0	0.000117937	-2.14008	0	7.34273e-05
M5 GO Biological Process	GOBP_UBIQUINONE_METABOLIC_PROCESS	19	-2.107	0	0.000182001	1.51956	0.0466926	0.121564	-2.19278	0	8.73637e-05	-2.24327	0	0
M5 GO Biological Process	GOBP_2_OXOGLUTARATE_METABOLIC_PROCESS	18	-2.09738	0	0.000239066	-1.27776	0.16318	0.32074	-1.98627	0	0.0039326	-2.04473	0	0.000467342
M5 GO Biological Process	GOBP_TETRAPYRROLE_METABOLIC_PROCESS	51	-2.09657	0	0.00023604	1.16295	0.193227	0.456626	-1.94173	0	0.00722829	-1.95533	0	0.00206059
M5 GO Cellular Component	GOCC_MITOCHONDRIAL_SMALL_RIBOSOMAL_SUBUNIT	32	-2.09277	0	0.000252707	1.29348	0.118095	0.305885	-1.69376	0.00203252	0.0631241	-2.21206	0	1.07027e-05
MH Hallmark	HALLMARK_PEROXISOME	96	-2.09129	0	0.000249587	1.08796	0.267223	0.573335	-2.02865	0	0.00213703	-2.14693	0	5.57463e-05
M5 GO Cellular Component	GOCC_ALPHA_KETOACID_DEHYDROGENASE_COMPLEX	16	-2.09035	0	0.000246543	1.00557	0.449612	0.686421	-2.04979	0	0.00157362	-2.05718	0	0.000357981
M5 GO Biological Process	GOBP_NAD_METABOLIC_PROCESS	59	-2.07464	0	0.00031876	1.47365	0.0153257	0.151692	-2.06875	0	0.00125273	-2.13249	0	9.85166e-05
M5 GO Biological Process	GOBP_ATP_METABOLIC_PROCESS	215	-2.07446	0	0.000314965	1.2855	0.0193424	0.315469	-1.83941	0	0.019214	-1.99475	0	0.0011559
M5 GO Biological Process	GOBP_AMINO_ACID_CATABOLIC_PROCESS	87	-2.06692	0	0.000357044	1.58404	0.00582524	0.0871197	-1.65888	0.00402414	0.0774847	-2.20699	0	1.03879e-05
M5 GO Molecular Function	GOMF_STRUCTURAL_CONSTITUENT_OF_RIBOSOME	154	-2.06242	0	0.000416147	1.93309	0	0.00616376	-1.50033	0.00202429	0.172745	-2.28297	0	0
M5 GO Biological Process	GOBP_POSITIVE_REGULATION_OF_TRIGLYCERIDE_BIOSYNTHETIC_PROCESS	18	-2.05709	0	0.00042888	0.866699	0.643264	0.876366	-1.92817	0	0.00850692	-1.87534	0.0039604	0.00635126
M5 GO Cellular Component	GOCC_RIBOSOME	234	-2.05661	0	0.000424006	1.85691	0	0.0120829	-1.45061	0	0.20717	-2.19158	0	1.00911e-05
M5 GO Biological Process	GOBP_SHORT_CHAIN_FATTY_ACID_METABOLIC_PROCESS	15	-2.04929	0	0.000471959	1.13086	0.300601	0.508525	-1.84797	0.0021322	0.0175764
M5 GO Biological Process	GOBP_BRANCHED_CHAIN_AMINO_ACID_METABOLIC_PROCESS	25	-2.04823	0	0.000466715	1.82312	0.00392927	0.0161995	-1.90756	0	0.0108126	-2.15262	0	5.64896e-05
M5 GO Biological Process	GOBP_NICOTINAMIDE_NUCLEOTIDE_BIOSYNTHETIC_PROCESS	16	-2.04339	0	0.0005559	1.56271	0.0205607	0.0992831	-1.77376	0.00194932	0.0345195	-1.93523	0	0.00283
M5 GO Biological Process	GOBP_CARDIOLIPIN_METABOLIC_PROCESS	16	-2.0317	0	0.000744633	0.779772	0.752049	0.951582	-1.88354	0.00194553	0.0138514	-2.19373	0	1.02373e-05
M5 GO Biological Process	GOBP_INNER_MITOCHONDRIAL_MEMBRANE_ORGANIZATION	38	-2.03107	0	0.000736626	1.54931	0.0212766	0.105615	-1.55054	0.0254403	0.140578	-2.256	0	0
M5 GO Biological Process	GOBP_ACETYL_COA_BIOSYNTHETIC_PROCESS	20	-2.02889	0	0.000795096	0.806501	0.735955	0.931123	-2.04307	0	0.00172483	-2.09407	0	0.00020975
M5 GO Biological Process	GOBP_MITOCHONDRIAL_RNA_PROCESSING	20	-2.02098	0	0.000983738	1.31201	0.13442	0.287796	-1.88325	0.00198413	0.0137521	-2.09757	0	0.000217241
M5 GO Biological Process	GOBP_METALLO_SULFUR_CLUSTER_ASSEMBLY	24	-2.02064	0	0.000973491	2.11886	0	0.000566659	-1.68783	0.00957854	0.0636892	-2.08282	0	0.000273114
M5 GO Molecular Function	GOMF_C_ACYLTRANSFERASE_ACTIVITY	15	-2.01978	0	0.000979429	1.58752	0.0328542	0.0862008	-1.90055	0	0.0115295	-1.99403	0	0.00117701
M5 GO Molecular Function	GOMF_INTRAMOLECULAR_OXIDOREDUCTASE_ACTIVITY_TRANSPOSING_C_C_BONDS	17	-2.01972	0	0.00097741	1.82585	0.00191571	0.0156152	-1.97261	0	0.00482991	-2.09552	0	0.000214685
M5 GO Molecular Function	GOMF_OXIDOREDUCTASE_ACTIVITY_ACTING_ON_THE_CH_CH_GROUP_OF_DONORS_NAD_OR_NADP_AS_ACCEPTOR	28	-2.01565	0	0.0010151	0.836986	0.716832	0.905816	-1.70924	0.006	0.0568522	-1.96241	0	0.00188433
M5 GO Biological Process	GOBP_CELLULAR_KETONE_METABOLIC_PROCESS	221	-2.00779	0	0.00110685	1.26361	0.0491493	0.340956	-1.96105	0	0.00589901	-2.03086	0	0.000631816
M5 GO Biological Process	GOBP_FATTY_ACYL_COA_METABOLIC_PROCESS	19	-2.00132	0	0.0012271	0.942959	0.537223	0.780668	-1.66171	0.0188285	0.0767585	-2.10129	0	0.000219858
M5 GO Molecular Function	GOMF_2_IRON_2_SULFUR_CLUSTER_BINDING	25	-1.99154	0	0.0014833	1.65579	0	0.0581262	-1.89271	0.00407332	0.0125788	-2.08083	0	0.000274761
M5 GO Molecular Function	GOMF_ACID_THIOL_LIGASE_ACTIVITY	25	-1.98865	0.00211864	0.00150669	0.987394	0.479846	0.719149	-1.75002	0.00568182	0.0422444	-2.06993	0.00195695	0.000324512
M5 GO Molecular Function	GOMF_LIGASE_ACTIVITY	157	-1.98154	0	0.00167874	1.83406	0	0.0150218	-1.87164	0	0.0153607	-2.01087	0	0.000907432
M5 GO Biological Process	GOBP_PROTON_TRANSMEMBRANE_TRANSPORT	96	-1.98112	0	0.00167802	1.04688	0.349533	0.622353	-1.87029	0	0.0154133	-1.90905	0	0.00402483
M5 GO Molecular Function	GOMF_TRIGLYCERIDE_LIPASE_ACTIVITY	18	-1.98073	0	0.00167705	-0.775777	0.800789	0.938741	-2.02316	0	0.00225264	-1.84643	0.00206186	0.00870586
M5 GO Biological Process	GOBP_QUINONE_BIOSYNTHETIC_PROCESS	16	-1.98066	0	0.00166137	1.63701	0.0300601	0.0652949	-2.17845	0	0.000122955	-2.08739	0	0.000223736
M5 GO Molecular Function	GOMF_QUATERNARY_AMMONIUM_GROUP_TRANSMEMBRANE_TRANSPORTER_ACTIVITY	15	-1.97285	0	0.00182641	0.855865	0.677618	0.886327	-2.09953	0	0.000803834
M5 GO Biological Process	GOBP_MITOCHONDRIAL_TRANSPORT	176	-1.9714	0	0.00184525	1.54184	0	0.108034	-1.67668	0.00208333	0.0691968	-2.06612	0	0.000321059
M5 GO Biological Process	GOBP_TRIGLYCERIDE_BIOSYNTHETIC_PROCESS	46	-1.9657	0	0.00197742	1.04852	0.35206	0.620077	-1.81354	0	0.0242798	-1.98373	0	0.0013675
M5 GO Biological Process	GOBP_NEGATIVE_REGULATION_OF_FATTY_ACID_OXIDATION	16	-1.95931	0	0.00221259	-1.00008	0.447479	0.656749	-1.99891	0	0.00326023	-1.90705	0	0.00414623
M5 GO Biological Process	GOBP_TETRAPYRROLE_BIOSYNTHETIC_PROCESS	31	-1.95577	0	0.00235906	-0.84592	0.705521	0.877812	-1.87249	0	0.0154939	-1.81135	0	0.0125844
M5 GO Biological Process	GOBP_PHOSPHATIDYLGLYCEROL_METABOLIC_PROCESS	26	-1.95389	0	0.00241466	1.04557	0.382937	0.624498	-2.03637	0	0.0019575	-1.87735	0	0.0062913
M5 GO Biological Process	GOBP_BENZENE_CONTAINING_COMPOUND_METABOLIC_PROCESS	23	-1.95184	0	0.00250253	1.11181	0.307692	0.539896	-1.8137	0.00188679	0.0243807	-1.78528	0.00417537	0.0163389
M5 GO Molecular Function	GOMF_HYDRO_LYASE_ACTIVITY	58	-1.94702	0	0.00269014	-1.02272	0.391039	0.624308	-2.01684	0	0.00245335	-1.96974	0	0.00170193
M5 GO Biological Process	GOBP_REGULATION_OF_FATTY_ACID_BETA_OXIDATION	22	-1.93981	0	0.00296269	-1.19807	0.208413	0.401806	-1.90302	0.00191939	0.0111828	-1.79723	0	0.0148026
M5 GO Biological Process	GOBP_REGULATION_OF_LIPID_STORAGE	52	-1.91743	0	0.00430991	0.980822	0.485207	0.730095	-1.90588	0	0.0109467	-2.08346	0	0.000268438
M5 GO Biological Process	GOBP_POSITIVE_REGULATION_OF_TRIGLYCERIDE_METABOLIC_PROCESS	23	-1.91714	0	0.00427995	0.967172	0.484496	0.747258	-1.7627	0.00592885	0.038292	-1.73693	0.0077821	0.0266991
M5 GO Biological Process	GOBP_PROTEIN_IMPORT_INTO_MITOCHONDRIAL_MATRIX	19	-1.91116	0	0.00470294	1.55948	0.0281125	0.100659	-1.5261	0.027451	0.15604	-2.23132	0	0
M5 GO Biological Process	GOBP_GLYCERALDEHYDE_3_PHOSPHATE_METABOLIC_PROCESS	19	-1.90928	0	0.0048073	1.48682	0.0509804	0.144027	-1.71976	0.00742115	0.0536545	-1.8411	0.00609756	0.00925315
M5 GO Biological Process	GOBP_NUCLEOSIDE_TRIPHOSPHATE_METABOLIC_PROCESS	260	-1.90804	0	0.00489007	1.30148	0.0216963	0.298471	-1.69982	0	0.0603117	-1.90153	0	0.0044418
M5 GO Biological Process	GOBP_ALPHA_AMINO_ACID_CATABOLIC_PROCESS	72	-1.90778	0	0.00484999	1.40981	0.0295858	0.202082	-1.4933	0.0164271	0.179918	-2.0117	0	0.000916074
M5 GO Biological Process	GOBP_MITOCHONDRIAL_FISSION	49	-1.90375	0	0.00508381	1.75949	0.0019802	0.0279685	-1.84398	0	0.0183815	-1.84913	0.00190476	0.0085235
M5 GO Biological Process	GOBP_PYRIDINE_CONTAINING_COMPOUND_METABOLIC_PROCESS	188	-1.90251	0	0.0051244	1.66403	0	0.0552949	-1.82401	0	0.022219	-1.75838	0	0.0214159
M5 GO Molecular Function	GOMF_ACYL_COA_BINDING	25	-1.89296	0	0.00594341	1.08264	0.350187	0.578797	-1.77648	0.00392927	0.0342134	-2.0303	0	0.000632475
M5 GO Biological Process	GOBP_REGULATION_OF_SEQUESTERING_OF_TRIGLYCERIDE	15	-1.89075	0.00412371	0.00609374	1.11184	0.328125	0.540248	-1.95953	0	0.00599229	-1.93129	0	0.00296176
M5 GO Biological Process	GOBP_GLYCEROLIPID_CATABOLIC_PROCESS	57	-1.88796	0	0.00626096	-0.739076	0.921415	0.960797	-2.09388	0	0.000855409	-1.85538	0	0.00793064
M5 GO Biological Process	GOBP_FATTY_ACID_DERIVATIVE_METABOLIC_PROCESS	42	-1.88565	0.00212314	0.00645003	1.19702	0.166667	0.416327	-1.5667	0.0100604	0.129249	-2.00247	0	0.00101856
M5 GO Biological Process	GOBP_REGULATION_OF_MITOCHONDRIAL_GENE_EXPRESSION	32	-1.88515	0	0.00647868	1.70396	0	0.0423729	-1.42095	0.0697211	0.231934	-2.03552	0	0.000589092
M5 GO Biological Process	GOBP_DICARBOXYLIC_ACID_CATABOLIC_PROCESS	17	-1.88448	0.00210526	0.00647691	-1.02243	0.430894	0.624756	-1.79422	0	0.0292649	-1.63047	0.0197628	0.0601344
M5 GO Biological Process	GOBP_NADH_METABOLIC_PROCESS	39	-1.883	0	0.00653489	1.37571	0.0614754	0.230229	-1.85884	0	0.0168032	-1.98315	0	0.00136174
M5 GO Biological Process	GOBP_REGULATION_OF_PROTON_TRANSPORT	23	-1.87985	0	0.00674531	-0.945211	0.536779	0.740903	-1.95192	0.00383877	0.00660474	-1.79377	0.00592885	0.0151007
M5 GO Biological Process	GOBP_CEREBELLAR_PURKINJE_CELL_LAYER_FORMATION	18	-1.87786	0	0.0069583	-1.43325	0.0730223	0.197133	-1.85352	0	0.0171059	-1.86264	0.00612245	0.00742404
M5 GO Molecular Function	GOMF_ACYLGLYCEROL_O_ACYLTRANSFERASE_ACTIVITY	21	-1.87746	0	0.00694145	-0.966542	0.515275	0.706989	-1.69041	0.00972763	0.0635677	-1.6721	0.0150943	0.0447651
M5 GO Biological Process	GOBP_REGULATION_OF_TRIGLYCERIDE_METABOLIC_PROCESS	46	-1.87344	0	0.00721914	0.949567	0.546778	0.77218	-1.86471	0	0.0161509	-1.82542	0	0.0109228
M5 GO Biological Process	GOBP_PORPHYRIN_CONTAINING_COMPOUND_METABOLIC_PROCESS	42	-1.87314	0.00224719	0.00718326	0.862531	0.680073	0.879468	-1.74588	0	0.0432428	-1.76821	0.0018622	0.0193097
M5 GO Biological Process	GOBP_GLUCOSE_METABOLIC_PROCESS	208	-1.86496	0	0.0079512	1.0678	0.290448	0.594448	-1.85364	0	0.0172078	-1.8539	0	0.00794519
M5 GO Biological Process	GOBP_GLUTATHIONE_METABOLIC_PROCESS	62	-1.86474	0	0.00790489	2.23568	0	4.13428e-05	-1.91678	0	0.00957489	-1.83192	0	0.0101325
M5 GO Biological Process	GOBP_CYTOCHROME_COMPLEX_ASSEMBLY	35	-1.86385	0.00204918	0.00795971	2.00075	0	0.00285896	-1.45265	0.0471311	0.206798	-2.05414	0	0.000383065
M5 GO Biological Process	GOBP_NADPH_REGENERATION	24	-1.85708	0	0.00860583	1.18111	0.223301	0.431921	-1.87191	0.00190114	0.0154349	-1.58843	0.0247423	0.0797393
M5 GO Biological Process	GOBP_KETONE_BIOSYNTHETIC_PROCESS	45	-1.85653	0	0.00860001	1.12646	0.274766	0.516103	-1.6947	0	0.0627665	-1.9304	0	0.0029647
M5 GO Molecular Function	GOMF_FLAVIN_ADENINE_DINUCLEOTIDE_BINDING	86	-1.85491	0	0.00873176	1.80741	0.00201207	0.0184934	-1.84846	0	0.0175842	-1.97258	0	0.0016286
M5 GO Molecular Function	GOMF_CARBON_OXYGEN_LYASE_ACTIVITY	77	-1.85483	0	0.00867069	0.986543	0.486653	0.720377	-1.81593	0	0.0240754	-1.77426	0	0.018032
M5 GO Biological Process	GOBP_NERVOUS_SYSTEM_PROCESS_INVOLVED_IN_REGULATION_OF_SYSTEMIC_ARTERIAL_BLOOD_PRESSURE	22	-1.85278	0	0.00880542	-1.02489	0.419753	0.620966	-1.58174	0.026	0.119945	-1.9901	0	0.00124841
M5 GO Biological Process	GOBP_POSITIVE_REGULATION_OF_GLUCOSE_METABOLIC_PROCESS	52	-1.84928	0	0.00922287	-1.32881	0.0869565	0.273963	-1.70154	0.00384615	0.0601013	-1.85445	0	0.00793274
M5 GO Biological Process	GOBP_HEME_BIOSYNTHETIC_PROCESS	26	-1.84638	0.00421053	0.009545	0.819364	0.725869	0.922236	-1.87091	0	0.0153866	-1.68614	0.00402414	0.0404751
M5 GO Molecular Function	GOMF_NADP_BINDING	45	-1.84456	0	0.00970853	1.28576	0.130097	0.315376	-1.87985	0	0.0142005	-1.66452	0.00383877	0.0473457
M5 GO Biological Process	GOBP_NEUTRAL_LIPID_CATABOLIC_PROCESS	33	-1.84377	0	0.00972212	1.08347	0.332661	0.577272	-1.94695	0	0.00693958	-1.78816	0.00189036	0.0158665
M5 GO Molecular Function	GOMF_TRANSFERASE_ACTIVITY_TRANSFERRING_ALKYL_OR_ARYL_OTHER_THAN_METHYL_GROUPS	64	-1.84206	0	0.00991321	1.92719	0	0.0062376	-1.76505	0	0.0374944	-1.8097	0	0.0127606
M5 GO Biological Process	GOBP_REGULATION_OF_CARDIAC_MUSCLE_CELL_CONTRACTION	40	-1.84052	0	0.0100604	1.01294	0.403013	0.673351	-1.83464	0	0.0199676	-1.90102	0	0.00447078
M5 GO Biological Process	GOBP_CRISTAE_FORMATION	18	-1.83348	0.00215054	0.0111044	1.61967	0.0188324	0.0708032	-1.47631	0.0516899	0.191726	-2.00634	0	0.000958456
M5 GO Molecular Function	GOMF_MONOCARBOXYLIC_ACID_BINDING	81	-1.82733	0	0.012032	1.21625	0.131635	0.393889	-1.62368	0.002079	0.0958315	-1.81814	0	0.01177
M5 GO Biological Process	GOBP_REGULATION_OF_CARDIAC_MUSCLE_CONTRACTION	71	-1.8246	0	0.0123813	-1.06982	0.303644	0.561302	-1.75204	0.00198807	0.0416764	-1.97007	0	0.00170469
M5 GO Biological Process	GOBP_AMIDE_METABOLIC_PROCESS	397	-1.82323	0	0.0125535	1.5427	0	0.107793	-1.81453	0	0.0243181	-1.73662	0	0.0266856
M5 GO Cellular Component	GOCC_SMALL_RIBOSOMAL_SUBUNIT	77	-1.82269	0	0.0125629	1.65388	0	0.0581268	-1.38994	0.0328542	0.255992	-1.94227	0	0.00253074
M5 GO Molecular Function	GOMF_CARBOXYLIC_ESTER_HYDROLASE_ACTIVITY	144	-1.82225	0	0.0125622	1.40718	0.0195695	0.204777	-1.83664	0	0.0197699	-1.7348	0	0.0270702
M5 GO Biological Process	GOBP_POSITIVE_REGULATION_OF_LIPID_STORAGE	24	-1.82172	0.00195695	0.0126019	1.18694	0.220374	0.427658	-1.85222	0	0.0171602	-1.96132	0	0.00188605
M5 GO Biological Process	GOBP_REGULATION_OF_FATTY_ACID_OXIDATION	42	-1.81854	0	0.0130257	-1.03932	0.386179	0.598178	-1.78001	0	0.0330648	-1.91007	0	0.00399163
M5 GO Molecular Function	GOMF_THIOLESTER_HYDROLASE_ACTIVITY	45	-1.81407	0	0.0137243	-0.99723	0.464427	0.660878	-1.75029	0.0019685	0.0423479	-2.06256	0	0.000332641
M5 GO Biological Process	GOBP_HEME_METABOLIC_PROCESS	36	-1.81401	0.00203252	0.0136483	0.923499	0.585657	0.813029	-1.80167	0	0.0271671	-1.63401	0.011976	0.0587715
M5 GO Biological Process	GOBP_FATTY_ACID_HOMEOSTASIS	15	-1.81393	0.00204499	0.0135781	0.69683	0.892	0.985545				-1.54217	0.0283976	0.103764
M5 GO Biological Process	GOBP_PYRIDINE_CONTAINING_COMPOUND_BIOSYNTHETIC_PROCESS	23	-1.81198	0.0021692	0.0138214	1.79089	0.00188324	0.0215966	-1.65583	0.00851064	0.0791709	-1.84806	0	0.00857696
M5 GO Biological Process	GOBP_FATTY_ACID_BIOSYNTHETIC_PROCESS	142	-1.80859	0	0.0143354	1.31694	0.023166	0.28203	-1.89038	0	0.0128521	-1.74608	0	0.0241761
M5 GO Biological Process	GOBP_VERY_LONG_CHAIN_FATTY_ACID_METABOLIC_PROCESS	31	-1.80608	0.00207469	0.0146944	-1.26729	0.136546	0.329131	-1.72177	0.0100604	0.0528109	-1.71112	0.00414079	0.0332357
M5 GO Biological Process	GOBP_PROTEIN_O_LINKED_MANNOSYLATION	16	-1.80357	0.0040568	0.0151015	1.10642	0.290766	0.546941	-1.56119	0.0386965	0.132726	-1.29539	0.167954	0.331187
M5 GO Molecular Function	GOMF_PRIMARY_ACTIVE_TRANSMEMBRANE_TRANSPORTER_ACTIVITY	126	-1.80108	0	0.015499	0.785722	0.938976	0.947157	-1.82542	0	0.021982	-1.81644	0	0.0118887
M5 GO Biological Process	GOBP_ERYTHROSE_4_PHOSPHATE_PHOSPHOENOLPYRUVATE_FAMILY_AMINO_ACID_METABOLIC_PROCESS	17	-1.79328	0.00420168	0.0167748	1.27897	0.159844	0.324365	-1.46212	0.074	0.199961	-1.93696	0	0.00277367
M5 GO Molecular Function	GOMF_PROTON_CHANNEL_ACTIVITY	18	-1.7931	0.00623701	0.0167026	-0.543804	0.979466	0.998586	-1.64391	0.0187266	0.0853976	-1.52673	0.0481696	0.112856
M5 GO Biological Process	GOBP_L_AMINO_ACID_CATABOLIC_PROCESS	52	-1.79259	0	0.0167329	1.49012	0.0175097	0.141509	-1.59665	0.00787402	0.10973	-1.90405	0	0.00428747
M5 GO Biological Process	GOBP_REGULATION_OF_CHOLESTEROL_METABOLIC_PROCESS	42	-1.79241	0	0.0166803	1.57557	0.0152381	0.09118	-1.79618	0.00392157	0.0287445	-1.79959	0	0.0144198
M5 GO Biological Process	GOBP_MONOSACCHARIDE_BIOSYNTHETIC_PROCESS	98	-1.79163	0	0.0167418	1.09785	0.252632	0.558832	-1.85592	0	0.0170791	-1.87271	0	0.00652164
M5 GO Biological Process	GOBP_REGULATION_OF_GLUCOSE_METABOLIC_PROCESS	110	-1.78391	0	0.0183084	-1.02389	0.381633	0.623079	-1.78694	0	0.0313161	-1.73387	0	0.0270556
M5 GO Biological Process	GOBP_MITOCHONDRIAL_TRANSCRIPTION	22	-1.78222	0.00209205	0.0187215	1.17155	0.252372	0.445456	-1.33768	0.117296	0.309562	-1.9587	0.00372439	0.00195122
M5 GO Biological Process	GOBP_MEDIUM_CHAIN_FATTY_ACID_METABOLIC_PROCESS	16	-1.77961	0.0039604	0.0191955	1.06205	0.371901	0.602609	-1.83594	0.0020284	0.0197609	-1.92159	0	0.00342155
M5 GO Biological Process	GOBP_CEREBELLAR_PURKINJE_CELL_LAYER_MORPHOGENESIS	23	-1.77546	0.00632911	0.0200615	-1.28973	0.149378	0.310396	-1.82737	0.00211864	0.0215302	-1.86752	0.00202429	0.00699073
M5 GO Biological Process	GOBP_FATTY_ACID_TRANSMEMBRANE_TRANSPORT	16	-1.77467	0.00208768	0.0201291	0.975478	0.505791	0.738612	-1.63468	0.0138614	0.0907268	-1.69019	0.0123457	0.0393881
M5 GO Molecular Function	GOMF_FATTY_ACID_BINDING	56	-1.77386	0	0.0202139	1.62826	0	0.0680195	-1.66103	0.00410678	0.076933	-1.70621	0	0.034737
M5 GO Biological Process	GOBP_MONOCARBOXYLIC_ACID_BIOSYNTHETIC_PROCESS	196	-1.7731	0	0.020302	1.26691	0.0544355	0.336593	-1.84354	0	0.0183746	-1.68961	0	0.0392806
M5 GO Biological Process	GOBP_CARDIAC_MUSCLE_CELL_CONTRACTION	72	-1.76925	0	0.0211775	-1.27802	0.0741525	0.321896	-1.69304	0	0.0627601	-1.87937	0	0.00624483
M5 GO Biological Process	GOBP_AMINO_ACID_METABOLIC_PROCESS	271	-1.768	0	0.0214283	1.87454	0	0.010186	-1.51011	0	0.166985	-1.8374	0	0.00966707
M5 GO Molecular Function	GOMF_PHOSPHATIDYLGLYCEROL_BINDING	15	-1.76755	0.004329	0.0214007	-0.546908	0.963597	0.998936	-1.85633	0	0.0171068	-1.78038	0.00392927	0.0169776
M5 GO Biological Process	GOBP_PROTON_TRANSPORTING_TWO_SECTOR_ATPASE_COMPLEX_ASSEMBLY	15	-1.7666	0.00617284	0.0215103	1.19155	0.240157	0.42225	-1.71527	0.00601202	0.0553074	-1.76261	0.00214592	0.0205268
M5 GO Biological Process	GOBP_PHOSPHOLIPID_CATABOLIC_PROCESS	49	-1.7642	0	0.022032	-0.82521	0.793617	0.90089	-1.85168	0.0019802	0.0171478	-1.69054	0.00409836	0.0394224
M5 GO Molecular Function	GOMF_LONG_CHAIN_FATTY_ACID_BINDING	19	-1.7629	0.00380228	0.0223117	1.12927	0.314103	0.510714	-1.89669	0	0.0118756	-1.78562	0.00776699	0.0163586
M5 GO Biological Process	GOBP_MONOSACCHARIDE_METABOLIC_PROCESS	264	-1.76244	0	0.0222962	1.2214	0.0460251	0.387086	-1.88205	0	0.0138561	-1.71155	0	0.0332429
M5 GO Cellular Component	GOCC_RESPIRATORY_CHAIN_COMPLEX_IV	23	-1.7619	0.00201613	0.0223267	-0.539779	0.983838	0.99832	-1.58298	0.0261569	0.119395	-2.02667	0	0.000660544
M5 GO Biological Process	GOBP_RESPONSE_TO_COLD	45	-1.76136	0.00195312	0.0223279	1.23157	0.147303	0.374926	-1.76938	0.0020284	0.0358369	-1.79409	0.00199203	0.0151341
M5 GO Biological Process	GOBP_BILE_ACID_BIOSYNTHETIC_PROCESS	25	-1.75841	0.00205761	0.0229266	0.76245	0.840637	0.964224	-1.7282	0.00398406	0.0504921	-1.80095	0.00200401	0.0142252
M5 GO Molecular Function	GOMF_LIGASE_ACTIVITY_FORMING_CARBON_SULFUR_BONDS	36	-1.75821	0.00211416	0.0228422	0.959858	0.518797	0.757622	-1.58339	0.0230126	0.119395	-2.00589	0	0.000962768
M5 GO Biological Process	GOBP_MITOCHONDRIAL_MEMBRANE_ORGANIZATION	110	-1.75785	0	0.0227875	1.56023	0.00584795	0.100269	-1.32101	0.0550098	0.32496	-1.91994	0	0.00347573
M5 GO Biological Process	GOBP_POSITIVE_REGULATION_OF_DOUBLE_STRAND_BREAK_REPAIR_VIA_NONHOMOLOGOUS_END_JOINING	15	-1.7576	0.00389105	0.0227173	-1.11611	0.299424	0.498763	-1.73326	0.00197239	0.0480564	-1.62698	0.0164271	0.0612818
M5 GO Cellular Component	GOCC_PROTON_TRANSPORTING_TWO_SECTOR_ATPASE_COMPLEX	45	-1.75606	0.00806452	0.0229599	1.23898	0.147705	0.364279	-1.4769	0.032882	0.192226	-1.7818	0	0.0168497
M5 GO Biological Process	GOBP_BILE_ACID_METABOLIC_PROCESS	39	-1.75354	0	0.0234962	-0.662377	0.961382	0.982899	-1.73989	0.00594059	0.0456404	-1.73454	0.00385356	0.0270105
M5 GO Molecular Function	GOMF_TRANSFERASE_ACTIVITY_TRANSFERRING_ONE_CARBON_GROUPS	200	-1.75354	0	0.0233751	1.22692	0.0707457	0.380466	-1.52971	0.00204499	0.153626	-1.86165	0	0.00747788
M5 GO Biological Process	GOBP_BROWN_FAT_CELL_DIFFERENTIATION	63	-1.74773	0	0.0248853	0.858426	0.763501	0.884359	-1.71553	0.00191571	0.0554563	-1.83249	0	0.0101213
M5 GO Molecular Function	GOMF_VITAMIN_B6_BINDING	49	-1.74535	0.00208333	0.0253718	1.2519	0.128405	0.352673	-1.38921	0.0536779	0.256275	-1.85872	0	0.00768366
M5 GO Biological Process	GOBP_REGULATION_OF_MITOCHONDRIAL_FISSION	36	-1.74322	0	0.0258678	1.65418	0.00769231	0.0584115	-1.73369	0	0.0480989	-1.65528	0.00570342	0.0510076
M5 GO Biological Process	GOBP_PYRIDINE_NUCLEOTIDE_BIOSYNTHETIC_PROCESS	19	-1.74309	0.0039604	0.0257923	1.58621	0.0265306	0.0866285	-1.61946	0.0200803	0.0977448	-1.81408	0.00207039	0.0122603
M5 GO Biological Process	GOBP_NEUTRAL_LIPID_BIOSYNTHETIC_PROCESS	57	-1.74299	0.00210084	0.0256902	1.03829	0.390963	0.6328	-1.69116	0.0124224	0.0636501	-1.72973	0	0.027915
M5 GO Biological Process	GOBP_TRICARBOXYLIC_ACID_METABOLIC_PROCESS	17	-1.73963	0.00403226	0.0266316	-0.89257	0.61829	0.826403	-1.8863	0	0.0134777	-1.77641	0.00411523	0.0176972
M5 GO Biological Process	GOBP_REGULATION_OF_MITOCHONDRIAL_TRANSLATION	25	-1.73884	0.00829876	0.0267896	1.75116	0.00195312	0.0294869	-1.41034	0.0755102	0.239257	-1.86101	0	0.00750289
M5 GO Molecular Function	GOMF_ACYL_COA_HYDROLASE_ACTIVITY	27	-1.73645	0.00824742	0.0273902	0.550189	0.986487	0.997864	-1.68619	0.00573614	0.064191	-2.0955	0	0.000212189
M5 GO Molecular Function	GOMF_LYASE_ACTIVITY	191	-1.73132	0	0.0288917	1.263	0.0445736	0.341741	-1.61325	0	0.100651	-1.79173	0	0.0154039
M5 GO Biological Process	GOBP_REGULATION_OF_CELLULAR_KETONE_METABOLIC_PROCESS	150	-1.72912	0	0.0294605	1.08717	0.26834	0.573894	-1.67612	0	0.0690211	-1.64632	0	0.0540954
M5 GO Biological Process	GOBP_REGULATION_OF_CHOLESTEROL_EFFLUX	39	-1.72806	0.00201207	0.0296015	0.913626	0.590457	0.826567	-1.95795	0	0.00615587	-1.50014	0.0303605	0.130806
M5 GO Biological Process	GOBP_PROTEIN_LIPID_COMPLEX_ORGANIZATION	41	-1.72711	0	0.029776	1.00502	0.456389	0.687165	-1.947	0	0.0070083	-1.46759	0.047259	0.151973
M5 GO Biological Process	GOBP_REGULATION_OF_STRIATED_MUSCLE_CONTRACTION	89	-1.72709	0.00230947	0.0296398	-1.10847	0.238095	0.509247	-1.6765	0	0.0690623	-1.83684	0	0.00964234
M5 GO Biological Process	GOBP_REGULATION_OF_CHOLESTEROL_STORAGE	20	-1.72621	0	0.0297852	1.15741	0.272727	0.461465	-1.7401	0.00630252	0.0458049	-1.8761	0	0.00634631
M5 GO Biological Process	GOBP_GLUTAMINE_FAMILY_AMINO_ACID_CATABOLIC_PROCESS	22	-1.72139	0.00627615	0.0312624	-0.854982	0.675732	0.867395	-1.57254	0.0271845	0.125845	-1.59024	0.0171306	0.0789681
M5 GO Biological Process	GOBP_QUATERNARY_AMMONIUM_GROUP_TRANSPORT	17	-1.72006	0.00858369	0.0315887	1.06051	0.382857	0.603209	-1.82099	0	0.0227359	-1.68314	0.00400802	0.0413974
M5 GO Biological Process	GOBP_AROMATIC_AMINO_ACID_METABOLIC_PROCESS	30	-1.7179	0.00441501	0.0321588	1.27166	0.152256	0.33024	-1.19607	0.222222	0.458627	-1.66718	0.0116959	0.0462167
M5 GO Biological Process	GOBP_REGULATION_OF_HEART_RATE	110	-1.71384	0	0.033497	-1.26666	0.067623	0.329	-1.58982	0.00413223	0.115296	-1.79654	0	0.0147907
M5 GO Biological Process	GOBP_RESPIRATORY_CHAIN_COMPLEX_IV_ASSEMBLY	26	-1.71043	0.00854701	0.034505	1.87774	0	0.00982516	-1.36911	0.0897959	0.27672	-1.85637	0.00201613	0.00787113
M5 GO Biological Process	GOBP_LIPID_DIGESTION	17	-1.7094	0.00851064	0.0346969	0.863569	0.639469	0.879905	-1.87723	0	0.0146584	-1.5686	0.0419162	0.0889182
M5 GO Molecular Function	GOMF_ISOMERASE_ACTIVITY	164	-1.70935	0	0.0345645	1.34444	0.0191571	0.257516	-1.47511	0.00201207	0.192107	-1.78122	0	0.016849
M5 GO Molecular Function	GOMF_GLUTATHIONE_TRANSFERASE_ACTIVITY	32	-1.70928	0.00413223	0.0344261	1.89459	0	0.0085677	-1.60602	0.0200803	0.105105	-1.62164	0.0165631	0.0630013
M5 GO Biological Process	GOBP_CARDIAC_MUSCLE_CONTRACTION	131	-1.70755	0	0.0348487	-1.2049	0.102	0.396248	-1.54742	0	0.143718	-1.75761	0	0.0214886
M5 GO Biological Process	GOBP_REGULATION_OF_SMALL_MOLECULE_METABOLIC_PROCESS	359	-1.70376	0	0.0360367	1.21238	0.0423892	0.399516	-1.78501	0	0.0317415	-1.56426	0	0.0907314
M5 GO Biological Process	GOBP_WATER_SOLUBLE_VITAMIN_METABOLIC_PROCESS	51	-1.70147	0.0021322	0.036813	1.69741	0	0.0440271	-1.48833	0.0290698	0.182573	-1.54788	0.013834	0.100829
M5 GO Biological Process	GOBP_NOREPINEPHRINE_METABOLIC_PROCESS	20	-1.7001	0.012959	0.037206	0.951397	0.498113	0.769881	-1.71506	0.01002	0.0551355	-1.54186	0.0335821	0.103748
M5 GO Biological Process	GOBP_AMINO_ACID_ACTIVATION	45	-1.69997	0.00592885	0.0370835	2.34684	0	0	-1.5934	0.0183673	0.112563	-1.67333	0.00191571	0.0445693
M5 GO Biological Process	GOBP_POSITIVE_REGULATION_OF_MACROPHAGE_DERIVED_FOAM_CELL_DIFFERENTIATION	15	-1.69826	0.0087146	0.0375878	0.926674	0.579143	0.808517	-1.26642	0.180198	0.388452
M5 GO Molecular Function	GOMF_PRENYLTRANSFERASE_ACTIVITY	15	-1.69265	0.015873	0.0397088	1.77626	0.00408998	0.0241654	-1.78453	0.00390625	0.0317143	-1.64331	0.0159046	0.0550214
M5 GO Biological Process	GOBP_PROTEIN_TARGETING_TO_MITOCHONDRION	77	-1.69259	0	0.0395561	2.20942	0	7.27119e-05	-1.26175	0.120902	0.394113	-1.965	0	0.00184707
M5 GO Biological Process	GOBP_POSITIVE_REGULATION_OF_GLUCONEOGENESIS	24	-1.69147	0.0123967	0.0397986	-1.06251	0.347561	0.570703	-1.69583	0.00612245	0.0623786	-1.65394	0.0120968	0.0514081
M5 GO Biological Process	GOBP_ONE_CARBON_COMPOUND_TRANSPORT	19	-1.68974	0.00804829	0.0403498	-1.27406	0.147059	0.324223	-1.62807	0.00816326	0.0941181	-1.53363	0.0501002	0.108597
M5 GO Biological Process	GOBP_ADULT_HEART_DEVELOPMENT	16	-1.68855	0.0177165	0.0407213	-1.10882	0.309339	0.509351	-1.8972	0	0.0118687	-1.4825	0.0715596	0.141748
M5 GO Biological Process	GOBP_POSITIVE_REGULATION_OF_CHOLESTEROL_EFFLUX	30	-1.68252	0.00592885	0.0431113	-0.99516	0.452941	0.665492	-2.02065	0	0.00230106	-1.35369	0.0956023	0.257342
M5 GO Biological Process	GOBP_ADRENERGIC_RECEPTOR_SIGNALING_PATHWAY	29	-1.67924	0.00788955	0.0442918	-1.57135	0.0232108	0.125218	-1.63336	0.019802	0.0907977	-1.62858	0.0136719	0.0609542
M5 GO Biological Process	GOBP_IMPORT_INTO_THE_MITOCHONDRION	49	-1.67919	0.00619835	0.0441194	1.55432	0.00585938	0.103709	-1.45675	0.0485232	0.203486	-1.89456	0	0.004917
M5 GO Biological Process	GOBP_REGULATION_OF_LIPID_BIOSYNTHETIC_PROCESS	195	-1.67457	0	0.0462415	1.22767	0.0745968	0.38042	-1.91724	0	0.00962308	-1.52433	0	0.114417
M5 GO Biological Process	GOBP_POSITIVE_REGULATION_OF_SMALL_MOLECULE_METABOLIC_PROCESS	172	-1.67194	0	0.0473169	0.982549	0.476654	0.727043	-1.83437	0	0.0198963	-1.56763	0	0.0891003
M5 GO Biological Process	GOBP_XENOBIOTIC_METABOLIC_PROCESS	78	-1.66981	0	0.0481379	2.05989	0	0.00132748	-1.45654	0.0245283	0.202554	-1.58709	0.00201613	0.0799578
M5 GO Biological Process	GOBP_PEROXISOMAL_TRANSPORT	21	-1.66919	0.0119284	0.0482254	-0.764829	0.830739	0.943049	-1.68891	0.010142	0.0636435	-1.79679	0.00189394	0.0148066
M5 GO Biological Process	GOBP_REGULATION_OF_CELLULAR_RESPONSE_TO_OXIDATIVE_STRESS	28	-1.66917	0.00833333	0.0480268	1.61326	0.0115607	0.0736017	-1.21554	0.201183	0.440365	-1.6035	0.0165289	0.0720948
M5 GO Biological Process	GOBP_ACYLGLYCEROL_HOMEOSTASIS	30	-1.66824	0.0083682	0.0483018	0.832791	0.730315	0.910835	-1.85739	0	0.0170341	-1.59363	0.00817996	0.0769589
M5 GO Biological Process	GOBP_FATTY_ACID_DERIVATIVE_CATABOLIC_PROCESS	15	-1.66676	0.00831601	0.0488252	1.05782	0.374753	0.606088				-1.70039	0.00831601	0.0366594
M5 GO Biological Process	GOBP_REGULATION_OF_DOUBLE_STRAND_BREAK_REPAIR_VIA_NONHOMOLOGOUS_END_JOINING	27	-1.66498	0.00607287	0.0495182	-1.20479	0.185039	0.395519	-1.60131	0.0201207	0.107273	-1.54064	0.004158	0.104196
M5 GO Biological Process	GOBP_S_ADENOSYLMETHIONINE_METABOLIC_PROCESS	17	-1.66251	0.0144628	0.0505337	1.37975	0.0898438	0.226234	-1.4257	0.0726577	0.228194	-1.67053	0.016129	0.0450949
M5 GO Biological Process	GOBP_REGULATION_OF_DIGESTIVE_SYSTEM_PROCESS	38	-1.66203	0.00842105	0.05057	-0.744756	0.8875	0.95671	-1.85966	0	0.016967	-1.42318	0.0575397	0.187823
M5 GO Molecular Function	GOMF_OLIGOPEPTIDE_BINDING	20	-1.66055	0.00613497	0.0510791	1.96886	0	0.00394449	-1.5814	0.0252101	0.119908	-1.698	0.010142	0.0371295
M5 GO Biological Process	GOBP_REGULATION_OF_FATTY_ACID_METABOLIC_PROCESS	97	-1.66019	0	0.0510485	1.05837	0.34104	0.606169	-1.70274	0	0.059624	-1.55263	0.00965251	0.0981276
M5 GO Cellular Component	GOCC_TRANSPORTER_COMPLEX	406	-1.65781	0	0.0520539	-0.831661	0.976891	0.892585	-1.51718	0	0.163019	-1.84395	0	0.00899343
M5 GO Biological Process	GOBP_BICARBONATE_TRANSPORT	19	-1.65642	0.0162933	0.0525575	-0.973168	0.47379	0.696874	-1.13345	0.296089	0.531287	-1.56661	0.0164948	0.0895827
M5 GO Cellular Component	GOCC_PROTON_TRANSPORTING_TWO_SECTOR_ATPASE_COMPLEX_PROTON_TRANSPORTING_DOMAIN	20	-1.65625	0.010917	0.0524697	0.872594	0.649254	0.87091	-1.24794	0.186441	0.404611	-1.73334	0.00430108	0.0270779
M5 GO Biological Process	GOBP_METHYLATION	200	-1.65526	0	0.0527349	1.39916	0.00744879	0.211594	-1.44607	0	0.2107	-1.82017	0	0.0115628
M5 GO Biological Process	GOBP_GLUCOSE_6_PHOSPHATE_METABOLIC_PROCESS	31	-1.65508	0.0128755	0.0526352	1.66404	0.00764818	0.0555106	-1.4817	0.042	0.187707	-1.27511	0.134615	0.356389
M5 GO Biological Process	GOBP_POSITIVE_REGULATION_OF_LIPID_METABOLIC_PROCESS	144	-1.6536	0	0.0531613	1.04806	0.319527	0.620201	-1.81046	0	0.0250384	-1.48697	0.00384615	0.139493
M5 GO Biological Process	GOBP_PIGMENT_BIOSYNTHETIC_PROCESS	50	-1.65319	0.00204082	0.0531517	-1.18623	0.175889	0.416538	-1.63625	0.00404858	0.0904157	-1.58044	0.012024	0.0834516
M5 GO Biological Process	GOBP_NEGATIVE_REGULATION_OF_BLOOD_CIRCULATION	27	-1.65293	0.0168421	0.0530607	-1.04739	0.375262	0.586612	-1.67309	0.00764818	0.0701564	-1.64223	0.00811359	0.0551492
M5 GO Biological Process	GOBP_INTESTINAL_LIPID_ABSORPTION	17	-1.65143	0.0163265	0.0537541	-0.681237	0.876984	0.981743	-1.75378	0.00828157	0.0417408	-1.47162	0.0629067	0.150414
M5 GO Cellular Component	GOCC_PROTON_TRANSPORTING_TWO_SECTOR_ATPASE_COMPLEX_CATALYTIC_DOMAIN	16	-1.64941	0.016129	0.0547167	1.2832	0.141129	0.317668	-1.66721	0.00828157	0.0733375	-1.45785	0.0710059	0.157878
M5 GO Biological Process	GOBP_POSITIVE_REGULATION_OF_LIPID_BIOSYNTHETIC_PROCESS	103	-1.64618	0	0.0562904	0.950205	0.564706	0.772018	-1.85511	0	0.0170243	-1.44898	0.0175439	0.163437
M5 GO Biological Process	GOBP_NEUTRAL_LIPID_METABOLIC_PROCESS	137	-1.64133	0	0.0588526	1.1174	0.224949	0.531215	-1.70277	0.002	0.0598902	-1.63399	0	0.0585598
M5 GO Biological Process	GOBP_ISOPRENOID_METABOLIC_PROCESS	88	-1.641	0	0.0588786	0.855642	0.778455	0.886423	-1.48236	0.027027	0.187661	-1.64187	0.00192678	0.0551292
M5 GO Cellular Component	GOCC_MYELIN_SHEATH	204	-1.64078	0	0.0587705	1.36355	0.00779727	0.240248	-1.77595	0	0.0342577	-1.47463	0	0.147948
M5 GO Biological Process	GOBP_CELLULAR_ALDEHYDE_METABOLIC_PROCESS	74	-1.63702	0.00442478	0.060816	1.41597	0.0331492	0.197108	-1.50124	0.0241449	0.172792	-1.57185	0.00393701	0.088257
M5 GO Biological Process	GOBP_PROTEIN_INSERTION_INTO_MEMBRANE	42	-1.63368	0.00643777	0.0625129	1.16272	0.217973	0.456414	-1.52463	0.0294118	0.156676	-1.58206	0.016129	0.0825688
M5 GO Molecular Function	GOMF_3_5_CYCLIC_AMP_PHOSPHODIESTERASE_ACTIVITY	20	-1.63109	0.0214592	0.063837	1.06146	0.387097	0.601769	-1.51322	0.0343434	0.165102	-1.57535	0.0229885	0.086225
M5 GO Molecular Function	GOMF_ACTIVE_MONOATOMIC_ION_TRANSMEMBRANE_TRANSPORTER_ACTIVITY	223	-1.63041	0	0.0640062	-0.778153	0.987448	0.938346	-1.59668	0.00205761	0.110056	-1.5269	0	0.113041
M5 GO Biological Process	GOBP_REGULATION_OF_THE_FORCE_OF_HEART_CONTRACTION	30	-1.62725	0	0.0656882	1.08922	0.308712	0.571985	-1.72517	0.010989	0.0513159	-1.58659	0.0218688	0.0800636
M5 GO Biological Process	GOBP_CHOLESTEROL_EFFLUX	56	-1.62709	0	0.0655775	1.04961	0.35514	0.618199	-1.97097	0	0.00491605	-1.34498	0.0701754	0.267336
M5 GO Biological Process	GOBP_CARDIAC_MUSCLE_CELL_ACTION_POTENTIAL	61	-1.62701	0.00808081	0.0653782	-1.53654	0.0138067	0.143442	-1.45988	0.020284	0.202045	-1.81711	0	0.0118254
M5 GO Molecular Function	GOMF_CATALYTIC_ACTIVITY_ACTING_ON_A_TRNA	127	-1.62573	0.00212766	0.0659032	2.14319	0	0.000475209	-1.23161	0.113924	0.422183	-1.78976	0.00183486	0.0156283
M5 GO Biological Process	GOBP_LIPID_STORAGE	97	-1.62555	0.00203252	0.0657604	1.0757	0.287698	0.586589	-1.70126	0	0.0600068	-1.70077	0	0.0366885
M5 GO Biological Process	GOBP_NEGATIVE_REGULATION_OF_HEART_RATE	15	-1.62357	0.0198676	0.0666651	0.868558	0.656192	0.875627	-1.47594	0.0711382	0.191805	-1.87838	0.00208768	0.00626551
M5 GO Biological Process	GOBP_AMP_METABOLIC_PROCESS	27	-1.62318	0.0161943	0.0666342	1.23352	0.158103	0.371956	-1.73765	0.00761905	0.0465342	-1.49886	0.0383838	0.131073
M5 GO Biological Process	GOBP_REGULATION_OF_LIPID_METABOLIC_PROCESS	338	-1.623	0	0.0665051	1.15958	0.0965251	0.459734	-1.80666	0	0.0259795	-1.47881	0	0.144473
M5 GO Biological Process	GOBP_TRNA_METABOLIC_PROCESS	186	-1.62262	0	0.0664836	2.23954	0	4.33115e-05	-1.19018	0.122917	0.466496	-1.80433	0	0.0136253
M5 GO Biological Process	GOBP_CELLULAR_RESPONSE_TO_COLD	17	-1.62185	0.0144628	0.0667832	1.40995	0.0838207	0.202618	-1.63437	0.0135397	0.0906175	-1.51541	0.0437376	0.120282
M5 GO Biological Process	GOBP_POSITIVE_REGULATION_OF_CARBOHYDRATE_METABOLIC_PROCESS	92	-1.6215	0	0.06673	-1.12121	0.195219	0.492355	-1.64111	0	0.0872772	-1.54292	0.00390625	0.103757
M5 GO Molecular Function	GOMF_CARBONATE_DEHYDRATASE_ACTIVITY	16	-1.62101	0.0254237	0.066786	-1.2321	0.189979	0.365489	-1.46829	0.0603113	0.196485	-1.6196	0.0128755	0.0636925
M5 GO Cellular Component	GOCC_LIPID_DROPLET	105	-1.62047	0.00204082	0.0668959	1.22158	0.0927419	0.387107	-1.63552	0.00203252	0.0907272	-1.55493	0.00764818	0.0968624
M5 GO Biological Process	GOBP_GLYCEROLIPID_METABOLIC_PROCESS	366	-1.61948	0	0.0673062	0.990044	0.484615	0.714881	-1.61488	0	0.0999616	-1.65537	0	0.0511508
M5 GO Biological Process	GOBP_CEREBELLAR_PURKINJE_CELL_LAYER_DEVELOPMENT	37	-1.61873	0.0102459	0.0675292	-1.33844	0.056338	0.265269	-1.71219	0.00972763	0.0562685	-1.69553	0.00203666	0.0375628
M5 GO Biological Process	GOBP_POSITIVE_REGULATION_OF_LIPID_LOCALIZATION	114	-1.61758	0	0.0679904	1.13569	0.197628	0.500031	-1.79182	0	0.0298558	-1.51362	0.0151515	0.121646
M5 GO Molecular Function	GOMF_PROTEIN_SERINE_THREONINE_TYROSINE_KINASE_ACTIVITY	39	-1.61596	0.0104822	0.0687955	-1.48867	0.0243408	0.166959	-1.3743	0.0595238	0.271281	-1.46698	0.0506823	0.151906
M5 GO Biological Process	GOBP_MITOCHONDRIAL_ELECTRON_TRANSPORT_CYTOCHROME_C_TO_OXYGEN	16	-1.61589	0.0144033	0.0685788	-0.483367	0.997963	0.999698	-1.62434	0.0218688	0.0954877	-1.79124	0	0.0154077
M5 GO Biological Process	GOBP_PEROXISOME_ORGANIZATION	38	-1.61479	0.0153509	0.0690401	1.05462	0.354597	0.611987	-1.41229	0.0451745	0.238321	-1.84535	0	0.00880649
M5 GO Biological Process	GOBP_REGULATION_OF_GLUCONEOGENESIS	53	-1.61461	0.00609756	0.0689026	-1.05243	0.358416	0.57651	-1.67972	0.00379507	0.0673537	-1.69648	0.00592885	0.0374853
M5 GO Biological Process	GOBP_ATRIAL_CARDIAC_MUSCLE_CELL_TO_AV_NODE_CELL_COMMUNICATION	15	-1.61272	0.0341686	0.0699585	-1.38049	0.117517	0.232985	-1.49769	0.0650888	0.174859	-1.51265	0.0535714	0.121972
M5 GO Molecular Function	GOMF_LYSOPHOSPHOLIPID_ACYLTRANSFERASE_ACTIVITY	18	-1.61067	0.0257937	0.0710797	-0.831006	0.709552	0.892805	-1.53798	0.0354331	0.148877	-1.53691	0.0371094	0.106462
M5 GO Biological Process	GOBP_PROTEIN_LIPID_COMPLEX_ASSEMBLY	24	-1.60738	0.0176125	0.0729745	1.38665	0.0641026	0.219679	-1.91905	0.00191571	0.00948977	-1.32051	0.12069	0.296236
M5 GO Biological Process	GOBP_CELLULAR_RESPONSE_TO_TOXIC_SUBSTANCE	66	-1.6073	0.00209205	0.072775	1.68857	0.00391389	0.0457481	-1.59214	0.00588235	0.113376	-1.36265	0.0571992	0.247985
M5 GO Molecular Function	GOMF_LIPASE_ACTIVITY	115	-1.60701	0	0.0726704	0.878536	0.762575	0.867534	-1.75633	0	0.040842	-1.54127	0.011257	0.103935
M5 GO Biological Process	GOBP_ALCOHOL_METABOLIC_PROCESS	311	-1.60659	0	0.0726696	1.05932	0.273085	0.605002	-1.64905	0	0.0826352	-1.45573	0	0.158864
M5 GO Molecular Function	GOMF_S_ADENOSYLMETHIONINE_DEPENDENT_METHYLTRANSFERASE_ACTIVITY	153	-1.6059	0	0.0728673	1.10205	0.231827	0.553015	-1.23721	0.0783505	0.415664	-1.72169	0	0.0304517
M5 GO Molecular Function	GOMF_RACEMASE_AND_EPIMERASE_ACTIVITY	16	-1.60545	0.0187891	0.0729479	1.11427	0.334623	0.536683	-1.47392	0.0623742	0.192478	-1.46345	0.0703934	0.154101
M5 GO Biological Process	GOBP_CHOLESTEROL_STORAGE	26	-1.60532	0.00843882	0.0727981	1.12032	0.304762	0.525428	-1.73594	0.0103093	0.047191	-1.66016	0.00801603	0.0493367
M5 GO Biological Process	GOBP_PHOSPHOLIPID_METABOLIC_PROCESS	351	-1.60421	0	0.0732714	1.03741	0.328794	0.634493	-1.51875	0.00210526	0.161902	-1.62725	0	0.0613081
M5 GO Biological Process	GOBP_PROTEIN_TRANSMEMBRANE_TRANSPORT	66	-1.60199	0.0038835	0.0745117	1.54454	0.00631579	0.107494	-1.32538	0.0770791	0.318824	-1.78352	0	0.0165471
M5 GO Biological Process	GOBP_PURINE_CONTAINING_COMPOUND_SALVAGE	22	-1.60177	0.0229645	0.0744008	0.668751	0.945419	0.993294	-1.89773	0	0.0119362	-1.4951	0.0416667	0.133984
M5 GO Biological Process	GOBP_SULFUR_COMPOUND_CATABOLIC_PROCESS	36	-1.60144	0.0152174	0.0743676	1.17691	0.19434	0.436503	-1.79651	0	0.0287907	-1.56476	0.0168224	0.0906344
M5 GO Biological Process	GOBP_ORGANIC_HYDROXY_COMPOUND_METABOLIC_PROCESS	499	-1.59955	0	0.0753647	1.06181	0.234592	0.602057	-1.64088	0	0.0871381	-1.50508	0	0.127001
M5 GO Biological Process	GOBP_REGULATION_OF_MITOCHONDRIAL_MEMBRANE_PERMEABILITY_INVOLVED_IN_APOPTOTIC_PROCESS	40	-1.59794	0.00428265	0.0761795	1.41394	0.0406977	0.198271	-1.50137	0.0433071	0.173072	-1.62359	0.00790514	0.062501
MH Hallmark	HALLMARK_XENOBIOTIC_METABOLISM	185	-1.59632	0	0.0770111	1.93207	0	0.00606659	-1.84022	0	0.0191009	-1.51107	0.0019084	0.122843
M5 GO Biological Process	GOBP_ORGANOPHOSPHATE_CATABOLIC_PROCESS	228	-1.59574	0	0.0771614	1.27556	0.030303	0.327626	-1.57661	0	0.122674	-1.56315	0	0.0912818
M5 GO Biological Process	GOBP_REGULATION_OF_PLASMA_LIPOPROTEIN_PARTICLE_LEVELS	61	-1.59542	0.0121951	0.0771169	0.996577	0.445783	0.705828	-1.75206	0	0.0419	-1.41468	0.0397614	0.19603
M5 GO Biological Process	GOBP_PROTEIN_LOCALIZATION_TO_MITOCHONDRION	103	-1.59521	0	0.0769868	2.14555	0	0.00042553	-1.22695	0.113248	0.423441	-1.85513	0	0.00790619
M5 GO Biological Process	GOBP_INTESTINAL_ABSORPTION	36	-1.59392	0.00828157	0.0776263	-1.4839	0.0204082	0.167692	-1.55578	0.0235294	0.136347	-1.58762	0.00970874	0.0801054
M5 GO Biological Process	GOBP_TRNA_WOBBLE_BASE_MODIFICATION	18	-1.5936	0.0234043	0.0775943	1.24561	0.169847	0.35736	-1.06416	0.361446	0.625702	-1.71224	0.00824742	0.0331441
M5 GO Biological Process	GOBP_CEREBELLAR_CORTEX_FORMATION	31	-1.59358	0.0127932	0.0773656	-1.43167	0.0466102	0.197895	-1.79828	0.0019802	0.0282054	-1.73879	0.00594059	0.0262363
M5 GO Biological Process	GOBP_REGULATION_OF_LIPID_LOCALIZATION	167	-1.58668	0	0.0819258	1.23105	0.0734463	0.375302	-1.68721	0	0.0638077	-1.52781	0.0018797	0.112835
M5 GO Molecular Function	GOMF_LIGASE_ACTIVITY_FORMING_CARBON_OXYGEN_BONDS	41	-1.58638	0.00888889	0.0819075	2.29196	0	0	-1.5533	0.0211538	0.137925	-1.55055	0.0214425	0.0991425
M5 GO Biological Process	GOBP_POLYOL_METABOLIC_PROCESS	100	-1.58482	0.00454545	0.082732	1.04012	0.364791	0.631722	-1.54182	0.00982318	0.146236	-1.33681	0.0347349	0.27617
M5 GO Molecular Function	GOMF_CATALYTIC_ACTIVITY_ACTING_ON_A_RRNA	20	-1.58477	0.0160966	0.0824971	1.64554	0.0160643	0.0609822	-1.51472	0.0464135	0.164872	-1.66003	0.010101	0.0491989
M5 GO Cellular Component	GOCC_CCR4_NOT_COMPLEX	16	-1.58178	0.0199203	0.0843533	-1.39964	0.0851485	0.220857	-1.6018	0.0234043	0.107861	-1.57087	0.0349515	0.0883876
M5 GO Biological Process	GOBP_ESTABLISHMENT_OF_PROTEIN_LOCALIZATION_TO_PEROXISOME	20	-1.58101	0.0258621	0.0846258	0.872922	0.631579	0.870941	-1.67121	0.0118343	0.0711889	-1.7665	0.00609756	0.0196495
M5 GO Biological Process	GOBP_REGULATION_OF_LIPID_CATABOLIC_PROCESS	63	-1.58056	0.00407332	0.084632	-1.07746	0.305221	0.549051	-1.49909	0.0124481	0.173435	-1.47174	0.0250965	0.150639
M5 GO Biological Process	GOBP_ADAPTIVE_THERMOGENESIS	169	-1.58037	0	0.0844698	-0.984202	0.489362	0.679526	-1.68207	0	0.0661425	-1.45884	0.00578035	0.157087
M5 GO Biological Process	GOBP_RIG_I_SIGNALING_PATHWAY	26	-1.57802	0.0184426	0.086013	0.842127	0.717949	0.90156	-1.34936	0.0899358	0.295504	-1.73181	0.00392157	0.0274399
M5 GO Biological Process	GOBP_MANNOSYLATION	22	-1.57725	0.0206612	0.0863101	1.11962	0.291829	0.526442	-1.66382	0.0120968	0.0756304	-0.983939	0.468938	0.771991
M5 GO Biological Process	GOBP_MITOCHONDRIAL_CYTOCHROME_C_OXIDASE_ASSEMBLY	22	-1.57461	0.0279441	0.0880251	1.98379	0	0.00351421	-1.20257	0.210728	0.452545	-1.67212	0.00416667	0.0449378
M5 GO Biological Process	GOBP_SULFUR_COMPOUND_BIOSYNTHETIC_PROCESS	124	-1.57187	0	0.0897128	-1.05291	0.342324	0.576511	-1.60162	0.00201207	0.107668	-1.60931	0.00184843	0.0685793
M5 GO Molecular Function	GOMF_O_ACYLTRANSFERASE_ACTIVITY	52	-1.57087	0.0141414	0.0901657	-0.92157	0.583333	0.781144	-1.54448	0.0132325	0.145643	-1.59904	0.00404858	0.0738007
M5 GO Biological Process	GOBP_PLASMA_LIPOPROTEIN_PARTICLE_ASSEMBLY	20	-1.56721	0.0277778	0.0926374	1.39277	0.0894309	0.21645	-1.86677	0	0.0159192	-1.32023	0.140845	0.296183
M5 GO Biological Process	GOBP_LIPID_HOMEOSTASIS	166	-1.5655	0.00440529	0.0936886	1.03844	0.344231	0.633202	-1.65667	0.00205339	0.0788168	-1.51546	0.00382409	0.120569
M5 GO Biological Process	GOBP_POSITIVE_REGULATION_OF_BLOOD_PRESSURE	50	-1.56465	0.00583658	0.0940839	-1.53749	0.00767754	0.14477	-1.52399	0.0127119	0.156961	-1.37627	0.0554455	0.235801
M5 GO Biological Process	GOBP_STEROL_METABOLIC_PROCESS	143	-1.563	0.00218818	0.0950535	1.21286	0.093985	0.399208	-1.58492	0.0019802	0.118256	-1.54547	0.00192678	0.10257
M5 GO Molecular Function	GOMF_NUCLEAR_STEROID_RECEPTOR_ACTIVITY	18	-1.56194	0.0334728	0.0955613	0.602745	0.969231	0.997732	-1.47124	0.0506073	0.194929	-1.55006	0.0413223	0.0992487
M5 GO Biological Process	GOBP_NEGATIVE_REGULATION_OF_NUCLEOTIDE_CATABOLIC_PROCESS	23	-1.56147	0.015748	0.0956038	1.40471	0.0658436	0.206504	-1.41651	0.0801688	0.235856	-1.47622	0.0428016	0.146546
M5 GO Biological Process	GOBP_CATECHOL_CONTAINING_COMPOUND_BIOSYNTHETIC_PROCESS	25	-1.55959	0.0257426	0.0967752	-1.02229	0.403101	0.62452	-1.40324	0.0699589	0.244522	-1.27117	0.145749	0.361679
M5 GO Biological Process	GOBP_CELLULAR_RESPONSE_TO_CHOLESTEROL	18	-1.55583	0.0349794	0.099481	0.952166	0.528	0.76974	-1.53659	0.0491803	0.149702	-1.59648	0.028169	0.0752403
M5 GO Biological Process	GOBP_REGULATION_OF_CARDIAC_MUSCLE_CELL_ACTION_POTENTIAL	27	-1.55208	0.0207469	0.102362	-0.950242	0.551653	0.733402	-1.55688	0.0223124	0.136262	-1.64858	0.00828157	0.0533899
M5 GO Molecular Function	GOMF_ACTIVE_TRANSMEMBRANE_TRANSPORTER_ACTIVITY	398	-1.5497	0	0.104048	-0.957342	0.618947	0.724282	-1.60608	0	0.105416	-1.45664	0	0.158554
M5 GO Biological Process	GOBP_PURINE_NUCLEOSIDE_MONOPHOSPHATE_BIOSYNTHETIC_PROCESS	25	-1.54964	0.0244898	0.103779	0.936141	0.552268	0.790949	-1.74993	0.00412371	0.0420438	-1.52034	0.0402414	0.116476
M5 GO Biological Process	GOBP_APOPTOTIC_DNA_FRAGMENTATION	20	-1.54917	0.035343	0.103834	1.07389	0.348249	0.58884	-1.43663	0.0687623	0.21804	-1.36744	0.102	0.242373
M5 GO Biological Process	GOBP_CARDIAC_MUSCLE_CELL_ACTION_POTENTIAL_INVOLVED_IN_CONTRACTION	43	-1.54842	0.0150215	0.104119	-1.55103	0.0145228	0.136181	-1.48961	0.0378486	0.182178	-1.73642	0	0.0266138
M5 GO Molecular Function	GOMF_LYSOPHOSPHATIDIC_ACID_ACYLTRANSFERASE_ACTIVITY	15	-1.54749	0.0271967	0.104668	-0.879566	0.623967	0.843956	-1.36622	0.129666	0.280404	-1.45224	0.0741445	0.161063
M5 GO Biological Process	GOBP_REGULATION_OF_DNA_CATABOLIC_PROCESS	15	-1.54723	0.0321285	0.10462	0.799945	0.738523	0.93771	-1.24887	0.199601	0.40482	-1.39917	0.0891473	0.212795
M5 GO Biological Process	GOBP_CELLULAR_RESPONSE_TO_FATTY_ACID	27	-1.54679	0.026749	0.104669	-1.54767	0.0244399	0.139359	-1.42665	0.0530612	0.227211	-1.43296	0.0746269	0.178592
M5 GO Biological Process	GOBP_DNA_CATABOLIC_PROCESS	31	-1.54668	0.0275424	0.104455	1.05908	0.356736	0.605309	-1.41896	0.0590631	0.233798	-1.22718	0.190669	0.412842
M5 GO Biological Process	GOBP_TRIGLYCERIDE_METABOLIC_PROCESS	106	-1.54656	0	0.104263	1.17844	0.129098	0.434781	-1.55647	0.00207039	0.136403	-1.6416	0.00204082	0.0550832
M5 GO Biological Process	GOBP_NEUROENDOCRINE_CELL_DIFFERENTIATION	16	-1.54653	0.0318091	0.103981	-0.777159	0.790607	0.93828				-1.4311	0.0781893	0.180508
M5 GO Biological Process	GOBP_NEGATIVE_REGULATION_OF_SMALL_MOLECULE_METABOLIC_PROCESS	112	-1.54578	0	0.104322	1.11663	0.216475	0.532477	-1.60065	0	0.107235	-1.50014	0.0138889	0.131146
M5 GO Biological Process	GOBP_GLUTAMATE_METABOLIC_PROCESS	31	-1.54578	0.0165631	0.104021	0.94846	0.556863	0.772514	-1.58967	0.020362	0.115096	-1.46981	0.0545455	0.151213
M5 GO Biological Process	GOBP_RRNA_METHYLATION	19	-1.54436	0.0313152	0.104883	1.62858	0.0116505	0.0680132	-1.24833	0.177165	0.40509	-1.61159	0.0183299	0.0681419
M5 GO Molecular Function	GOMF_PHOSPHATIDIC_ACID_BINDING	23	-1.54348	0.0308642	0.105387	-0.987257	0.459959	0.675432	-1.15332	0.280769	0.502034	-1.67102	0.00390625	0.0450439
M5 GO Biological Process	GOBP_REGULATION_OF_ACTION_POTENTIAL	68	-1.54189	0.00856531	0.106441	-0.979014	0.485294	0.686821	-1.50491	0.0175097	0.171121	-1.75559	0.00193424	0.0218634
M5 GO Biological Process	GOBP_VASCULAR_TRANSPORT	22	-1.54154	0.0340681	0.106403	-0.986609	0.478958	0.675932	-1.51191	0.0332031	0.165777	-1.3293	0.110887	0.284687
M5 GO Biological Process	GOBP_INTRACELLULAR_LIPID_TRANSPORT	42	-1.54057	0.0119048	0.106904	-0.806752	0.824561	0.918086	-1.5665	0.0144928	0.129117	-1.68966	0.00191571	0.0394363
M5 GO Biological Process	GOBP_ACTION_POTENTIAL	169	-1.53888	0	0.108028	-1.26677	0.0382294	0.329115	-1.44866	0.00856531	0.20829	-1.54505	0.00195695	0.102643
M5 GO Biological Process	GOBP_MITOCHONDRIAL_OUTER_MEMBRANE_PERMEABILIZATION_INVOLVED_IN_PROGRAMMED_CELL_DEATH	35	-1.53752	0.0190275	0.108876	1.44875	0.032882	0.170575	-1.41696	0.0727273	0.236034	-1.45952	0.0423387	0.157076
M5 GO Molecular Function	GOMF_CYCLIC_NUCLEOTIDE_PHOSPHODIESTERASE_ACTIVITY	25	-1.53749	0.0237624	0.108584	1.14229	0.255144	0.489341	-1.46845	0.0526316	0.196697	-1.51278	0.0444444	0.122173
M5 GO Biological Process	GOBP_REGULATION_OF_BILE_ACID_METABOLIC_PROCESS	15	-1.53721	0.0336634	0.108543	0.784616	0.78882	0.947938				-1.42766	0.0839844	0.184157
M5 GO Biological Process	GOBP_REGULATION_OF_STEROL_TRANSPORT	55	-1.53544	0.0193133	0.109726	1.11389	0.257143	0.536825	-1.71656	0.00198807	0.0551083	-1.32115	0.0901804	0.296127
M5 GO Biological Process	GOBP_TRNA_WOBBLE_URIDINE_MODIFICATION	16	-1.53411	0.0357895	0.110598	1.26745	0.175097	0.33627	-1.28714	0.190566	0.361178	-1.69848	0.00787402	0.0371444
M5 GO Molecular Function	GOMF_C4_DICARBOXYLATE_TRANSMEMBRANE_TRANSPORTER_ACTIVITY	15	-1.53408	0.0471311	0.110318	0.862017	0.62963	0.880269	-1.42536	0.0705645	0.227887
M5 GO Molecular Function	GOMF_PURINE_NUCLEOTIDE_TRANSMEMBRANE_TRANSPORTER_ACTIVITY	26	-1.53281	0.0185567	0.111197	-1.09128	0.352823	0.530881	-1.60074	0.0168421	0.107487	-1.29682	0.140351	0.32901
M5 GO Biological Process	GOBP_NEGATIVE_REGULATION_OF_LIPID_STORAGE	25	-1.53078	0.0315789	0.112752	1.07136	0.330754	0.59104	-1.41659	0.0722433	0.236161	-1.65362	0.00613497	0.0513683
M5 GO Biological Process	GOBP_ERYTHROCYTE_DEVELOPMENT	49	-1.52937	0.012987	0.113663	0.786911	0.853612	0.945786	-1.61766	0.00994036	0.0989087	-1.40202	0.037422	0.210595
M5 GO Molecular Function	GOMF_VITAMIN_BINDING	131	-1.52904	0	0.113672	1.08717	0.282528	0.574313	-1.31121	0.0561331	0.334631	-1.48405	0.00187266	0.141189
M5 GO Biological Process	GOBP_RESPONSE_TO_INTERFERON_BETA	65	-1.52726	0.00996016	0.114958	0.959554	0.531313	0.757279	-1.99151	0	0.00365539	-1.16618	0.210317	0.495449
M5 GO Biological Process	GOBP_NEGATIVE_REGULATION_OF_LIPID_CATABOLIC_PROCESS	30	-1.52459	0.024948	0.117191	0.835006	0.71627	0.908104	-1.56596	0.0338266	0.1292	-1.46613	0.0507812	0.152485
M5 GO Molecular Function	GOMF_MEMBRANE_INSERTASE_ACTIVITY	17	-1.52405	0.0403226	0.117388	1.20458	0.237525	0.407476	-1.41623	0.0721443	0.235443	-1.68757	0.00416667	0.0399639
M5 GO Biological Process	GOBP_POSITIVE_REGULATION_OF_STEROL_TRANSPORT	39	-1.52188	0.012474	0.119108	-0.819227	0.784553	0.906256	-1.7828	0	0.0321763	-1.23327	0.153543	0.405642
M5 GO Biological Process	GOBP_ALPHA_AMINO_ACID_METABOLIC_PROCESS	195	-1.52132	0.00215054	0.119336	1.58448	0	0.0870611	-1.33667	0.0210325	0.309695	-1.60306	0	0.0720762
M5 GO Biological Process	GOBP_REGULATION_OF_GENERATION_OF_PRECURSOR_METABOLITES_AND_ENERGY	155	-1.5209	0.00219298	0.119382	1.26036	0.0527307	0.344683	-1.45654	0.00858369	0.202964	-1.48905	0.00414079	0.138057
M5 GO Biological Process	GOBP_REGULATION_OF_CARBOHYDRATE_METABOLIC_PROCESS	200	-1.51894	0	0.1208	1.0882	0.248996	0.573091	-1.54259	0	0.146649	-1.45501	0	0.159328
M5 GO Biological Process	GOBP_REGULATION_OF_HEART_CONTRACTION	195	-1.51829	0	0.121112	-1.14088	0.15261	0.46992	-1.41564	0.00609756	0.235141	-1.68374	0	0.0413554
M5 GO Biological Process	GOBP_NOREPINEPHRINE_TRANSPORT	27	-1.51803	0.0382166	0.121035	-0.992031	0.451883	0.669672	-1.62478	0.0228571	0.0954964	-1.52869	0.0292398	0.112387
M5 GO Biological Process	GOBP_ISOPRENOID_BIOSYNTHETIC_PROCESS	35	-1.51702	0.0282828	0.121684	1.17372	0.228283	0.44139	-1.48848	0.03125	0.182804	-1.57443	0.0198807	0.0865617
M5 GO Biological Process	GOBP_RESPONSE_TO_CAMP	55	-1.5139	0.011583	0.12433	-1.55538	0.00757576	0.133793	-1.61547	0.00399202	0.0998	-1.48469	0.0205993	0.14123
M5 GO Molecular Function	GOMF_LONG_CHAIN_FATTY_ACID_TRANSMEMBRANE_TRANSPORTER_ACTIVITY	16	-1.51316	0.0451745	0.124681	0.877171	0.660079	0.867159	-1.54179	0.0309478	0.145876	-1.70777	0.0101215	0.034327
M5 GO Molecular Function	GOMF_QUATERNARY_AMMONIUM_GROUP_BINDING	35	-1.51176	0.0268595	0.125656	1.27096	0.125737	0.330887	-1.83927	0.00209644	0.0191054	-1.38362	0.0895238	0.229275
M5 GO Biological Process	GOBP_NEGATIVE_REGULATION_OF_FATTY_ACID_METABOLIC_PROCESS	34	-1.51157	0.0391389	0.125534	0.969471	0.51797	0.744147	-1.58242	0.0163599	0.119616	-1.64495	0.00390625	0.0545872
M5 GO Cellular Component	GOCC_LUMENAL_SIDE_OF_MEMBRANE	20	-1.51046	0.0262626	0.126313	0.987726	0.45674	0.718982	-1.5542	0.04	0.137791	-1.3738	0.0888889	0.237249
M5 GO Biological Process	GOBP_REGULATION_OF_ATP_BIOSYNTHETIC_PROCESS	22	-1.50966	0.0409357	0.126727	0.957225	0.488565	0.762089	-1.57658	0.0240964	0.12232	-1.29398	0.135729	0.331767
M5 GO Molecular Function	GOMF_INTRAMOLECULAR_OXIDOREDUCTASE_ACTIVITY	50	-1.50899	0.0144628	0.127043	1.72755	0.00393701	0.0351995	-1.54019	0.0200803	0.146829	-1.6474	0.00194175	0.0536968
M5 GO Biological Process	GOBP_PURINE_CONTAINING_COMPOUND_TRANSMEMBRANE_TRANSPORT	25	-1.50767	0.043299	0.128058	-1.49568	0.0440882	0.164285	-1.62487	0.012	0.0957599	-1.26007	0.159091	0.375373
M5 GO Molecular Function	GOMF_ORGANOPHOSPHATE_ESTER_TRANSMEMBRANE_TRANSPORTER_ACTIVITY	35	-1.50759	0.0347826	0.127803	-1.0547	0.342553	0.575575	-1.50341	0.0227743	0.171287	-1.25414	0.137143	0.382921
M5 GO Molecular Function	GOMF_NEUROTRANSMITTER_RECEPTOR_REGULATOR_ACTIVITY	20	-1.50591	0.0471092	0.129073	-1.64648	0.0128755	0.098807	-1.49581	0.0606061	0.176953	-1.26658	0.166	0.367341
M5 GO Biological Process	GOBP_MAGNESIUM_ION_TRANSPORT	17	-1.50575	0.0342052	0.12887	1.09301	0.327236	0.566369	-1.34806	0.118217	0.297429	-1.61769	0.0208768	0.0646442
M5 GO Biological Process	GOBP_CELLULAR_MODIFIED_AMINO_ACID_METABOLIC_PROCESS	180	-1.50487	0.00413223	0.129506	1.69221	0	0.0450574	-1.6171	0	0.0991083	-1.49195	0	0.136153
M5 GO Biological Process	GOBP_MRNA_METHYLGUANOSINE_CAP_DECAPPING	16	-1.5042	0.0346939	0.129863	-0.774797	0.797595	0.93795	-1.4811	0.0555556	0.18772	-1.36826	0.0972763	0.242048
M5 GO Biological Process	GOBP_STEROL_HOMEOSTASIS	91	-1.50256	0.00913242	0.131201	0.908942	0.648014	0.835337	-1.5436	0.00209644	0.146296	-1.53976	0.00808081	0.104643
M5 GO Molecular Function	GOMF_RIBOSOME_BINDING	110	-1.50124	0.00215983	0.132187	1.83381	0	0.0149432	-1.22706	0.107287	0.423615	-1.55156	0.00420168	0.0986489
M5 GO Biological Process	GOBP_DETOXIFICATION	73	-1.50111	0.0142566	0.131947	1.54127	0.00609756	0.108021	-1.57298	0.0083682	0.125776	-1.35899	0.0524272	0.251559
M5 GO Biological Process	GOBP_POSITIVE_REGULATION_OF_CHOLESTEROL_METABOLIC_PROCESS	19	-1.50075	0.0527426	0.131979	0.968914	0.523166	0.745034	-1.5811	0.0336634	0.119817	-1.39482	0.0987124	0.218266
M5 GO Biological Process	GOBP_LIPID_IMPORT_INTO_CELL	23	-1.49763	0.0354906	0.134787	1.24653	0.140351	0.356638	-1.36463	0.123457	0.279347	-1.58309	0.0190114	0.0820782
M5 GO Molecular Function	GOMF_FATTY_ACID_TRANSMEMBRANE_TRANSPORTER_ACTIVITY	19	-1.49665	0.0336842	0.135449	0.874154	0.660232	0.869591	-1.54183	0.0383877	0.146629	-1.74797	0.0040404	0.0237638
M5 GO Biological Process	GOBP_POSITIVE_REGULATION_OF_MITOCHONDRIAL_FISSION	23	-1.4964	0.0420168	0.135323	1.68362	0.00773694	0.0466798	-1.56301	0.0289017	0.131514	-1.4688	0.0491803	0.150921
M5 GO Molecular Function	GOMF_MAGNESIUM_ION_TRANSMEMBRANE_TRANSPORTER_ACTIVITY	16	-1.49561	0.0461847	0.135741	0.975736	0.482688	0.738703	-1.39013	0.0976096	0.256097	-1.55792	0.0280561	0.0947485
M5 GO Molecular Function	GOMF_ADP_BINDING	40	-1.49556	0.0258449	0.135424	1.2435	0.139293	0.357964	-1.6885	0.0117417	0.0636037	-1.29937	0.133981	0.325795
M5 GO Biological Process	GOBP_MITOCHONDRIAL_OUTER_MEMBRANE_PERMEABILIZATION	29	-1.49539	0.0421456	0.135248	1.46968	0.0314465	0.154409	-1.48902	0.0419287	0.182557	-1.38001	0.0798479	0.23143
M5 GO Biological Process	GOBP_LONG_CHAIN_FATTY_ACID_IMPORT_INTO_CELL	19	-1.49349	0.05	0.136843	1.35607	0.125725	0.246509	-1.31268	0.133874	0.334398	-1.60981	0.0192308	0.0685132
M5 GO Biological Process	GOBP_REGULATION_OF_PHOSPHOLIPID_BIOSYNTHETIC_PROCESS	19	-1.4933	0.0408163	0.136681	0.90086	0.626243	0.844012	-1.61994	0.0386179	0.098025	-1.68082	0.00814664	0.0422986
M5 GO Biological Process	GOBP_PURINE_RIBONUCLEOTIDE_SALVAGE	16	-1.49227	0.0695296	0.137325	0.577237	0.962891	0.999044	-1.77559	0.00591716	0.0341766	-1.37467	0.108365	0.236847
M5 GO Biological Process	GOBP_COENZYME_A_METABOLIC_PROCESS	19	-1.49066	0.0442105	0.138658	0.545409	0.986487	0.997601	-1.30877	0.122807	0.338038	-1.61023	0.0123203	0.068474
M5 GO Biological Process	GOBP_ORGANIC_ACID_BIOSYNTHETIC_PROCESS	280	-1.48837	0	0.140628	1.3678	0.00197239	0.237478	-1.50086	0	0.172922	-1.49792	0.00188324	0.131726
M5 GO Biological Process	GOBP_REGULATION_OF_RESPONSE_TO_OXIDATIVE_STRESS	41	-1.48774	0.0343434	0.140944	1.34219	0.0853659	0.258377	-1.01375	0.414784	0.693888	-1.40987	0.0474308	0.201849
M5 GO Biological Process	GOBP_POSITIVE_REGULATION_OF_MEMBRANE_PERMEABILITY	40	-1.48633	0.0407725	0.142066	1.26076	0.125954	0.344281	-1.41647	0.0461538	0.235524	-1.37005	0.0635838	0.241177
M5 GO Biological Process	GOBP_REVERSE_CHOLESTEROL_TRANSPORT	16	-1.48618	0.048218	0.141851	0.867955	0.654297	0.875412	-1.64533	0.0232108	0.0852381	-1.24967	0.184158	0.389003
M5 GO Biological Process	GOBP_REGULATION_OF_RESPONSE_TO_TYPE_II_INTERFERON	15	-1.48557	0.0529532	0.142168	1.68895	0.0078125	0.0457192	-1.82153	0.00591716	0.0227451	-1.19766	0.24898	0.452675
M5 GO Biological Process	GOBP_RIBOSOME_DISASSEMBLY	36	-1.48522	0.0408998	0.142202	1.58934	0.011811	0.0859402	-1.16285	0.227926	0.493968	-1.46346	0.0499002	0.154464
M5 GO Biological Process	GOBP_REGULATION_OF_CELLULAR_RESPIRATION	55	-1.48493	0.026971	0.142099	1.37172	0.0582524	0.233571	-1.38447	0.0588235	0.260801	-1.31007	0.0975104	0.309515
M5 GO Molecular Function	GOMF_ATPASE_ACTIVATOR_ACTIVITY	26	-1.4836	0.021978	0.143206	1.4466	0.0485981	0.171926	-1.32441	0.120316	0.320176	-1.34925	0.0971963	0.261742
M5 GO Molecular Function	GOMF_SOLUTE_PROTON_SYMPORTER_ACTIVITY	18	-1.4823	0.0639535	0.144237	-1.04619	0.403042	0.587954	-1.52293	0.046332	0.157477	-1.30691	0.133874	0.313778
M5 GO Biological Process	GOBP_RNA_METHYLATION	64	-1.48214	0.0195695	0.144049	1.75222	0	0.0292699	-0.918323	0.627049	0.822666	-1.81246	0.00202429	0.0124604
M5 GO Molecular Function	GOMF_AMIDE_BINDING	222	-1.48189	0.00209644	0.143976	0.970032	0.527451	0.744152	-1.33942	0.0120482	0.309261	-1.6249	0	0.0620087
M5 GO Biological Process	GOBP_ALDEHYDE_BIOSYNTHETIC_PROCESS	26	-1.48051	0.0545455	0.14512	1.30272	0.109533	0.298033	-1.57101	0.0137795	0.12667	-1.19852	0.2	0.451853
M5 GO Biological Process	GOBP_MULTICELLULAR_ORGANISMAL_LEVEL_CHEMICAL_HOMEOSTASIS	75	-1.47826	0.0162272	0.14719	1.12077	0.255952	0.524656	-1.46375	0.0204499	0.198942	-1.23959	0.136634	0.398707
M5 GO Molecular Function	GOMF_PROTEIN_TRANSMEMBRANE_TRANSPORTER_ACTIVITY	20	-1.47686	0.0541667	0.148402	1.40276	0.0859375	0.208926	-0.829202	0.689516	0.923832	-1.61069	0.0144928	0.068446
M5 GO Biological Process	GOBP_SEQUESTERING_OF_TRIGLYCERIDE	18	-1.4762	0.0569745	0.148727	1.27059	0.174897	0.331194	-1.55932	0.0368098	0.1341	-1.62243	0.0169811	0.0629477
M5 GO Biological Process	GOBP_STEROL_TRANSPORT	106	-1.47571	0.0103093	0.148893	1.11521	0.230159	0.535041	-1.61978	0.00197239	0.0978314	-1.39475	0.0243408	0.217923
M5 GO Biological Process	GOBP_LONG_CHAIN_FATTY_ACID_TRANSPORT	62	-1.47501	0.0341365	0.149334	1.36397	0.0468432	0.240315	-1.47947	0.030303	0.189085	-1.45233	0.0263653	0.161333
M5 GO Biological Process	GOBP_REGULATION_OF_PHOSPHOLIPID_METABOLIC_PROCESS	35	-1.47462	0.0403226	0.149431	0.886409	0.628803	0.860756	-1.6447	0.00759013	0.0854315	-1.63179	0.0136452	0.0596064
M5 GO Biological Process	GOBP_LONG_CHAIN_FATTY_ACID_METABOLIC_PROCESS	90	-1.47382	0.019802	0.150017	1.13428	0.214583	0.502052	-1.45897	0.0180723	0.20243	-1.5991	0.0121457	0.0740059
M5 GO Biological Process	GOBP_CELL_CELL_SIGNALING_INVOLVED_IN_CARDIAC_CONDUCTION	27	-1.47287	0.0498915	0.150728	-1.49735	0.0423729	0.163677	-1.29113	0.15493	0.355616	-1.5218	0.0317757	0.11568
M5 GO Molecular Function	GOMF_MACROMOLECULE_TRANSMEMBRANE_TRANSPORTER_ACTIVITY	26	-1.47271	0.0448065	0.150562	1.27568	0.137795	0.327773	-0.937827	0.524558	0.796581	-1.49223	0.0443975	0.136227
M5 GO Biological Process	GOBP_TEMPERATURE_HOMEOSTASIS	187	-1.47213	0	0.150865	0.956472	0.588	0.763952	-1.5084	0	0.167979	-1.3833	0.00738007	0.229217
M5 GO Molecular Function	GOMF_ACYLTRANSFERASE_ACTIVITY_TRANSFERRING_GROUPS_OTHER_THAN_AMINO_ACYL_GROUPS	215	-1.47197	0.00222222	0.150672	0.884787	0.813084	0.860671	-1.43033	0.00632911	0.225003	-1.57998	0.00190114	0.0834833
M5 GO Biological Process	GOBP_REGULATION_OF_AEROBIC_RESPIRATION	34	-1.47165	0.0407725	0.150644	1.55153	0.0245747	0.10505	-1.43681	0.0541082	0.218184	-1.34077	0.0988806	0.272892
M5 GO Biological Process	GOBP_CEREBROSPINAL_FLUID_CIRCULATION	17	-1.47063	0.0518672	0.151401	-1.1899	0.228992	0.411603	-1.23736	0.192607	0.415804	-1.28801	0.169734	0.341351
M5 GO Biological Process	GOBP_TRIGLYCERIDE_CATABOLIC_PROCESS	23	-1.46987	0.0412574	0.151885	-0.798709	0.769685	0.923174	-1.19619	0.230019	0.459226	-1.5887	0.0325203	0.0798302
M5 GO Biological Process	GOBP_TERPENOID_METABOLIC_PROCESS	62	-1.469	0.0171306	0.152527	0.730422	0.945841	0.978893	-1.3308	0.072549	0.313441	-1.42115	0.0177866	0.189282
M5 GO Biological Process	GOBP_NEGATIVE_REGULATION_OF_LIPID_LOCALIZATION	49	-1.46863	0.0251572	0.152558	1.10747	0.257198	0.545681	-1.56946	0.00835073	0.127171	-1.23489	0.153082	0.405007
M5 GO Cellular Component	GOCC_ORGANELLE_ENVELOPE_LUMEN	83	-1.46772	0.0163599	0.153236	1.78427	0	0.0227976	-1.21296	0.139764	0.442812	-1.71352	0.00188324	0.0329602
M5 GO Molecular Function	GOMF_HYDROLASE_ACTIVITY_ACTING_ON_CARBON_NITROGEN_BUT_NOT_PEPTIDE_BONDS_IN_LINEAR_AMIDES	71	-1.46686	0.0175055	0.153818	1.08436	0.312385	0.575964	-1.39618	0.0380762	0.251522	-1.28143	0.0983607	0.349803
M5 GO Biological Process	GOBP_REGULATION_OF_ACTIN_FILAMENT_BASED_MOVEMENT	49	-1.46572	0.0160321	0.154741	1.08622	0.326572	0.574034	-1.62728	0.0136452	0.0940881	-1.5426	0.0113422	0.103706
M5 GO Molecular Function	GOMF_CARBOXY_LYASE_ACTIVITY	32	-1.46556	0.0301811	0.154557	1.62065	0.0125261	0.0704032	-1.40382	0.0583333	0.244369	-1.5876	0.0201613	0.0798527
M5 GO Molecular Function	GOMF_TRANSCRIPTION_COACTIVATOR_BINDING	53	-1.46294	0.0336134	0.157246	-1.21999	0.156701	0.379538	-1.74814	0.002	0.0425194	-1.18696	0.193089	0.464649
M5 GO Biological Process	GOBP_SULFUR_AMINO_ACID_METABOLIC_PROCESS	28	-1.46236	0.0301724	0.157534	1.26492	0.139579	0.339797	-1.44475	0.0517928	0.210997	-1.40649	0.0583501	0.206054
M5 GO Molecular Function	GOMF_PROTEIN_METHYLTRANSFERASE_ACTIVITY	91	-1.46186	0.00823045	0.15775	-1.19206	0.12831	0.408907	-1.33367	0.0619658	0.31298	-1.52426	0.00784314	0.114156
M5 GO Cellular Component	GOCC_POTASSIUM_CHANNEL_COMPLEX	91	-1.46172	0.0237581	0.157535	-1.4466	0.0252101	0.189484	-1.44121	0.0154143	0.214169	-1.64308	0.0039604	0.0549597
M5 GO Biological Process	GOBP_LINOLEIC_ACID_METABOLIC_PROCESS	18	-1.46149	0.062753	0.157431	1.48042	0.0414201	0.146645	-1.14123	0.292929	0.521613	-1.69582	0.00386847	0.0376141
M5 GO Biological Process	GOBP_RESPONSE_TO_OXYGEN_RADICAL	25	-1.46038	0.060241	0.158322	1.43792	0.0462777	0.179385	-1.52978	0.0377359	0.153951	-1.46881	0.0431373	0.151255
M5 GO Biological Process	GOBP_ADENYLATE_CYCLASE_ACTIVATING_ADRENERGIC_RECEPTOR_SIGNALING_PATHWAY	23	-1.45842	0.0360169	0.160227	-1.56932	0.0167364	0.125817	-1.49078	0.0527307	0.181554	-1.36085	0.105675	0.249388
M5 GO Biological Process	GOBP_MYELIN_MAINTENANCE	17	-1.4584	0.0626263	0.159888	-1.04934	0.385542	0.58199	-1.49239	0.0632411	0.180644	-1.57114	0.0255906	0.088459
M5 GO Biological Process	GOBP_CELL_REDOX_HOMEOSTASIS	31	-1.45789	0.0528455	0.160113	1.77535	0	0.0242553	-1.41161	0.0659575	0.239035	-1.52739	0.0234375	0.112887
M5 GO Biological Process	GOBP_ALDITOL_METABOLIC_PROCESS	24	-1.45582	0.0572034	0.162157	1.30651	0.13447	0.2942	-1.39076	0.089172	0.255917	-1.55341	0.0240481	0.0977915
M5 GO Molecular Function	GOMF_POTASSIUM_CHANNEL_ACTIVITY	112	-1.45462	0.0126582	0.163228	-1.299	0.0514403	0.30293	-1.35341	0.0304878	0.292981	-1.62832	0.00184162	0.0609084
M5 GO Molecular Function	GOMF_VOLTAGE_GATED_POTASSIUM_CHANNEL_ACTIVITY	91	-1.45377	0.00208768	0.163843	-1.40186	0.0258449	0.219197	-1.29281	0.0680934	0.354354	-1.63858	0.00385356	0.0565174
M5 GO Biological Process	GOBP_CELLULAR_OXIDANT_DETOXIFICATION	30	-1.45227	0.0459082	0.165341	1.69087	0.0123457	0.0453247	-1.3864	0.0756972	0.258756	-1.39922	0.0799136	0.213188
M5 GO Biological Process	GOBP_CARBOHYDRATE_BIOSYNTHETIC_PROCESS	200	-1.45009	0	0.167577	0.989368	0.474747	0.716075	-1.46486	0.00214592	0.199139	-1.43795	0.00193798	0.173575
M5 GO Cellular Component	GOCC_PRESPLICEOSOME	16	-1.44995	0.0684647	0.167339	-0.89332	0.612971	0.825214	-1.26164	0.2	0.393441	-1.66749	0.0107066	0.0462361
M5 GO Molecular Function	GOMF_ATP_DEPENDENT_CHROMATIN_REMODELER_ACTIVITY	34	-1.44906	0.0554371	0.167941	-1.5405	0.0271399	0.142428	-1.20756	0.202	0.450102	-1.2852	0.13963	0.344316
M5 GO Biological Process	GOBP_RESPONSE_TO_CAFFEINE	15	-1.44799	0.0822785	0.168856	-0.720574	0.834728	0.965581	-1.3962	0.104364	0.251906	-1.65962	0.0212355	0.0492009
M5 GO Molecular Function	GOMF_CARBON_CARBON_LYASE_ACTIVITY	50	-1.44497	0.0339703	0.172051	1.63393	0.00193424	0.0660681	-1.50335	0.0271967	0.170933	-1.5698	0.00976562	0.0888523
M5 GO Biological Process	GOBP_PURINE_CONTAINING_COMPOUND_CATABOLIC_PROCESS	155	-1.44497	0.00215983	0.17167	1.60448	0.00190476	0.0781565	-1.36465	0.019685	0.279738	-1.38717	0.0153257	0.225449
M5 GO Biological Process	GOBP_POSITIVE_REGULATION_OF_MITOCHONDRIAL_TRANSLATION	17	-1.44365	0.0722656	0.172883	1.78374	0	0.0228268	-1.08466	0.382046	0.601062	-1.67357	0.018	0.0448621
M5 GO Biological Process	GOBP_ORGANIC_HYDROXY_COMPOUND_BIOSYNTHETIC_PROCESS	221	-1.44267	0	0.173656	0.885325	0.807767	0.86056	-1.50357	0	0.1715	-1.29119	0.0258303	0.336634
M5 GO Cellular Component	GOCC_VOLTAGE_GATED_SODIUM_CHANNEL_COMPLEX	16	-1.43992	0.0755102	0.176732	-1.06468	0.376782	0.570154	-1.60134	0.026749	0.107594	-1.38121	0.0921569	0.230028
M5 GO Biological Process	GOBP_REGULATION_OF_NUCLEASE_ACTIVITY	25	-1.43992	0.0408602	0.176343	0.651946	0.954887	0.993683	-1.36914	0.0848126	0.277084	-1.07809	0.358763	0.629766
M5 GO Biological Process	GOBP_POTASSIUM_ION_IMPORT_ACROSS_PLASMA_MEMBRANE	44	-1.43825	0.0414938	0.178107	-1.04602	0.342857	0.588103	-1.49233	0.0320641	0.180281	-1.57581	0.0077821	0.0862265
M5 GO Biological Process	GOBP_REGULATION_OF_MITOCHONDRIAL_MEMBRANE_PERMEABILITY	59	-1.4373	0.0297872	0.17895	1.22047	0.152216	0.388407	-1.09929	0.293763	0.575072	-1.38239	0.0526316	0.22922
M5 GO Biological Process	GOBP_PYRUVATE_METABOLIC_PROCESS	131	-1.43652	0.0109649	0.17955	1.41594	0.0166667	0.196804	-1.35292	0.0197628	0.292546	-1.42145	0.0185874	0.189284
M5 GO Biological Process	GOBP_POSITIVE_REGULATION_OF_FATTY_ACID_METABOLIC_PROCESS	43	-1.43565	0.027027	0.180239	-0.978605	0.5154	0.687031	-1.4573	0.0436508	0.203487	-1.27697	0.12476	0.354828
M5 GO Molecular Function	GOMF_MONOCARBOXYLIC_ACID_TRANSMEMBRANE_TRANSPORTER_ACTIVITY	72	-1.43516	0.0178971	0.180468	-0.992794	0.467532	0.668575	-1.50958	0.0147368	0.167254	-1.52185	0.0156556	0.115959
M5 GO Molecular Function	GOMF_RRNA_BINDING	72	-1.43426	0.0228216	0.181257	1.68675	0	0.046436	-1.11896	0.259875	0.551697	-1.47119	0.0212766	0.150501
M5 GO Molecular Function	GOMF_NUCLEOTIDE_TRANSMEMBRANE_TRANSPORTER_ACTIVITY	29	-1.43397	0.0658436	0.18123	-0.924272	0.555102	0.77617	-1.53062	0.0391389	0.154166	-1.21579	0.182692	0.429764
M5 GO Biological Process	GOBP_PROGESTERONE_METABOLIC_PROCESS	15	-1.43303	0.077551	0.182043	-0.680138	0.903886	0.981335
M5 GO Biological Process	GOBP_SEROTONIN_SECRETION	15	-1.43162	0.060166	0.183515	1.0654	0.357564	0.597193	-1.31196	0.152	0.334041	-1.39848	0.101053	0.213407
M5 GO Biological Process	GOBP_TAIL_ANCHORED_MEMBRANE_PROTEIN_INSERTION_INTO_ER_MEMBRANE	16	-1.42925	0.068323	0.186184	1.47994	0.0529412	0.14657	-1.17973	0.243028	0.479559	-1.46944	0.0655738	0.150877
M5 GO Biological Process	GOBP_PURINE_NUCLEOSIDE_MONOPHOSPHATE_METABOLIC_PROCESS	39	-1.42633	0.0402542	0.189564	1.46482	0.0247148	0.158102	-1.42216	0.0606654	0.23145	-1.25094	0.160417	0.387451
M5 GO Molecular Function	GOMF_INWARD_RECTIFIER_POTASSIUM_CHANNEL_ACTIVITY	23	-1.42611	0.06	0.189466	0.937821	0.534137	0.789412	-1.33318	0.110465	0.313003	-1.6199	0.00978474	0.0637415
M5 GO Biological Process	GOBP_LIPID_DROPLET_FORMATION	15	-1.42513	0.0650407	0.190382	0.845474	0.696078	0.895801	-1.20717	0.229167	0.44968
M5 GO Biological Process	GOBP_POSITIVE_REGULATION_OF_ATP_BIOSYNTHETIC_PROCESS	16	-1.42467	0.0788382	0.190663	0.931736	0.542969	0.798647	-1.3475	0.140625	0.29758	-1.32093	0.125514	0.296017
M5 GO Biological Process	GOBP_GLYCEROPHOSPHOLIPID_CATABOLIC_PROCESS	30	-1.42447	0.041841	0.190482	-0.966158	0.496932	0.706077	-1.69004	0.0077821	0.0634726	-1.35391	0.10757	0.257453
M5 GO Biological Process	GOBP_LIPID_LOCALIZATION	464	-1.42367	0	0.191132	1.02687	0.35649	0.652694	-1.53631	0	0.149587	-1.37499	0	0.236793
M5 GO Biological Process	GOBP_KERATINOCYTE_DEVELOPMENT	16	-1.4236	0.0589474	0.190804	-0.544579	0.985477	0.998846	-1.58756	0.0314961	0.116399	-1.38858	0.0934959	0.224281
M5 GO Biological Process	GOBP_OLIGOPEPTIDE_TRANSPORT	15	-1.42211	0.0743982	0.192369	-0.698061	0.882227	0.976449	-1.34451	0.122288	0.302138	-1.44021	0.0788955	0.171634
M5 GO Biological Process	GOBP_TRNA_THREONYLCARBAMOYLADENOSINE_METABOLIC_PROCESS	17	-1.42147	0.0700637	0.192779	1.17019	0.252874	0.447618	-1.41611	0.084	0.235193	-1.56082	0.033264	0.0928038
M5 GO Biological Process	GOBP_MITOCHONDRIAL_CALCIUM_ION_TRANSMEMBRANE_TRANSPORT	19	-1.42033	0.0734127	0.194009	1.122	0.310345	0.523066	-1.29251	0.139394	0.354063	-1.5678	0.0408163	0.0892358
M5 GO Biological Process	GOBP_RESPONSE_TO_CADMIUM_ION	34	-1.41944	0.0456432	0.194791	1.44858	0.042885	0.170122	-1.48294	0.036	0.187282	-1.122	0.267925	0.561859
M5 GO Molecular Function	GOMF_DNA_ENDONUCLEASE_ACTIVITY	41	-1.41894	0.0568421	0.194978	0.761098	0.883946	0.964246	-1.59795	0.0121704	0.109199	-1.19668	0.175299	0.452683
M5 GO Biological Process	GOBP_VITAMIN_METABOLIC_PROCESS	94	-1.41826	0.0158371	0.195536	1.41396	0.0204461	0.198596	-1.33681	0.0427699	0.309879	-1.23343	0.095057	0.406449
M5 GO Biological Process	GOBP_CELLULAR_RESPONSE_TO_LIPOPROTEIN_PARTICLE_STIMULUS	37	-1.41816	0.0378151	0.195256	0.922773	0.593626	0.813799	-1.60859	0.0105263	0.103685	-1.25334	0.133595	0.383413
M5 GO Biological Process	GOBP_REGULATION_OF_NUCLEOTIDE_BIOSYNTHETIC_PROCESS	33	-1.41815	0.0464646	0.194844	0.991737	0.468687	0.711479	-1.51834	0.0376569	0.161968	-1.2139	0.191571	0.432352
M5 GO Molecular Function	GOMF_CATALYTIC_ACTIVITY_ACTING_ON_RNA	361	-1.41752	0	0.195239	1.68526	0	0.0464105	-1.17755	0.08159	0.481318	-1.56933	0	0.0888857
M5 GO Biological Process	GOBP_GLYCEROLIPID_BIOSYNTHETIC_PROCESS	214	-1.41688	0.00209205	0.195675	0.883508	0.800781	0.8618	-1.33856	0.0123203	0.309639	-1.43045	0	0.180959
M5 GO Biological Process	GOBP_GLYCEROL_METABOLIC_PROCESS	20	-1.41549	0.0698152	0.197084	1.0471	0.397638	0.622093	-1.37714	0.100775	0.268631	-1.4499	0.0605428	0.162697
M5 GO Molecular Function	GOMF_RNA_METHYLTRANSFERASE_ACTIVITY	61	-1.41536	0.0469083	0.196803	1.73771	0	0.0331021	-0.985346	0.49187	0.734864	-1.71393	0.00188324	0.0329833
M5 GO Biological Process	GOBP_MULTICELLULAR_ORGANISMAL_LEVEL_IRON_ION_HOMEOSTASIS	29	-1.41534	0.0524109	0.196406	1.55702	0.0156556	0.101631	-1.22899	0.178988	0.42371	-1.01065	0.443089	0.726303
M5 GO Biological Process	GOBP_REGULATION_OF_PROTEIN_KINASE_C_SIGNALING	20	-1.41438	0.0730223	0.197256	-1.18984	0.219316	0.411414	-1.46966	0.0623701	0.195442	-1.36108	0.110879	0.249512
M5 GO Biological Process	GOBP_LYMPHOCYTE_COSTIMULATION	33	-1.41322	0.0730223	0.198377	-1.19846	0.197581	0.401568	-1.38679	0.0887574	0.258953	-1.24548	0.159223	0.39481
M5 GO Biological Process	GOBP_SERINE_FAMILY_AMINO_ACID_METABOLIC_PROCESS	29	-1.41293	0.0668016	0.198326	1.1124	0.296443	0.53954	-1.43663	0.0559846	0.217635	-1.38427	0.0884086	0.228793
M5 GO Biological Process	GOBP_TYPE_II_INTERFERON_MEDIATED_SIGNALING_PATHWAY	23	-1.41234	0.0735587	0.198728	1.59808	0.00817996	0.0811118	-1.85107	0	0.0171577	-1.04695	0.383367	0.673264
M5 GO Molecular Function	GOMF_NADPH_BINDING	16	-1.41207	0.0809717	0.198666	1.05353	0.37931	0.612249	-1.31224	0.149495	0.33397	-1.36231	0.117871	0.248069
M5 GO Biological Process	GOBP_INOSITOL_PHOSPHATE_METABOLIC_PROCESS	40	-1.41153	0.0349794	0.198945	-1.15766	0.219561	0.447431	-1.44536	0.0411765	0.210885	-1.12164	0.277992	0.561576
M5 GO Biological Process	GOBP_STEROID_METABOLIC_PROCESS	290	-1.41091	0.00426439	0.199326	1.15935	0.117417	0.459903	-1.47419	0	0.192582	-1.39268	0.00570342	0.220044
M5 GO Biological Process	GOBP_RNA_DECAPPING	19	-1.4109	0.0850622	0.198931	-0.80173	0.754167	0.920494	-1.29727	0.155172	0.349438	-1.26069	0.158111	0.375226
M5 GO Biological Process	GOBP_NEGATIVE_REGULATION_OF_PHOSPHATASE_ACTIVITY	25	-1.41035	0.0507099	0.199268	1.17784	0.230616	0.43504	-1.46408	0.0549898	0.199354	-1.0066	0.443609	0.734258
M5 GO Molecular Function	GOMF_ALCOHOL_DEHYDROGENASE_NAD_P_PLUS_ACTIVITY	24	-1.40869	0.06875	0.201197	-1.13075	0.279835	0.480989	-1.42129	0.0935551	0.232302	-1.41357	0.0678643	0.197101
M5 GO Biological Process	GOBP_MONOCARBOXYLIC_ACID_TRANSPORT	169	-1.40837	0.00659341	0.201193	1.10618	0.207865	0.546762	-1.4182	0.00636943	0.234539	-1.27533	0.03861	0.356495
M5 GO Biological Process	GOBP_POSITIVE_REGULATION_OF_SYSTEMIC_ARTERIAL_BLOOD_PRESSURE	22	-1.40797	0.0680851	0.20133	-0.664377	0.932347	0.982605	-1.51595	0.0326531	0.16413	-1.17764	0.241309	0.478278
M5 GO Biological Process	GOBP_VENTRICULAR_CARDIAC_MUSCLE_CELL_ACTION_POTENTIAL	29	-1.40766	0.0645833	0.201292	-1.44978	0.0503145	0.189278	-1.26881	0.144841	0.384756	-1.4832	0.0516529	0.141326
M5 GO Molecular Function	GOMF_LIGAND_ACTIVATED_TRANSCRIPTION_FACTOR_ACTIVITY	49	-1.40722	0.0531915	0.20149	0.900354	0.647287	0.84496	-1.34679	0.0822511	0.298436	-1.45174	0.0371094	0.16125
M5 GO Molecular Function	GOMF_CYCLIN_BINDING	34	-1.4055	0.0587045	0.203535	-1.24215	0.170254	0.357505	-1.22359	0.182752	0.429364	-1.49136	0.0383877	0.136424
M5 GO Biological Process	GOBP_POSITIVE_REGULATION_OF_FATTY_ACID_BIOSYNTHETIC_PROCESS	23	-1.40517	0.0697211	0.203572	0.817132	0.765166	0.924251	-1.69376	0.0100806	0.0628398	-1.06869	0.353175	0.642842
M5 GO Biological Process	GOBP_PROGRAMMED_CELL_DEATH_IN_RESPONSE_TO_REACTIVE_OXYGEN_SPECIES	18	-1.405	0.0791075	0.203364	1.32395	0.117764	0.273588	-1.40753	0.0820611	0.241929	-1.18998	0.250996	0.461359
M5 GO Molecular Function	GOMF_DICARBOXYLIC_ACID_TRANSMEMBRANE_TRANSPORTER_ACTIVITY	30	-1.40386	0.0847458	0.204449	-0.734707	0.861407	0.962992	-1.11764	0.283925	0.552538	-1.42222	0.0705882	0.188639
M5 GO Molecular Function	GOMF_DEACETYLASE_ACTIVITY	32	-1.40381	0.0569106	0.204099	-1.17937	0.20202	0.424017	-1.42461	0.0699433	0.228582	-1.1637	0.238806	0.498344
M5 GO Biological Process	GOBP_HEART_PROCESS	244	-1.40195	0.00408163	0.206218	-1.08806	0.203522	0.535066	-1.25736	0.0448065	0.397224	-1.54294	0	0.104047
M5 GO Biological Process	GOBP_AMINE_BIOSYNTHETIC_PROCESS	38	-1.40078	0.0625	0.207413	1.19715	0.16699	0.416764	-1.42728	0.0567951	0.227913	-1.14873	0.244361	0.517051
M5 GO Biological Process	GOBP_CELL_DIFFERENTIATION_IN_HINDBRAIN	29	-1.40076	0.071579	0.207017	-1.458	0.0451745	0.182937	-1.4567	0.0504032	0.203143	-1.67405	0.0019685	0.0447968
M5 GO Biological Process	GOBP_SEROTONIN_TRANSPORT	27	-1.39882	0.0841683	0.209383	0.913305	0.616466	0.826206	-1.33796	0.108787	0.30993	-1.4647	0.0531496	0.153401
M5 GO Biological Process	GOBP_GLYCEROPHOSPHOLIPID_METABOLIC_PROCESS	272	-1.39846	0.00225225	0.209475	-1.00965	0.4	0.642152	-1.33596	0.0121212	0.310632	-1.48677	0	0.139318
M5 GO Biological Process	GOBP_POSITIVE_REGULATION_OF_GLYCOGEN_METABOLIC_PROCESS	21	-1.3977	0.0654397	0.210157	-1.31773	0.11	0.286804	-1.44024	0.0708661	0.214695	-1.45327	0.0610236	0.160527
M5 GO Biological Process	GOBP_REGULATION_OF_MITOCHONDRIAL_OUTER_MEMBRANE_PERMEABILIZATION_INVOLVED_IN_APOPTOTIC_SIGNALING_PATHWAY	21	-1.39744	0.0997877	0.210081	1.06457	0.35687	0.597136	-1.17523	0.237452	0.483997	-1.23328	0.210634	0.406201
M5 GO Biological Process	GOBP_PRIMARY_AMINO_COMPOUND_METABOLIC_PROCESS	18	-1.39713	0.0958606	0.210065	0.896441	0.608614	0.849966	-1.44418	0.0744467	0.211431	-1.30749	0.155556	0.313224
M5 GO Biological Process	GOBP_MACROMOLECULE_METHYLATION	121	-1.39651	0.023913	0.210526	1.84267	0	0.0142553	-1.07332	0.289916	0.611883	-1.67633	0	0.0441123
M5 GO Biological Process	GOBP_POSITIVE_REGULATION_OF_SODIUM_ION_TRANSPORT	39	-1.39594	0.0452675	0.2109	1.01582	0.426854	0.670183	-1.55622	0.028169	0.136257	-1.07477	0.31875	0.634982
M5 GO Cellular Component	GOCC_ENDONUCLEASE_COMPLEX	38	-1.39539	0.0472279	0.211305	-0.803909	0.809717	0.920525	-0.867099	0.688	0.884703	-1.46318	0.0381679	0.153694
M5 GO Molecular Function	GOMF_PROTEIN_TRANSPORTER_ACTIVITY	28	-1.39316	0.0805785	0.214174	1.46661	0.0434783	0.156657	-0.937162	0.563462	0.795048	-1.40223	0.0688976	0.210727
M5 GO Biological Process	GOBP_STEROID_BIOSYNTHETIC_PROCESS	153	-1.39169	0.0102881	0.215822	1.0073	0.432749	0.68332	-1.4574	0.010142	0.203767	-1.36833	0.0340909	0.242863
M5 GO Biological Process	GOBP_POSITIVE_REGULATION_OF_B_CELL_MEDIATED_IMMUNITY	46	-1.39127	0.0511727	0.216044	-0.912386	0.614583	0.796712	-1.57921	0.0187891	0.121346	-0.980249	0.477228	0.777673
M5 GO Biological Process	GOBP_TRNA_PROCESSING	124	-1.39122	0.0173913	0.215682	1.92296	0	0.00639723	-0.93396	0.621094	0.801796	-1.65308	0.00401606	0.0514248
M5 GO Biological Process	GOBP_AMP_BIOSYNTHETIC_PROCESS	15	-1.39096	0.0805501	0.215588	1.35356	0.104384	0.249552	-1.5111	0.0530452	0.166253	-1.3576	0.121399	0.252722
M5 GO Biological Process	GOBP_ORGANIC_CATION_TRANSPORT	117	-1.39001	0.0214133	0.216525	-0.970119	0.512658	0.701128	-1.52643	0.0019084	0.156443	-1.37889	0.0253165	0.232131
M5 GO Biological Process	GOBP_RESPONSE_TO_CHOLESTEROL	24	-1.38987	0.0734694	0.216315	0.787305	0.79922	0.946441	-1.44762	0.0540541	0.208918	-1.21259	0.217973	0.434216
M5 GO Molecular Function	GOMF_VOLTAGE_GATED_MONOATOMIC_ION_CHANNEL_ACTIVITY_INVOLVED_IN_REGULATION_OF_PRESYNAPTIC_MEMBRANE_POTENTIAL	17	-1.38982	0.0925926	0.215953	-0.820462	0.733871	0.905415	-1.40514	0.0901804	0.243103	-1.62553	0.0335306	0.0618943
M5 GO Cellular Component	GOCC_T_TUBULE	72	-1.38951	0.0345528	0.215935	-0.986671	0.459082	0.676079	-1.4734	0.0214844	0.192298	-1.40367	0.045082	0.20914
M5 GO Biological Process	GOBP_POSITIVE_REGULATION_OF_HEART_RATE	29	-1.38827	0.0672451	0.21729	0.982842	0.444444	0.727003	-1.45132	0.0464646	0.206957	-1.40063	0.0804598	0.212099
M5 GO Molecular Function	GOMF_PROTEIN_SERINE_THREONINE_PHOSPHATASE_ACTIVITY	84	-1.38734	0.0270833	0.218136	0.99226	0.487179	0.710715	-1.40668	0.025641	0.242372	-1.46513	0.0173745	0.153242
M5 GO Biological Process	GOBP_POSITIVE_REGULATION_OF_INFLAMMATORY_RESPONSE_TO_ANTIGENIC_STIMULUS	15	-1.3859	0.104925	0.219864	1.43031	0.0798479	0.185912	-1.50591	0.0517241	0.170278	-0.982842	0.467066	0.772823
M5 GO Biological Process	GOBP_L_AMINO_ACID_METABOLIC_PROCESS	161	-1.38533	0.0146138	0.220309	1.51877	0	0.122001	-1.37629	0.0210526	0.269255	-1.4467	0.00576923	0.165365
M5 GO Biological Process	GOBP_NEGATIVE_REGULATION_OF_NUCLEOTIDE_METABOLIC_PROCESS	32	-1.38476	0.0762887	0.22073	1.50591	0.0373281	0.131412	-1.41523	0.0645793	0.234946	-1.16012	0.238477	0.501451
M5 GO Biological Process	GOBP_POLYSACCHARIDE_METABOLIC_PROCESS	112	-1.3824	0.026749	0.22384	1.21869	0.114625	0.389577	-1.45092	0.012	0.207126	-1.20859	0.123134	0.438431
M5 GO Molecular Function	GOMF_FERROUS_IRON_BINDING	25	-1.38178	0.06875	0.224376	-0.980527	0.480808	0.684616	-1.47113	0.063745	0.194253	-1.14275	0.267223	0.528088
M5 GO Biological Process	GOBP_REGULATION_OF_SENSORY_PERCEPTION	16	-1.3814	0.0884211	0.224486	1.07346	0.367619	0.58841	-1.47095	0.0708661	0.194049	-1.20424	0.234469	0.444215
M5 GO Biological Process	GOBP_NUCLEOSIDE_PHOSPHATE_CATABOLIC_PROCESS	175	-1.38103	0.0142857	0.224587	1.40076	0.011976	0.209622	-1.31027	0.0329897	0.335961	-1.35352	0.0188324	0.257123
M5 GO Biological Process	GOBP_PHOSPHOLIPID_HOMEOSTASIS	16	-1.38024	0.10883	0.225239	0.783616	0.770916	0.94856	-1.67448	0.0153551	0.0695634	-1.46339	0.0486891	0.153812
M5 GO Biological Process	GOBP_LIPID_DROPLET_ORGANIZATION	38	-1.37931	0.0799136	0.226246	1.22462	0.146067	0.382348	-1.4199	0.0472103	0.232696	-1.43687	0.056	0.174505
M5 GO Molecular Function	GOMF_ALDO_KETO_REDUCTASE_NADPH_ACTIVITY	27	-1.37785	0.0936864	0.228062	1.25027	0.171134	0.354489	-1.16663	0.254473	0.491888	-1.24138	0.160896	0.398713
M5 GO Biological Process	GOBP_POSITIVE_REGULATION_OF_VASCULAR_PERMEABILITY	20	-1.37654	0.0873181	0.229585	-0.672829	0.932238	0.982016	-1.37783	0.1	0.26834	-1.03443	0.406316	0.688922
M5 GO Biological Process	GOBP_STEROL_BIOSYNTHETIC_PROCESS	60	-1.37573	0.0417537	0.230381	1.25805	0.109804	0.345106	-1.35499	0.0488798	0.290618	-1.42748	0.0322581	0.184003
M5 GO Molecular Function	GOMF_RIBONUCLEOPROTEIN_COMPLEX_BINDING	184	-1.37479	0.0171674	0.231379	1.78343	0	0.022744	-1.16437	0.146552	0.492374	-1.39058	0.0108108	0.221678
M5 GO Biological Process	GOBP_APOPTOTIC_MITOCHONDRIAL_CHANGES	118	-1.37475	0.0230608	0.231006	1.25369	0.0817491	0.350449	-1.21513	0.102296	0.44091	-1.46974	0.011215	0.150922
M5 GO Biological Process	GOBP_CGAS_STING_SIGNALING_PATHWAY	17	-1.37472	0.101871	0.230606	0.566213	0.972763	0.998462	-1.58803	0.0273973	0.116327	-0.988048	0.461089	0.76696
M5 GO Molecular Function	GOMF_TETRAPYRROLE_BINDING	124	-1.37436	0.0254237	0.230739	0.756745	0.968689	0.966107	-1.23154	0.094	0.421872	-1.50837	0.00959693	0.124095
M5 GO Molecular Function	GOMF_AMINE_BINDING	16	-1.3742	0.0903226	0.230554	1.19141	0.247637	0.422192				-1.38488	0.0974659	0.228363
M5 GO Biological Process	GOBP_MEMBRANE_REPOLARIZATION_DURING_ACTION_POTENTIAL	19	-1.37299	0.0956341	0.23198	-1.95088	0	0.0207904	-1.28412	0.146939	0.364897	-1.71283	0.0100604	0.0330772
M5 GO Biological Process	GOBP_SPERM_FLAGELLUM_ASSEMBLY	49	-1.37256	0.0743802	0.23222	1.00203	0.442718	0.694088	-1.13538	0.271429	0.529258	-1.65104	0.00801603	0.0522901
M5 GO Biological Process	GOBP_REGULATION_OF_CARBOHYDRATE_BIOSYNTHETIC_PROCESS	107	-1.37161	0.0223124	0.233233	-1.17992	0.153693	0.423727	-1.36537	0.0325866	0.27975	-1.41519	0.0318725	0.195788
M5 GO Biological Process	GOBP_ACTIN_MEDIATED_CELL_CONTRACTION	102	-1.37103	0.0235756	0.23367	-1.20334	0.11619	0.397023	-1.43885	0.0177165	0.215933	-1.48353	0.00579151	0.141373
M5 GO Molecular Function	GOMF_PHOSPHATASE_ACTIVATOR_ACTIVITY	16	-1.37065	0.0952381	0.233836	-0.951046	0.540117	0.732772	-1.28213	0.175758	0.368524	-1.18786	0.254335	0.464824
M5 GO Biological Process	GOBP_INTRACELLULAR_SODIUM_ION_HOMEOSTASIS	24	-1.36995	0.0857143	0.234526	0.614019	0.957115	0.997525	-1.62173	0.00988142	0.0971782	-0.977981	0.494908	0.780202
M5 GO Biological Process	GOBP_TRNA_METHYLATION	39	-1.36864	0.0718447	0.235999	1.39099	0.043659	0.218141	-0.839133	0.73161	0.913909	-1.67629	0.00817996	0.0439505
M5 GO Molecular Function	GOMF_GLYCOLIPID_BINDING	30	-1.36813	0.100616	0.236347	-1.38505	0.0865191	0.231368	-1.37976	0.0846774	0.26547	-1.22647	0.175403	0.413251
M5 GO Cellular Component	GOCC_U1_SNRNP	18	-1.36646	0.104034	0.238543	0.576929	0.965583	0.998708	-1.23304	0.196242	0.419762	-1.41749	0.0804829	0.193216
M5 GO Biological Process	GOBP_CARDIAC_CONDUCTION	68	-1.36615	0.0536779	0.238587	-1.5177	0.00970874	0.15249	-1.18039	0.187629	0.47927	-1.67336	0.00204082	0.0447485
M5 GO Biological Process	GOBP_RIBONUCLEOSIDE_MONOPHOSPHATE_METABOLIC_PROCESS	51	-1.36559	0.0549683	0.238999	1.6975	0.00193798	0.0442022	-1.42569	0.0439331	0.227786	-1.24863	0.15625	0.390022
M5 GO Biological Process	GOBP_REGULATION_OF_MITOCHONDRION_ORGANIZATION	139	-1.36515	0.02079	0.239258	1.32821	0.0235756	0.270363	-1.37425	0.0144033	0.270936	-1.36586	0.026975	0.243857
M5 GO Biological Process	GOBP_RENAL_ABSORPTION	34	-1.3648	0.0786749	0.239353	-1.24979	0.162218	0.349993	-1.53186	0.0197239	0.153095	-1.1389	0.267068	0.536013
M5 GO Cellular Component	GOCC_U2_SNRNP	21	-1.3644	0.0974155	0.239499	1.08679	0.373225	0.574141	-1.23938	0.205761	0.412997	-1.46727	0.0531496	0.151952
M5 GO Biological Process	GOBP_REGULATION_OF_NATURAL_KILLER_CELL_DIFFERENTIATION	16	-1.36225	0.122244	0.24245	-1.36282	0.123529	0.250894	-1.71203	0.00823045	0.0560904	-0.984154	0.480226	0.7726
M5 GO Biological Process	GOBP_POSITIVE_REGULATION_OF_DIGESTIVE_SYSTEM_PROCESS	15	-1.36174	0.104208	0.24278	0.557546	0.971944	0.997746	-1.51396	0.0645161	0.16499	-1.10346	0.327239	0.592409
M5 GO Biological Process	GOBP_C_TERMINAL_PROTEIN_AMINO_ACID_MODIFICATION	19	-1.36077	0.0956848	0.243891	1.33641	0.114719	0.262433	-1.63022	0.02	0.0926575	-1.29502	0.140127	0.331373
M5 GO Biological Process	GOBP_PROTEIN_HOMOTETRAMERIZATION	53	-1.35982	0.0592885	0.244943	-1.06188	0.339844	0.571112	-1.46636	0.0404255	0.198299	-1.5258	0.0109091	0.113387
M5 GO Biological Process	GOBP_NEGATIVE_REGULATION_OF_LIPID_METABOLIC_PROCESS	104	-1.35899	0.0164609	0.245772	1.22023	0.111554	0.387388	-1.5366	0.00798403	0.150096	-1.31399	0.0607843	0.304306
M5 GO Molecular Function	GOMF_OXIDOREDUCTASE_ACTIVITY_ACTING_ON_A_SULFUR_GROUP_OF_DONORS	51	-1.35871	0.0578512	0.245776	1.69548	0.00392927	0.044602	-1.30629	0.111801	0.340251	-1.28025	0.11336	0.351629
M5 GO Biological Process	GOBP_GPI_ANCHOR_METABOLIC_PROCESS	35	-1.35626	0.0668058	0.249253	-1.19306	0.190184	0.408636	-0.98653	0.453861	0.73447	-1.44658	0.0493827	0.165102
M5 GO Biological Process	GOBP_POLYSACCHARIDE_CATABOLIC_PROCESS	36	-1.35504	0.0829787	0.250858	0.9073	0.630769	0.83691	-1.42707	0.0512334	0.227436	-1.23015	0.171367	0.409699
M5 GO Biological Process	GOBP_ENERGY_RESERVE_METABOLIC_PROCESS	100	-1.35322	0.0290179	0.253204	1.27263	0.0638686	0.329512	-1.38237	0.037037	0.263492	-1.20477	0.131931	0.444124
M5 GO Molecular Function	GOMF_PHOSPHATIDYLCHOLINE_BINDING	25	-1.35254	0.105691	0.253857	1.14727	0.269307	0.481486	-1.64983	0.00990099	0.082704	-1.13689	0.272189	0.540262
M5 GO Biological Process	GOBP_TYPE_B_PANCREATIC_CELL_APOPTOTIC_PROCESS	15	-1.35073	0.125265	0.256328	0.609925	0.944444	0.997493	-1.45002	0.0785124	0.207615	-1.26533	0.190763	0.368847
M5 GO Biological Process	GOBP_NUCLEOTIDE_TRANSMEMBRANE_TRANSPORT	22	-1.34938	0.108268	0.258045	-0.908541	0.588694	0.803251	-1.54728	0.0340681	0.143484	-1.18436	0.244275	0.469245
M5 GO Molecular Function	GOMF_POTASSIUM_ION_TRANSMEMBRANE_TRANSPORTER_ACTIVITY	147	-1.34833	0.0299145	0.259246	-1.23606	0.0754717	0.363634	-1.26306	0.0614754	0.393666	-1.45066	0.00626305	0.162182
M5 GO Cellular Component	GOCC_LAMELLAR_BODY	15	-1.34829	0.131524	0.258867	0.87934	0.639535	0.867257	-1.35623	0.11002	0.290151
M5 GO Biological Process	GOBP_ACTIN_FILAMENT_BASED_MOVEMENT	128	-1.34793	0.0350109	0.259038	-1.40482	0.0212314	0.218964	-1.48226	0.00769231	0.187353	-1.35198	0.0416667	0.258653
M5 GO Molecular Function	GOMF_RIBOSOMAL_LARGE_SUBUNIT_BINDING	15	-1.34751	0.121849	0.259227	1.3202	0.125483	0.277271	-0.921859	0.559838	0.819462	-1.41891	0.0811359	0.191818
M5 GO Molecular Function	GOMF_LNCRNA_BINDING	24	-1.34733	0.103158	0.25907	-1.44764	0.0571429	0.188809	-1.25228	0.173489	0.401455	-1.37358	0.0982659	0.237112
M5 GO Biological Process	GOBP_TRANSLATIONAL_ELONGATION	64	-1.34695	0.0631808	0.259212	1.46014	0.025	0.162072	-1.09306	0.306452	0.58419	-1.32827	0.0628803	0.285526
M5 GO Biological Process	GOBP_NUCLEOSIDE_MONOPHOSPHATE_METABOLIC_PROCESS	65	-1.34604	0.0472279	0.260266	1.57806	0.00392157	0.090324	-1.41088	0.0517928	0.239335	-1.20604	0.180791	0.442179
M5 GO Biological Process	GOBP_RESPONSE_TO_FATTY_ACID	43	-1.34591	0.0699589	0.259999	-1.08519	0.294715	0.539963	-1.39934	0.0544355	0.249829	-1.36833	0.0587084	0.243337
M5 GO Molecular Function	GOMF_PHOSPHOLIPID_SCRAMBLASE_ACTIVITY	23	-1.34586	0.100205	0.259627	0.914147	0.588694	0.826367	-1.36514	0.115152	0.279735	-1.20658	0.235529	0.442089
M5 GO Molecular Function	GOMF_MAP_KINASE_ACTIVITY	16	-1.34532	0.119835	0.260014	0.919215	0.565637	0.820117	-1.43182	0.0671937	0.223133	-1.11198	0.345351	0.579051
M5 GO Molecular Function	GOMF_HYDROLASE_ACTIVITY_ACTING_ON_CARBON_NITROGEN_BUT_NOT_PEPTIDE_BONDS	123	-1.34495	0.0285088	0.26017	1.06105	0.319923	0.602073	-1.51442	0.00641026	0.164788	-1.13008	0.194553	0.550591
M5 GO Biological Process	GOBP_TRNA_MODIFICATION	87	-1.34324	0.0407725	0.262549	1.81117	0	0.0180766	-0.919108	0.643154	0.822681	-1.58501	0.00186916	0.0808668
M5 GO Biological Process	GOBP_REGULATION_OF_FATTY_ACID_BIOSYNTHETIC_PROCESS	44	-1.34299	0.0720339	0.26249	1.23781	0.151341	0.365903	-1.52824	0.028626	0.154942	-1.16829	0.213992	0.493006
M5 GO Biological Process	GOBP_CATECHOL_CONTAINING_COMPOUND_METABOLIC_PROCESS	61	-1.34269	0.0748988	0.262485	0.902751	0.63745	0.842274	-1.19765	0.186837	0.45752	-1.2568	0.117534	0.380628
M5 GO Biological Process	GOBP_NEGATIVE_REGULATION_OF_DEPHOSPHORYLATION	37	-1.34133	0.0851064	0.264287	1.23952	0.150424	0.363541	-1.49013	0.0247423	0.181962	-1.02472	0.425287	0.705168
M5 GO Biological Process	GOBP_REGULATION_OF_SODIUM_ION_TRANSMEMBRANE_TRANSPORTER_ACTIVITY	44	-1.34011	0.0794979	0.265877	-0.978173	0.496945	0.687277	-1.57005	0.015873	0.127309	-0.928522	0.565041	0.848335
M5 GO Biological Process	GOBP_PIGMENT_METABOLIC_PROCESS	65	-1.33772	0.0723141	0.269428	-1.24844	0.128514	0.350409	-1.20912	0.141414	0.448305	-1.26852	0.11583	0.364395
M5 GO Biological Process	GOBP_PHENOL_CONTAINING_COMPOUND_BIOSYNTHETIC_PROCESS	50	-1.33726	0.0734341	0.269811	-1.33341	0.0679406	0.269352	-1.17329	0.194779	0.4866	-1.19523	0.178279	0.453847
M5 GO Molecular Function	GOMF_PHOSPHOLIPASE_ACTIVITY	87	-1.33612	0.0442105	0.271315	-1.01095	0.42029	0.639509	-1.39989	0.0333333	0.249386	-1.37567	0.0348837	0.23621
M5 GO Biological Process	GOBP_MAST_CELL_MIGRATION	16	-1.33515	0.129032	0.272425	1.06752	0.354962	0.594855	-1.50651	0.0497018	0.169987	-1.04552	0.402415	0.675044
M5 GO Biological Process	GOBP_PROTEIN_METHYLATION	58	-1.33504	0.0876827	0.272116	1.52261	0.00980392	0.121302	-1.05869	0.358566	0.634008	-1.38173	0.0627451	0.229684
M5 GO Molecular Function	GOMF_NADPLUS_BINDING	16	-1.33412	0.123732	0.273117	0.84771	0.684318	0.894712	-1.35232	0.134122	0.293168	-1.22994	0.19877	0.409587
M5 GO Biological Process	GOBP_MITOCHONDRIAL_FUSION	34	-1.33383	0.0930233	0.273128	1.54545	0.0209924	0.10716	-0.890667	0.626482	0.860952	-1.60136	0.0137525	0.0728691
M5 GO Biological Process	GOBP_POSITIVE_REGULATION_OF_COLD_INDUCED_THERMOGENESIS	98	-1.33335	0.0328947	0.273514	-1.17487	0.152838	0.428327	-1.38532	0.045082	0.259796	-1.33219	0.0397614	0.281086
M5 GO Molecular Function	GOMF_TRANSFERASE_ACTIVITY_TRANSFERRING_NITROGENOUS_GROUPS	25	-1.33267	0.102941	0.274107	1.05206	0.378846	0.613898	-1.1177	0.295316	0.55283	-1.4803	0.0572519	0.143296
M5 GO Molecular Function	GOMF_RNA_ENDONUCLEASE_ACTIVITY	61	-1.33175	0.0651731	0.275127	-0.731539	0.94012	0.96353	-1.15197	0.210526	0.502828	-1.15663	0.21	0.505525
M5 GO Cellular Component	GOCC_OUTER_MEMBRANE	216	-1.33153	0.0225873	0.275054	1.67418	0	0.05103	-1.17036	0.117391	0.485906	-1.53418	0	0.108417
M5 GO Molecular Function	GOMF_AMP_BINDING	20	-1.33019	0.116803	0.276765	0.918601	0.552475	0.819743	-1.29741	0.129412	0.349581	-1.37445	0.0803922	0.236747
M5 GO Biological Process	GOBP_REGULATION_OF_MACROPHAGE_DERIVED_FOAM_CELL_DIFFERENTIATION	24	-1.32918	0.115217	0.277964	1.09685	0.333333	0.560334	-1.17561	0.222445	0.483497	-1.52152	0.0475248	0.115665
M5 GO Biological Process	GOBP_RESPONSE_TO_GONADOTROPIN	18	-1.32857	0.111801	0.278545	-1.15667	0.270325	0.447489	-1.22251	0.219561	0.43051	-1.47087	0.0679612	0.150504
M5 GO Cellular Component	GOCC_CATION_CHANNEL_COMPLEX	186	-1.32798	0.0170576	0.279075	-1.25876	0.0357143	0.340255	-1.33284	0.026	0.31322	-1.40004	0.00749064	0.212484
M5 GO Biological Process	GOBP_NEGATIVE_REGULATION_OF_COLD_INDUCED_THERMOGENESIS	47	-1.32761	0.0820734	0.279262	0.992199	0.454717	0.710478	-1.39269	0.0755467	0.253646	-1.29496	0.103922	0.330943
M5 GO Biological Process	GOBP_POSITIVE_REGULATION_OF_SYNAPTIC_TRANSMISSION_GABAERGIC	18	-1.32735	0.130189	0.279252	1.17829	0.239829	0.434736	-1.42786	0.0775348	0.227869	-1.36738	0.121086	0.241991
M5 GO Biological Process	GOBP_NEGATIVE_REGULATION_OF_REACTIVE_OXYGEN_SPECIES_BIOSYNTHETIC_PROCESS	21	-1.32382	0.116832	0.284984	-1.00256	0.444227	0.653391	-1.16293	0.267516	0.494205	-1.17216	0.254902	0.489808
M5 GO Molecular Function	GOMF_ACETYLTRANSFERASE_ACTIVITY	98	-1.32362	0.0469388	0.284875	0.924802	0.636179	0.81097	-1.17299	0.162887	0.486917	-1.49899	0.011583	0.131651
M5 GO Biological Process	GOBP_REGULATION_OF_LIPID_TRANSPORT	135	-1.32278	0.0204499	0.285929	1.16171	0.180723	0.458063	-1.45282	0.0056926	0.206987	-1.13518	0.183953	0.541781
M5 GO Molecular Function	GOMF_CERAMIDE_BINDING	18	-1.32252	0.104294	0.285841	-0.758344	0.830677	0.947325	-1.44563	0.0671937	0.210934	-0.988966	0.44358	0.766695
M5 GO Biological Process	GOBP_POSITIVE_REGULATION_OF_BLOOD_CIRCULATION	43	-1.32233	0.0737705	0.285701	0.996031	0.463654	0.706211	-1.2882	0.116601	0.35994	-1.33894	0.0921844	0.275477
M5 GO Biological Process	GOBP_ASPARTATE_FAMILY_AMINO_ACID_BIOSYNTHETIC_PROCESS	19	-1.3222	0.121331	0.285474	1.2474	0.167019	0.357832	-1.4751	0.0436433	0.191715	-1.21314	0.233333	0.433535
M5 GO Biological Process	GOBP_ALCOHOL_BIOSYNTHETIC_PROCESS	129	-1.32209	0.0349345	0.285221	1.0814	0.281192	0.578534	-1.44881	0.0161943	0.208487	-1.12583	0.197211	0.55562
M5 GO Biological Process	GOBP_RIBONUCLEOSIDE_MONOPHOSPHATE_BIOSYNTHETIC_PROCESS	33	-1.32166	0.103753	0.285506	1.41913	0.0483271	0.195443	-1.4639	0.0572597	0.199161	-1.06964	0.357853	0.641312
M5 GO Molecular Function	GOMF_MONOATOMIC_ANION_SODIUM_SYMPORTER_ACTIVITY	17	-1.32107	0.128155	0.286043	0.761373	0.821429	0.964335	-1.44375	0.0679406	0.211647	-1.28002	0.172345	0.350931
M5 GO Biological Process	GOBP_INORGANIC_ANION_TRANSMEMBRANE_TRANSPORT	74	-1.3197	0.0496032	0.287997	1.07746	0.308642	0.583747	-1.27637	0.112903	0.374602	-1.37272	0.0404255	0.237989
M5 GO Cellular Component	GOCC_REPLICATION_FORK	72	-1.31966	0.055102	0.287576	-0.753118	0.922311	0.951227	-0.905945	0.642436	0.838808	-1.44125	0.0277228	0.170694
M5 GO Biological Process	GOBP_PHOSPHOLIPID_BIOSYNTHETIC_PROCESS	217	-1.31907	0.0190275	0.288215	-0.981671	0.486815	0.682443	-1.24546	0.0563991	0.40697	-1.39091	0.00970874	0.221653
M5 GO Molecular Function	GOMF_ORGANIC_HYDROXY_COMPOUND_TRANSMEMBRANE_TRANSPORTER_ACTIVITY	47	-1.3188	0.0857143	0.288254	-1.10274	0.289421	0.514667	-1.56942	0.0211946	0.126866	-1.04603	0.367906	0.674766
M5 GO Biological Process	GOBP_REGULATION_OF_STEROID_METABOLIC_PROCESS	107	-1.3184	0.0465116	0.288556	1.20989	0.100592	0.402439	-1.46645	0.00589391	0.198578	-1.37209	0.0235294	0.238527
M5 GO Molecular Function	GOMF_BICARBONATE_TRANSMEMBRANE_TRANSPORTER_ACTIVITY	31	-1.31797	0.0946502	0.288887	-1.11712	0.297352	0.497547	-1.05085	0.36961	0.645837	-1.16885	0.247563	0.493474
M5 GO Molecular Function	GOMF_METAL_CATION_PROTON_ANTIPORTER_ACTIVITY	21	-1.31672	0.132	0.290645	0.902995	0.601215	0.842461	-1.36854	0.101392	0.277292	-1.18213	0.208502	0.472454
M5 GO Biological Process	GOBP_REGULATION_OF_MEMBRANE_PERMEABILITY	71	-1.31612	0.0625	0.29122	1.17928	0.166667	0.43475	-1.11366	0.25261	0.556886	-1.23546	0.116832	0.404373
M5 GO Biological Process	GOBP_PROTEIN_PEPTIDYL_PROLYL_ISOMERIZATION	24	-1.31584	0.111842	0.291277	-0.791298	0.798715	0.927064	-1.16643	0.243615	0.491928	-1.35971	0.112474	0.250814
M5 GO Biological Process	GOBP_DIACYLGLYCEROL_METABOLIC_PROCESS	27	-1.31565	0.119588	0.291158	-0.781139	0.807377	0.936711	-1.31755	0.14898	0.329038	-1.22864	0.188755	0.410762
M5 GO Molecular Function	GOMF_N_METHYLTRANSFERASE_ACTIVITY	89	-1.31375	0.0654762	0.294112	-1.12139	0.216374	0.492585	-1.09605	0.278119	0.581637	-1.26132	0.107607	0.3744
M5 GO Biological Process	GOBP_CELLULAR_RESPONSE_TO_OXIDATIVE_STRESS	238	-1.3134	0.0215983	0.294262	1.18128	0.0872865	0.431949	-1.27546	0.0336134	0.376169	-1.17357	0.110057	0.486771
M5 GO Biological Process	GOBP_STRIATED_MUSCLE_CONTRACTION	175	-1.31329	0.0147059	0.293962	1.13285	0.182178	0.504487	-1.34006	0.0215054	0.308567	-1.4383	0.0095057	0.173574
M5 GO Biological Process	GOBP_PHOSPHATIDYLCHOLINE_BIOSYNTHETIC_PROCESS	21	-1.31313	0.124464	0.293783	1.07597	0.345283	0.58624	-1.42716	0.0696799	0.227692	-1.43387	0.0543689	0.1779
M5 GO Molecular Function	GOMF_ANTIOXIDANT_ACTIVITY	81	-1.31286	0.0691145	0.293785	2.0663	0	0.0013339	-1.21315	0.139344	0.442814	-1.31897	0.0708955	0.296948
M5 GO Biological Process	GOBP_DIGESTION	108	-1.31234	0.0439122	0.294226	-0.972399	0.501953	0.698021	-1.40763	0.0185185	0.242185	-1.16741	0.180422	0.494079
MH Hallmark	HALLMARK_HEME_METABOLISM	185	-1.31213	0.0251046	0.294148	1.42412	0.00784314	0.190324	-1.24079	0.0614203	0.413448	-1.33656	0.0270793	0.276023
M5 GO Biological Process	GOBP_REGULATION_OF_AUTOPHAGY_OF_MITOCHONDRION	31	-1.31078	0.0948454	0.296128	1.64607	0.00974659	0.0609528	-1.52572	0.031746	0.156164	-1.17791	0.224528	0.478812
M5 GO Biological Process	GOBP_POSITIVE_REGULATION_OF_ACTION_POTENTIAL	15	-1.3093	0.126761	0.298198	1.54827	0.040404	0.105765				-1.33325	0.137214	0.279692
M5 GO Biological Process	GOBP_NUCLEOSIDE_MONOPHOSPHATE_BIOSYNTHETIC_PROCESS	42	-1.30912	0.0897959	0.298048	1.38581	0.0693069	0.220217	-1.46322	0.0275591	0.199315	-1.11146	0.270916	0.57866
M5 GO Cellular Component	GOCC_ATPASE_COMPLEX	141	-1.30912	0.0456522	0.297572	0.808775	0.929791	0.930913	-1.19289	0.117063	0.462652	-1.36831	0.02079	0.242437
M5 GO Biological Process	GOBP_SODIUM_ION_HOMEOSTASIS	38	-1.3086	0.106122	0.298027	0.652782	0.966535	0.993729	-1.41357	0.0625	0.237144	-1.1263	0.270522	0.554939
M5 GO Biological Process	GOBP_RELAXATION_OF_CARDIAC_MUSCLE	15	-1.30859	0.12959	0.297576	0.681175	0.900376	0.991529	-1.20598	0.246914	0.449821	-1.35309	0.097166	0.257332
M5 GO Biological Process	GOBP_SURFACTANT_HOMEOSTASIS	24	-1.30756	0.129436	0.298956	0.557827	0.992278	0.998089	-1.43473	0.0614754	0.219282	-1.05022	0.375502	0.669822
M5 GO Molecular Function	GOMF_RNA_NUCLEASE_ACTIVITY	110	-1.30733	0.0510204	0.298877	-1.01099	0.44489	0.639733	-1.17076	0.171079	0.48664	-1.28173	0.0861057	0.349745
M5 GO Biological Process	GOBP_MEMBRANE_DEPOLARIZATION_DURING_ACTION_POTENTIAL	30	-1.30667	0.11976	0.299513	-1.23195	0.167331	0.365141	-1.25537	0.156126	0.39928	-1.48114	0.0365385	0.142794
M5 GO Biological Process	GOBP_NEGATIVE_REGULATION_OF_RESPONSE_TO_ENDOPLASMIC_RETICULUM_STRESS	39	-1.30561	0.10101	0.301001	1.94932	0	0.00513417	-1.18394	0.225933	0.474688	-1.13439	0.260956	0.543333
M5 GO Biological Process	GOBP_FATTY_ACID_DERIVATIVE_BIOSYNTHETIC_PROCESS	19	-1.3054	0.12369	0.300887	1.22645	0.198459	0.380706	-0.983601	0.496212	0.73783	-1.49666	0.0489237	0.13274
M5 GO Biological Process	GOBP_ORGANIC_ACID_TRANSMEMBRANE_TRANSPORT	134	-1.30526	0.0481651	0.300665	0.863274	0.822064	0.879767	-1.41019	0.0164271	0.239062	-1.29487	0.0581395	0.330565
M5 GO Biological Process	GOBP_RNA_5_END_PROCESSING	26	-1.30448	0.128898	0.301622	1.72659	0.00580271	0.0351835	-0.652272	0.938144	0.999291	-1.56888	0.0240296	0.0889877
M5 GO Cellular Component	GOCC_SODIUM_CHANNEL_COMPLEX	25	-1.30381	0.12854	0.302358	-1.1113	0.285106	0.506381	-1.36077	0.104	0.283552	-1.24344	0.196154	0.397043
M5 GO Molecular Function	GOMF_ABC_TYPE_TRANSPORTER_ACTIVITY	46	-1.30326	0.108696	0.302852	-0.997304	0.430255	0.661003	-1.4199	0.0489237	0.233113	-1.33874	0.0692464	0.275313
M5 GO Biological Process	GOBP_GLYCOLYTIC_PROCESS_THROUGH_FRUCTOSE_6_PHOSPHATE	26	-1.30298	0.132114	0.302911	1.1781	0.225869	0.434779	-1.12449	0.302658	0.542709	-1.4786	0.0298507	0.144302
M5 GO Molecular Function	GOMF_ENDONUCLEASE_ACTIVITY	113	-1.30289	0.059448	0.30261	0.853897	0.82567	0.886975	-1.39205	0.026975	0.254278	-1.06456	0.33195	0.646696
M5 GO Biological Process	GOBP_XENOPHAGY	17	-1.30261	0.165644	0.302602	0.716673	0.868	0.979362	-1.63524	0.0198413	0.09062	-0.883196	0.620619	0.916506
M5 GO Molecular Function	GOMF_MITOGEN_ACTIVATED_PROTEIN_KINASE_KINASE_KINASE_BINDING	26	-1.30253	0.130879	0.302308	-1.17462	0.235412	0.428557	-1.47674	0.0523139	0.192012	-1.12552	0.3125	0.555846
M5 GO Biological Process	GOBP_XENOBIOTIC_CATABOLIC_PROCESS	19	-1.30233	0.139676	0.302204	1.90128	0	0.00843826	-1.29468	0.167002	0.352312	-1.62238	0.01222	0.0627444
M5 GO Biological Process	GOBP_ESTABLISHMENT_OF_SKIN_BARRIER	38	-1.30221	0.0977597	0.301941	0.802666	0.804781	0.935347	-1.46221	0.0514851	0.20024	-1.29011	0.102	0.338214
M5 GO Biological Process	GOBP_CELLULAR_METABOLIC_COMPOUND_SALVAGE	35	-1.30127	0.12	0.303224	1.56737	0.0117878	0.0956354	-1.40741	0.0498008	0.241679	-1.15976	0.241245	0.501194
M5 GO Biological Process	GOBP_EOSINOPHIL_CHEMOTAXIS	22	-1.30071	0.164	0.30375	1.93625	0	0.00605844	-1.56362	0.0218818	0.131207	-0.625308	0.941176	1
M5 GO Biological Process	GOBP_REGULATION_OF_BLOOD_CIRCULATION	262	-1.30001	0.0202247	0.304623	-1.22717	0.0426439	0.370238	-1.2819	0.0250522	0.368537	-1.33705	0.0126812	0.276301
M5 GO Biological Process	GOBP_HYDROGEN_PEROXIDE_METABOLIC_PROCESS	49	-1.29949	0.0822511	0.305119	1.20114	0.176471	0.410959	-1.31908	0.106776	0.327404	-1.288	0.107692	0.340805
M5 GO Biological Process	GOBP_RESPONSE_TO_GROWTH_HORMONE	20	-1.2994	0.120083	0.304828	0.936899	0.559055	0.790879	-1.37326	0.109195	0.271726	-1.02598	0.425051	0.702628
M5 GO Biological Process	GOBP_POSITIVE_REGULATION_OF_LIPID_TRANSPORT	91	-1.2987	0.075	0.305624	1.00318	0.447014	0.691086	-1.52298	0.00992064	0.157828	-1.10064	0.270476	0.597266
M5 GO Biological Process	GOBP_PROTEIN_TETRAMERIZATION	87	-1.29723	0.0518018	0.307884	-1.24274	0.0934783	0.35761	-1.30811	0.0731225	0.337584	-1.39208	0.031068	0.220472
M5 GO Molecular Function	GOMF_COMPLEMENT_BINDING	23	-1.29704	0.123377	0.307756	1.34244	0.116323	0.258691	-1.40559	0.0822785	0.243229	-1.03793	0.404427	0.682159
M5 GO Biological Process	GOBP_CELLULAR_RESPONSE_TO_OXYGEN_RADICAL	21	-1.29609	0.130977	0.309015	1.37008	0.083499	0.234235	-1.32914	0.122699	0.314425	-1.45756	0.0681363	0.157828
M5 GO Biological Process	GOBP_DOUBLE_STRAND_BREAK_REPAIR_VIA_NONHOMOLOGOUS_END_JOINING	66	-1.29588	0.0895833	0.308937	-0.778549	0.905738	0.938165	-1.07781	0.339326	0.607766	-1.21204	0.136905	0.434339
M5 GO Molecular Function	GOMF_ORGANIC_ACID_BINDING	195	-1.29518	0.0305011	0.309732	1.12977	0.159774	0.509791	-1.26122	0.048218	0.39296	-1.42454	0.0035524	0.186963
M5 GO Molecular Function	GOMF_GLUTATHIONE_PEROXIDASE_ACTIVITY	27	-1.29267	0.127883	0.313922	1.97314	0	0.00394595	-1.27722	0.141221	0.373784	-1.08622	0.333333	0.615405
M5 GO Biological Process	GOBP_CELLULAR_COMPONENT_DISASSEMBLY_INVOLVED_IN_EXECUTION_PHASE_OF_APOPTOSIS	33	-1.29155	0.107071	0.315593	-0.855665	0.70334	0.868056	-1.25665	0.149712	0.398275	-1.1687	0.226337	0.492587
M5 GO Biological Process	GOBP_REGULATION_OF_OXIDATIVE_PHOSPHORYLATION	24	-1.29119	0.128035	0.315792	1.05789	0.370166	0.606706	-1.424	0.07393	0.229082	-1.22918	0.177264	0.410757
M5 GO Biological Process	GOBP_POSITIVE_REGULATION_OF_PEPTIDYL_THREONINE_PHOSPHORYLATION	28	-1.28826	0.131524	0.320809	-0.848631	0.711618	0.875593	-1.33699	0.103718	0.309991	-1.0087	0.43833	0.729734
M5 GO Biological Process	GOBP_ATP_TRANSPORT	17	-1.28692	0.129943	0.322848	-1.09036	0.353271	0.532021	-1.18486	0.243564	0.47424	-1.06868	0.372709	0.642243
M5 GO Biological Process	GOBP_REGULATION_OF_SKELETAL_MUSCLE_CELL_PROLIFERATION	15	-1.28404	0.179325	0.328027	-1.27106	0.1841	0.3251	-1.71194	0.012766	0.0558768	-1.03184	0.443114	0.694273
M5 GO Biological Process	GOBP_CAMP_MEDIATED_SIGNALING	62	-1.28397	0.0969072	0.327628	-0.874422	0.695296	0.8489	-1.36169	0.0628803	0.282801	-1.30987	0.0791667	0.309372
M5 GO Molecular Function	GOMF_ATPASE_COUPLED_TRANSMEMBRANE_TRANSPORTER_ACTIVITY	104	-1.2836	0.0467091	0.327836	-0.880637	0.740741	0.8431	-1.3986	0.0403226	0.25024	-1.34685	0.0404858	0.264643
M5 GO Molecular Function	GOMF_STEROID_DEHYDROGENASE_ACTIVITY	37	-1.28301	0.111984	0.328491	0.798617	0.787942	0.939	-1.1647	0.222689	0.492378	-1.46234	0.0402414	0.154266
M5 GO Biological Process	GOBP_POSITIVE_REGULATION_OF_MUSCLE_HYPERTROPHY	46	-1.28275	0.105155	0.32846	-0.80679	0.822581	0.918374	-1.48167	0.0236686	0.18732	-1.09175	0.297143	0.611591
M5 GO Biological Process	GOBP_CATECHOLAMINE_UPTAKE	17	-1.28266	0.145089	0.328174	0.787416	0.75641	0.946688	-1.41354	0.0750507	0.236755	-1.0426	0.398438	0.67755
M5 GO Biological Process	GOBP_ASPARTATE_FAMILY_AMINO_ACID_METABOLIC_PROCESS	37	-1.28241	0.132114	0.328138	1.6063	0.00990099	0.0774933	-1.61462	0.0120482	0.0998582	-1.14616	0.267327	0.522531
M5 GO Molecular Function	GOMF_TRANSLATION_ELONGATION_FACTOR_ACTIVITY	17	-1.28141	0.163347	0.329607	1.03453	0.405295	0.638003	-1.05301	0.423828	0.643178	-1.27892	0.151579	0.352087
M5 GO Biological Process	GOBP_RESPONSE_TO_RETINOIC_ACID	80	-1.28077	0.0831601	0.330331	-1.49741	0.008	0.163996	-1.50469	0.0105042	0.170968	-0.853401	0.774193	0.956707
M5 GO Biological Process	GOBP_MITOPHAGY	60	-1.28015	0.0963115	0.331006	1.62233	0.00982318	0.0697927	-1.26147	0.12766	0.392863	-1.23032	0.125498	0.410534
M5 GO Biological Process	GOBP_REGULATION_OF_ATP_DEPENDENT_ACTIVITY	60	-1.28005	0.105042	0.330706	0.826179	0.797619	0.919927	-1.2805	0.112224	0.370584	-1.49084	0.0157791	0.13659
M5 GO Biological Process	GOBP_RNA_MODIFICATION	140	-1.27985	0.0409836	0.330599	1.89716	0	0.00840723	-0.777569	0.933868	0.968533	-1.48443	0.00779727	0.141142
M5 GO Molecular Function	GOMF_TRNA_BINDING	78	-1.27981	0.0836735	0.330181	2.02914	0	0.00196325	-1.11398	0.262948	0.556897	-1.52886	0.0140281	0.112566
M5 GO Biological Process	GOBP_RESPONSE_TO_TOXIC_SUBSTANCE	136	-1.27916	0.0402685	0.33099	1.32081	0.0283019	0.276945	-1.41	0.012766	0.238958	-0.981082	0.498084	0.776376
M5 GO Biological Process	GOBP_WALKING_BEHAVIOR	57	-1.2781	0.100971	0.332539	0.850979	0.753165	0.889271	-1.2997	0.0871985	0.347703	-1.11965	0.241176	0.564649
M5 GO Biological Process	GOBP_RRNA_MODIFICATION	28	-1.27599	0.12685	0.336276	1.80766	0.0038835	0.0186053	-1.00974	0.449597	0.699082	-1.3676	0.0896414	0.242605
M5 GO Biological Process	GOBP_REGULATION_OF_SKELETAL_MUSCLE_CONTRACTION	17	-1.27574	0.167006	0.336273	0.918832	0.564	0.820355	-1.33203	0.126706	0.312929	-1.20071	0.235529	0.448358
M5 GO Molecular Function	GOMF_PROTEIN_LYSINE_N_METHYLTRANSFERASE_ACTIVITY	58	-1.27477	0.106918	0.33767	-1.68441	0.00410678	0.092676	-1.21036	0.182879	0.446654	-1.20634	0.184739	0.442031
M5 GO Molecular Function	GOMF_IRON_ION_BINDING	134	-1.27322	0.0672646	0.340214	1.14098	0.181146	0.491117	-1.24721	0.0794979	0.404819	-1.24127	0.0772201	0.398356
M5 GO Biological Process	GOBP_POSITIVE_REGULATION_OF_MEMBRANE_POTENTIAL	21	-1.27244	0.15102	0.341284	-0.708308	0.87551	0.9735	-1.23516	0.207039	0.417552	-1.15655	0.268627	0.505146
M5 GO Biological Process	GOBP_REGULATION_OF_RIG_I_SIGNALING_PATHWAY	18	-1.27147	0.161088	0.342698	0.502924	0.988304	0.999795	-1.31433	0.152439	0.333024	-1.50874	0.0521042	0.124119
M5 GO Molecular Function	GOMF_FAD_BINDING	40	-1.27084	0.117526	0.343461	1.65492	0	0.0581883	-1.46474	0.0306122	0.198912	-1.04449	0.394175	0.674353
M5 GO Biological Process	GOBP_CARBOHYDRATE_CATABOLIC_PROCESS	164	-1.26988	0.04375	0.344937	1.46243	0.0019685	0.159666	-1.26599	0.0519751	0.388924	-1.17552	0.137143	0.482439
M5 GO Molecular Function	GOMF_CHEMOKINE_ACTIVITY	35	-1.26946	0.125514	0.345254	1.88734	0	0.00939424	-1.82822	0.0040404	0.0214373	-0.804641	0.752918	0.99582
M5 GO Molecular Function	GOMF_PHOSPHATIDYLCHOLINE_TRANSPORTER_ACTIVITY	20	-1.26934	0.168443	0.344984	-0.875502	0.634454	0.847738	-1.60207	0.0157171	0.107974	-1.03937	0.384016	0.680998
M5 GO Biological Process	GOBP_ANGIOTENSIN_ACTIVATED_SIGNALING_PATHWAY	19	-1.26909	0.167019	0.345027	-1.31633	0.13617	0.286656	-1.16886	0.261317	0.488171	-1.122	0.309665	0.562476
M5 GO Cellular Component	GOCC_NUCLEAR_REPLICATION_FORK	38	-1.26889	0.121795	0.344963	0.681371	0.96374	0.991808	-0.839751	0.735812	0.913041	-1.25659	0.14664	0.379964
M5 GO Biological Process	GOBP_HEMOGLOBIN_METABOLIC_PROCESS	21	-1.26779	0.161355	0.346663	-1.08794	0.343254	0.535066	-1.22861	0.229474	0.423254	-0.920357	0.585938	0.8602
M5 GO Biological Process	GOBP_ORGANIC_HYDROXY_COMPOUND_TRANSPORT	268	-1.26566	0.0298211	0.350528	1.07136	0.240586	0.590627	-1.4759	0.0020202	0.191434	-1.13632	0.153992	0.539929
M5 GO Biological Process	GOBP_PURINE_NUCLEOSIDE_METABOLIC_PROCESS	33	-1.26445	0.132321	0.352493	1.94505	0	0.00543017	-1.15898	0.241667	0.49632	-1.23848	0.188235	0.39995
M5 GO Biological Process	GOBP_NUCLEOBASE_BIOSYNTHETIC_PROCESS	16	-1.26414	0.171367	0.352598	0.902747	0.598113	0.841862	-0.775456	0.757812	0.96858	-1.33731	0.135755	0.276356
M5 GO Biological Process	GOBP_CERAMIDE_TRANSPORT	15	-1.26381	0.185185	0.352731	-0.841526	0.690141	0.882979	-1.43946	0.0761523	0.215441	-0.970646	0.512346	0.791467
M5 GO Molecular Function	GOMF_DNA_SECONDARY_STRUCTURE_BINDING	38	-1.26213	0.112311	0.355667	-2.0107	0	0.0102649	-0.977491	0.466531	0.743399	-1.45887	0.0443548	0.157406
M5 GO Biological Process	GOBP_POSITIVE_REGULATION_OF_ISOTYPE_SWITCHING	29	-1.26192	0.146497	0.355593	-1.11883	0.294118	0.494499	-1.15664	0.268431	0.497984	-1.1127	0.291667	0.578945
M5 GO Biological Process	GOBP_POLYOL_BIOSYNTHETIC_PROCESS	57	-1.26174	0.115304	0.355447	0.775314	0.879208	0.954374	-1.36463	0.0599174	0.278923	-0.979087	0.505791	0.778709
M5 GO Biological Process	GOBP_REGULATION_OF_HEART_RATE_BY_CARDIAC_CONDUCTION	38	-1.26161	0.134269	0.355189	-1.52699	0.0256917	0.14815	-1.29471	0.129555	0.352708	-1.44619	0.0567951	0.165187
M5 GO Biological Process	GOBP_GLUTAMINE_FAMILY_AMINO_ACID_METABOLIC_PROCESS	65	-1.26141	0.102296	0.355098	1.04554	0.349609	0.624172	-1.29192	0.0894309	0.354453	-1.10688	0.270677	0.584561
M5 GO Biological Process	GOBP_RESPONSE_TO_PURINE_CONTAINING_COMPOUND	109	-1.25927	0.0586907	0.359081	-1.14427	0.169197	0.464568	-1.36689	0.027027	0.279657	-1.16013	0.184466	0.502044
M5 GO Biological Process	GOBP_IMPORT_ACROSS_PLASMA_MEMBRANE	197	-1.2592	0.0548523	0.358693	1.14571	0.148515	0.483065	-1.38133	0.0150215	0.263583	-1.22365	0.0780952	0.416691
M5 GO Molecular Function	GOMF_PROTEASOME_BINDING	20	-1.25919	0.168932	0.358213	1.48304	0.044898	0.146582	-0.784671	0.779468	0.961517	-1.35069	0.106557	0.259829
M5 GO Molecular Function	GOMF_MONOATOMIC_CATION_CHANNEL_ACTIVITY	290	-1.25808	0.0321888	0.359974	-1.04953	0.287785	0.582135	-1.24811	0.040619	0.40511	-1.22785	0.042471	0.41193
M5 GO Biological Process	GOBP_CORONARY_VASCULATURE_MORPHOGENESIS	30	-1.25777	0.158798	0.360088	-1.29336	0.144351	0.306961	-1.39747	0.0648855	0.250772	1.04576	0.372984	0.541284
M5 GO Molecular Function	GOMF_SPHINGOLIPID_BINDING	29	-1.25777	0.155419	0.359586	-1.35161	0.102204	0.257692	-1.21811	0.20198	0.436139	-0.955322	0.500975	0.812465
M5 GO Biological Process	GOBP_REGULATION_OF_CARBOHYDRATE_CATABOLIC_PROCESS	75	-1.25666	0.107759	0.361378	1.41645	0.0285171	0.197157	-1.22811	0.136082	0.423067	-1.22186	0.136029	0.418998
M5 GO Biological Process	GOBP_REGULATION_OF_MUSCLE_HYPERTROPHY	85	-1.25609	0.109959	0.362016	-1.02287	0.396266	0.624602	-1.38644	0.0268595	0.259111	-1.1983	0.13278	0.45175
M5 GO Biological Process	GOBP_POSITIVE_REGULATION_OF_LIPID_CATABOLIC_PROCESS	26	-1.25279	0.170124	0.368458	-1.10477	0.308163	0.51248	-1.0061	0.453094	0.704462	-1.13417	0.295688	0.543265
M5 GO Biological Process	GOBP_PROTEIN_DESTABILIZATION	56	-1.25265	0.112033	0.368215	1.19771	0.147705	0.415859	-1.11024	0.266798	0.559948	-1.30683	0.0902111	0.313406
M5 GO Biological Process	GOBP_RELAXATION_OF_MUSCLE	34	-1.25229	0.141372	0.36847	0.727258	0.873541	0.978168	-1.10244	0.313765	0.570379	-1.45446	0.044316	0.159607
M5 GO Biological Process	GOBP_ORGANIC_ANION_TRANSPORT	405	-1.25215	0.0178971	0.368241	0.932456	0.725528	0.798237	-1.28564	0.00612245	0.36348	-1.2047	0.032882	0.443685
M5 GO Biological Process	GOBP_CELLULAR_RESPONSE_TO_CAMP	37	-1.25137	0.133891	0.369353	-1.59537	0.0102459	0.119565	-1.38214	0.0555556	0.263463	-1.33818	0.0803213	0.27534
M5 GO Biological Process	GOBP_PHENOL_CONTAINING_COMPOUND_METABOLIC_PROCESS	117	-1.2509	0.0828026	0.369784	-1.00404	0.426471	0.650869	-1.20975	0.116935	0.447682	-1.17145	0.146154	0.489172
M5 GO Biological Process	GOBP_CELL_CELL_JUNCTION_MAINTENANCE	21	-1.25074	0.19604	0.369604	-1.39991	0.0880626	0.221112	-1.46182	0.0534979	0.199992	-1.13277	0.290909	0.54516
M5 GO Biological Process	GOBP_MITOCHONDRIAL_GENOME_MAINTENANCE	36	-1.24941	0.157895	0.371973	1.09832	0.301741	0.558796	-1.27373	0.128631	0.37839	-1.2442	0.161165	0.39655
M5 GO Biological Process	GOBP_CEREBELLAR_CORTEX_MORPHOGENESIS	45	-1.2494	0.132479	0.371466	-1.30185	0.101266	0.300405	-1.48668	0.026465	0.183923	-1.33853	0.0652174	0.275229
M5 GO Biological Process	GOBP_RESPONSE_TO_NITRIC_OXIDE	16	-1.24931	0.169133	0.371125	-0.659156	0.923395	0.983063	-1.35116	0.12	0.293112	-1.14013	0.306163	0.533351
M5 GO Biological Process	GOBP_NEGATIVE_REGULATION_OF_REACTIVE_OXYGEN_SPECIES_METABOLIC_PROCESS	53	-1.24905	0.118852	0.371182	1.58836	0.00984252	0.0863842	-1.06602	0.343558	0.622279	-1.09701	0.279919	0.602767
M5 GO Biological Process	GOBP_REGULATION_OF_SYSTEMIC_ARTERIAL_BLOOD_PRESSURE_MEDIATED_BY_A_CHEMICAL_SIGNAL	51	-1.24892	0.132673	0.370927	0.944737	0.566462	0.777601	-1.22563	0.146	0.425705	-1.27446	0.113027	0.357175
M5 GO Biological Process	GOBP_CELLULAR_RESPONSE_TO_ALCOHOL	88	-1.24866	0.084507	0.370965	-1.1084	0.254438	0.509116	-1.16488	0.170683	0.492376	-1.09715	0.279612	0.603649
M5 GO Molecular Function	GOMF_TRANSFERASE_ACTIVITY_TRANSFERRING_SULPHUR_CONTAINING_GROUPS	65	-1.24806	0.118712	0.371749	-1.39058	0.0357143	0.227721	-1.23996	0.126953	0.413054	-0.901689	0.644788	0.887158
M5 GO Biological Process	GOBP_HINDBRAIN_MORPHOGENESIS	59	-1.24722	0.132321	0.372968	-1.40601	0.0486258	0.217601	-1.39864	0.0368932	0.250611	-1.3321	0.0775047	0.280753
M5 GO Biological Process	GOBP_HYDROGEN_PEROXIDE_CATABOLIC_PROCESS	23	-1.24579	0.170833	0.375492	0.959567	0.516899	0.757651	-1.25857	0.163107	0.395057	-1.26018	0.166316	0.375725
M5 GO Molecular Function	GOMF_RNA_ENDONUCLEASE_ACTIVITY_PRODUCING_5_PHOSPHOMONOESTERS	27	-1.24438	0.170923	0.378027	0.713604	0.906504	0.980291	-0.982065	0.488095	0.737952	-1.22898	0.185259	0.410612
M5 GO Molecular Function	GOMF_METAL_CATION_MONOATOMIC_CATION_ANTIPORTER_ACTIVITY	36	-1.24421	0.171134	0.377854	0.717042	0.927165	0.979855	-1.0395	0.378906	0.66072	-1.31347	0.10223	0.304722
M5 GO Molecular Function	GOMF_PEPTIDE_ANTIGEN_BINDING	34	-1.24291	0.161905	0.380122	1.61784	0.0105485	0.0710654	-1.80546	0.002079	0.0261411	-0.504809	1	1
M5 GO Molecular Function	GOMF_MECHANOSENSITIVE_MONOATOMIC_ION_CHANNEL_ACTIVITY	16	-1.24245	0.184444	0.380588	-1.39594	0.0954447	0.224313	-1.1098	0.325956	0.56021	-1.27332	0.183333	0.357731
M5 GO Biological Process	GOBP_SARCOPLASMIC_RETICULUM_CALCIUM_ION_TRANSPORT	32	-1.24187	0.145098	0.381352	0.886157	0.651822	0.859718	-1.25304	0.168016	0.401151	-1.23647	0.162272	0.403251
M5 GO Molecular Function	GOMF_TRANSLATION_FACTOR_ACTIVITY_RNA_BINDING	76	-1.24179	0.0877944	0.380975	2.04939	0	0.00150062	-0.76988	0.90081	0.972875	-1.34152	0.0516899	0.272607
M5 GO Molecular Function	GOMF_EFFLUX_TRANSMEMBRANE_TRANSPORTER_ACTIVITY	16	-1.24114	0.175325	0.381897	-1.4659	0.0529661	0.176867	-1.48051	0.0557769	0.188139	-1.16024	0.276768	0.502976
M5 GO Biological Process	GOBP_INOSITOL_PHOSPHATE_BIOSYNTHETIC_PROCESS	28	-1.23813	0.167715	0.388147	-1.01885	0.428571	0.630766	-1.2297	0.169697	0.423027	-1.03836	0.402062	0.682121
M5 GO Biological Process	GOBP_REGULATION_OF_ADENYLATE_CYCLASE_ACTIVATING_G_PROTEIN_COUPLED_RECEPTOR_SIGNALING_PATHWAY	21	-1.23747	0.184615	0.389144	0.93113	0.576994	0.79954	-1.21412	0.228457	0.440979	-1.26535	0.191083	0.369386
M5 GO Biological Process	GOBP_RESPONSE_TO_OXIDATIVE_STRESS	379	-1.23686	0.0267857	0.389953	1.34831	0.00371747	0.254715	-1.24932	0.0322581	0.404776	-1.07005	0.246847	0.640726
M5 GO Biological Process	GOBP_PROTEIN_LOCALIZATION_TO_CELL_CELL_JUNCTION	24	-1.23567	0.181818	0.392098	-1.15259	0.236897	0.45395	-1.70445	0.00407332	0.0591451	-0.795615	0.770021	0.997691
M5 GO Molecular Function	GOMF_TRNA_METHYLTRANSFERASE_ACTIVITY	31	-1.23546	0.162887	0.392038	1.44803	0.046875	0.170457	-0.790155	0.774848	0.959481	-1.5391	0.0183299	0.104894
M5 GO Molecular Function	GOMF_POLYSACCHARIDE_BINDING	26	-1.23532	0.161088	0.391827	-0.738949	0.872917	0.960578	-1.25416	0.16996	0.399592	-1.09905	0.320866	0.599391
M5 GO Biological Process	GOBP_REGULATION_OF_CAMP_MEDIATED_SIGNALING	29	-1.23362	0.1875	0.395083	0.862926	0.672549	0.879363	-1.15611	0.246	0.49803	-1.23972	0.170132	0.399008
M5 GO Biological Process	GOBP_NEGATIVE_REGULATION_OF_TORC1_SIGNALING	42	-1.23111	0.142232	0.400129	-0.763081	0.878661	0.943433	-1.13296	0.278	0.531196	-1.33365	0.0764463	0.279473
M5 GO Biological Process	GOBP_AMINE_METABOLIC_PROCESS	116	-1.23107	0.0916667	0.399657	1.08645	0.268627	0.574229	-1.20609	0.121901	0.449991	-1.10764	0.244275	0.584933
M5 GO Biological Process	GOBP_MUSCLE_HYPERTROPHY	122	-1.23042	0.0903491	0.40062	-1.05689	0.322709	0.573591	-1.25301	0.0898438	0.400746	-1.21451	0.123077	0.431522
M5 GO Biological Process	GOBP_NUCLEOTIDE_SALVAGE	24	-1.22882	0.193133	0.403648	1.10577	0.303774	0.547022	-1.43835	0.0745968	0.216286	-0.92371	0.564961	0.852447
M5 GO Molecular Function	GOMF_HSP90_PROTEIN_BINDING	51	-1.22882	0.149378	0.403101	1.17636	0.186508	0.436991	-1.47362	0.0350195	0.192433	-0.972882	0.501901	0.786429
M5 GO Biological Process	GOBP_CELLULAR_RESPONSE_TO_STEROL	22	-1.22823	0.192913	0.403859	1.27098	0.146998	0.331228	-1.30079	0.142586	0.347373	-1.33082	0.100394	0.28248
M5 GO Biological Process	GOBP_PROTEIN_INSERTION_INTO_ER_MEMBRANE	27	-1.22768	0.165254	0.404546	1.38908	0.0643939	0.218365	-1.20849	0.196911	0.448818	-1.19229	0.219282	0.45738
M5 GO Biological Process	GOBP_AMIDE_BIOSYNTHETIC_PROCESS	129	-1.22722	0.0762887	0.405067	1.15923	0.15261	0.459833	-1.24316	0.095339	0.409785	-1.14117	0.173737	0.531098
M5 GO Molecular Function	GOMF_AMIDE_TRANSMEMBRANE_TRANSPORTER_ACTIVITY	33	-1.22606	0.141079	0.407152	0.678306	0.937743	0.989206	-1.24134	0.177388	0.412697	-1.03376	0.387795	0.690282
M5 GO Biological Process	GOBP_NEGATIVE_REGULATION_OF_DOUBLE_STRAND_BREAK_REPAIR_VIA_HOMOLOGOUS_RECOMBINATION	24	-1.22593	0.212679	0.406887	-0.939939	0.538462	0.75023	-0.749944	0.842315	0.979265	-1.18275	0.223108	0.47207
M5 GO Biological Process	GOBP_NEGATIVE_REGULATION_OF_PROTEIN_DEPHOSPHORYLATION	27	-1.22573	0.181818	0.406825	1.31172	0.0994152	0.287928	-1.22719	0.2	0.42381	-1.06274	0.374494	0.650821
M5 GO Molecular Function	GOMF_O_METHYLTRANSFERASE_ACTIVITY	23	-1.22518	0.207585	0.407506	1.83536	0.0040404	0.0150409	-1.00576	0.451143	0.704608	-1.51023	0.0486381	0.122933
M5 GO Biological Process	GOBP_MOTILE_CILIUM_ASSEMBLY	74	-1.22504	0.136735	0.407279	0.857097	0.771894	0.885662	-0.999086	0.447471	0.715374	-1.51261	0.0114504	0.121698
M5 GO Molecular Function	GOMF_OXIDOREDUCTASE_ACTIVITY_ACTING_ON_PEROXIDE_AS_ACCEPTOR	56	-1.22408	0.126761	0.408938	1.73268	0	0.0345579	-1.24321	0.158215	0.410141	-1.15543	0.229039	0.506183
M5 GO Biological Process	GOBP_NEGATIVE_REGULATION_OF_TOR_SIGNALING	62	-1.22407	0.168443	0.408403	-0.743044	0.916143	0.958125	-1.17078	0.196787	0.487018	-1.19372	0.211155	0.455716
M5 GO Biological Process	GOBP_INORGANIC_ION_IMPORT_ACROSS_PLASMA_MEMBRANE	116	-1.22272	0.0965665	0.410974	1.10373	0.25	0.550903	-1.26235	0.0784708	0.393792	-1.16601	0.152015	0.494711
M5 GO Biological Process	GOBP_FATTY_ACID_TRANSPORT	107	-1.22235	0.101293	0.411282	1.00847	0.421053	0.680749	-1.26364	0.0894942	0.392836	-1.13622	0.185714	0.539586
M5 GO Biological Process	GOBP_REGULATION_OF_SODIUM_ION_TRANSMEMBRANE_TRANSPORT	54	-1.22202	0.127083	0.41146	-1.00372	0.45625	0.651454	-1.45586	0.0402542	0.203137	-0.917668	0.621242	0.864243
M5 GO Biological Process	GOBP_REGULATORY_T_CELL_DIFFERENTIATION	43	-1.22043	0.17284	0.414562	0.653752	0.976608	0.993682	-1.27779	0.123016	0.373068	-0.987479	0.466403	0.768059
M5 GO Molecular Function	GOMF_LIPID_TRANSMEMBRANE_TRANSPORTER_ACTIVITY	52	-1.21704	0.18107	0.421962	-0.724938	0.929435	0.965332	-1.483	0.0368098	0.187627	-1.27102	0.107527	0.361393
M5 GO Molecular Function	GOMF_SPHINGOLIPID_TRANSPORTER_ACTIVITY	16	-1.21697	0.194444	0.421567	-1.23169	0.17759	0.365041	-1.48368	0.0599613	0.187556	-0.898951	0.600437	0.890974
M5 GO Biological Process	GOBP_CELLULAR_RESPONSE_TO_REACTIVE_OXYGEN_SPECIES	141	-1.21651	0.102083	0.422071	0.902631	0.708738	0.841765	-1.28947	0.0529532	0.358146	-1.11554	0.212062	0.574147
M5 GO Biological Process	GOBP_CELL_COMMUNICATION_INVOLVED_IN_CARDIAC_CONDUCTION	40	-1.2155	0.185629	0.423898	-1.52383	0.0177165	0.149965	-1.13934	0.264766	0.52393	-1.49898	0.0233463	0.131306
M5 GO Molecular Function	GOMF_METAL_ION_TRANSMEMBRANE_TRANSPORTER_ACTIVITY	405	-1.2153	0.0434783	0.423828	-1.04555	0.284768	0.58906	-1.1656	0.0786749	0.492713	-1.18203	0.0644007	0.472111
M5 GO Biological Process	GOBP_POSITIVE_REGULATION_OF_FATTY_ACID_OXIDATION	21	-1.21516	0.2079	0.423574	-1.26169	0.16701	0.336061	-1.07608	0.353061	0.610274	-1.31651	0.116803	0.300748
M5 GO Biological Process	GOBP_CELLULAR_RESPONSE_TO_CHEMICAL_STRESS	300	-1.21505	0.0539419	0.423265	1.30641	0.00996016	0.293986	-1.1942	0.0764706	0.461328	-1.12713	0.164207	0.553895
M5 GO Biological Process	GOBP_AUTOPHAGY_OF_MITOCHONDRION	92	-1.21489	0.141935	0.423133	1.88472	0	0.00966818	-1.15534	0.205339	0.49953	-1.20411	0.129524	0.443894
M5 GO Molecular Function	GOMF_INORGANIC_ANION_TRANSMEMBRANE_TRANSPORTER_ACTIVITY	136	-1.21451	0.0909091	0.42346	0.979737	0.516765	0.730822	-1.15808	0.154618	0.496456	-1.27965	0.0545455	0.351138
M5 GO Biological Process	GOBP_KERATINIZATION	33	-1.21431	0.173729	0.423381	1.11072	0.299807	0.541279	-0.903284	0.613546	0.84367	-1.19659	0.188755	0.451713
M5 GO Biological Process	GOBP_PHYSIOLOGICAL_CARDIAC_MUSCLE_HYPERTROPHY	48	-1.21403	0.152034	0.423471	-1.04435	0.380851	0.591328	-0.966552	0.530146	0.756601	-1.42537	0.03861	0.186305
M5 GO Biological Process	GOBP_MAINTENANCE_OF_PROTEIN_LOCATION_IN_NUCLEUS	26	-1.21188	0.227957	0.427937	0.97948	0.478261	0.73119	-1.35963	0.0994152	0.285122	-1.25172	0.18146	0.386327
M5 GO Biological Process	GOBP_INOSITOL_TRISPHOSPHATE_METABOLIC_PROCESS	17	-1.21157	0.224652	0.428115	0.787052	0.777778	0.946412	-1.39786	0.0788462	0.250568	-0.838942	0.672878	0.968372
M5 GO Molecular Function	GOMF_ORGANIC_ANION_TRANSMEMBRANE_TRANSPORTER_ACTIVITY	255	-1.21087	0.056962	0.429131	-1.05296	0.2751	0.57671	-1.26069	0.0283401	0.39277	-1.17017	0.111524	0.49187
M5 GO Biological Process	GOBP_CYTOPLASMIC_TRANSLATIONAL_INITIATION	33	-1.20954	0.181628	0.431645	1.73152	0	0.0344805	-0.90353	0.605941	0.843427	-1.28318	0.14433	0.347363
M5 GO Cellular Component	GOCC_CUL4_RING_E3_UBIQUITIN_LIGASE_COMPLEX	32	-1.20881	0.181053	0.432802	0.876034	0.680769	0.868262	-0.943942	0.550308	0.787905	-1.31597	0.121704	0.301207
M5 GO Molecular Function	GOMF_NUCLEOSIDE_DIPHOSPHATE_KINASE_ACTIVITY	17	-1.20842	0.233051	0.433192	0.869648	0.65251	0.875059	-1.08925	0.361522	0.591884	-1.07886	0.361868	0.628822
M5 GO Molecular Function	GOMF_ORGANIC_CATION_TRANSMEMBRANE_TRANSPORTER_ACTIVITY	73	-1.20721	0.135307	0.435601	-0.988555	0.443763	0.673375	-1.25314	0.123984	0.401355	-1.23658	0.111562	0.4036
M5 GO Molecular Function	GOMF_S_ADENOSYL_L_METHIONINE_BINDING	18	-1.20674	0.231388	0.436198	-1.0576	0.382114	0.573336	-1.1843	0.22541	0.474279	-1.18855	0.241525	0.46373
M5 GO Biological Process	GOBP_MONOSACCHARIDE_CATABOLIC_PROCESS	40	-1.20594	0.18711	0.437604	1.36219	0.0680934	0.241054	-1.23613	0.151709	0.417654	-1.20924	0.193359	0.438607
M5 GO Cellular Component	GOCC_SARCOLEMMA	168	-1.20496	0.0695652	0.439435	-1.1711	0.0859539	0.432346	-1.33922	0.0289855	0.309233	-1.13102	0.184762	0.548671
M5 GO Cellular Component	GOCC_PRONUCLEUS	23	-1.20424	0.222453	0.440631	-1.4555	0.0639175	0.184181	-1.01486	0.424474	0.692811	-1.35117	0.10251	0.259528
M5 GO Biological Process	GOBP_NEGATIVE_REGULATION_OF_CARBOHYDRATE_METABOLIC_PROCESS	64	-1.20384	0.160825	0.441001	0.915513	0.612205	0.825929	-1.03399	0.391667	0.66956	-1.25578	0.131959	0.381117
M5 GO Biological Process	GOBP_RENAL_WATER_HOMEOSTASIS	15	-1.20222	0.23494	0.444175	-1.57806	0.0251938	0.123902	-1.13223	0.292111	0.530524	-1.1807	0.260437	0.474218
M5 GO Biological Process	GOBP_POSITIVE_REGULATION_OF_MEIOTIC_NUCLEAR_DIVISION	19	-1.20197	0.232604	0.44414	-1.17225	0.250988	0.430332	-1.06817	0.364017	0.620959	-1.24603	0.185859	0.394141
M5 GO Biological Process	GOBP_FOAM_CELL_DIFFERENTIATION	31	-1.20178	0.189362	0.444018	0.962582	0.507663	0.752901	-1.12257	0.297872	0.545202	-1.38825	0.0846457	0.22431
M5 GO Molecular Function	GOMF_SECONDARY_ACTIVE_TRANSMEMBRANE_TRANSPORTER_ACTIVITY	269	-1.20165	0.0567227	0.443793	-0.974531	0.543033	0.694325	-1.24071	0.0456432	0.412695	-1.08996	0.243993	0.614213
M5 GO Biological Process	GOBP_RESPONSE_TO_PROSTAGLANDIN	24	-1.20109	0.198381	0.444573	-1.20755	0.189899	0.395015	-0.988685	0.440711	0.73118	-1.08539	0.35497	0.616633
M5 GO Biological Process	GOBP_T_CELL_CHEMOTAXIS	23	-1.20033	0.22547	0.445819	-0.809581	0.756757	0.916217	-1.63402	0.0211538	0.0905878	-0.874675	0.654618	0.928559
M5 GO Biological Process	GOBP_BLASTODERM_SEGMENTATION	27	-1.19987	0.190855	0.446305	-0.826854	0.719608	0.898194	-1.68949	0.00205339	0.0635352	-1.05129	0.35729	0.669171
M5 GO Biological Process	GOBP_FATTY_ACID_ELONGATION	15	-1.19981	0.229039	0.445907	-1.5039	0.0522088	0.1614	-1.1854	0.266525	0.473803	-0.89963	0.594655	0.889692
M5 GO Biological Process	GOBP_THYMIC_T_CELL_SELECTION	26	-1.19794	0.21519	0.449822	-0.49991	0.997959	1	-1.54311	0.0357815	0.146442	-0.816376	0.750491	0.987324
M5 GO Biological Process	GOBP_POSITIVE_REGULATION_OF_ATP_DEPENDENT_ACTIVITY	36	-1.19682	0.190099	0.452001	1.23559	0.15	0.368263	-1.30061	0.117526	0.347282	-1.2738	0.139194	0.357909
M5 GO Biological Process	GOBP_MEMBRANE_RAFT_ORGANIZATION	24	-1.1957	0.2334	0.454185	-1.02947	0.394892	0.612793	-1.37768	0.102459	0.268195	1.00196	0.449791	0.61412
M5 GO Biological Process	GOBP_REGULATION_OF_VITAMIN_METABOLIC_PROCESS	19	-1.19522	0.241309	0.454789	0.98635	0.488	0.720533	-1.25499	0.203593	0.399624	-1.18988	0.231707	0.461021
M5 GO Biological Process	GOBP_CEREBELLAR_CORTEX_DEVELOPMENT	67	-1.19453	0.176221	0.455923	-1.44301	0.0310559	0.192023	-1.375	0.0483871	0.271012	-1.24756	0.125253	0.391839
M5 GO Biological Process	GOBP_REGULATION_OF_BLOOD_PRESSURE	197	-1.19353	0.0987124	0.457825	-1.27781	0.0355649	0.320985	-1.26911	0.0468432	0.384954	-1.03115	0.370236	0.695738
M5 GO Cellular Component	GOCC_MITOCHONDRIA_ASSOCIATED_ENDOPLASMIC_RETICULUM_MEMBRANE_CONTACT_SITE	21	-1.19246	0.245935	0.459878	0.890425	0.652941	0.858298	-0.859601	0.647619	0.89117	-1.23632	0.196116	0.402981
M5 GO Cellular Component	GOCC_MRNA_CLEAVAGE_AND_POLYADENYLATION_SPECIFICITY_FACTOR_COMPLEX	19	-1.19245	0.240246	0.459314	-0.557807	0.98167	0.998634	-1.07787	0.34433	0.608035	-1.06667	0.369048	0.646834
M5 GO Biological Process	GOBP_ESTABLISHMENT_OF_PROTEIN_LOCALIZATION_TO_MITOCHONDRIAL_MEMBRANE	25	-1.19189	0.213251	0.460066	1.35131	0.102767	0.252061	0.699246	0.870079	0.998391	-1.49425	0.0376984	0.134505
M5 GO Biological Process	GOBP_VASCULAR_ENDOTHELIAL_GROWTH_FACTOR_RECEPTOR_SIGNALING_PATHWAY	50	-1.19124	0.191837	0.46112	1.02062	0.413861	0.662318	-1.6594	0.00803213	0.0777394	1.0768	0.34433	0.489659
M5 GO Biological Process	GOBP_REGULATION_OF_SODIUM_ION_TRANSPORT	86	-1.19102	0.155844	0.461077	0.961299	0.545966	0.754612	-1.41086	0.0403397	0.23894	-1.07947	0.316092	0.628277
M5 GO Molecular Function	GOMF_RIBOSOMAL_SMALL_SUBUNIT_BINDING	17	-1.19053	0.240586	0.461694	1.64424	0.0156863	0.0614828	-0.96431	0.502901	0.760835	-1.09911	0.327345	0.599846
M5 GO Biological Process	GOBP_NEGATIVE_REGULATION_OF_SYSTEMIC_ARTERIAL_BLOOD_PRESSURE	29	-1.18883	0.221557	0.465302	0.878853	0.667351	0.867187	-1.19616	0.192843	0.458864	-1.00711	0.456979	0.733345
M5 GO Molecular Function	GOMF_TRANSLATION_REGULATOR_ACTIVITY	123	-1.18859	0.112971	0.465281	1.82953	0	0.0153897	-0.724409	0.97551	0.983668	-1.2344	0.1	0.405517
M5 GO Biological Process	GOBP_ADULT_WALKING_BEHAVIOR	47	-1.18807	0.196653	0.465998	0.806672	0.796545	0.93166	-1.29196	0.110204	0.354809	-1.05024	0.385686	0.670376
M5 GO Biological Process	GOBP_POSITIVE_REGULATION_OF_MUSCLE_CELL_APOPTOTIC_PROCESS	42	-1.18791	0.211268	0.465834	1.2272	0.179842	0.380669	-1.39744	0.0633663	0.250409	-1.01901	0.439919	0.711337
M5 GO Biological Process	GOBP_BASE_EXCISION_REPAIR	42	-1.1876	0.197531	0.466053	-0.714438	0.920477	0.969647	-1.07955	0.346154	0.605985	-0.941851	0.558416	0.834377
M5 GO Biological Process	GOBP_CD40_SIGNALING_PATHWAY	17	-1.18654	0.236948	0.468203	-1.0277	0.420432	0.61679	-0.897362	0.613227	0.85126	-1.04516	0.410931	0.674234
M5 GO Molecular Function	GOMF_VOLTAGE_GATED_SODIUM_CHANNEL_ACTIVITY	24	-1.18602	0.25	0.468906	-1.35012	0.111345	0.258491	-1.2966	0.139959	0.350364	-1.26501	0.16763	0.36836
M5 GO Biological Process	GOBP_REGULATION_OF_PH	103	-1.18564	0.146939	0.469276	1.03844	0.364729	0.632806	-0.977148	0.472441	0.741866	-1.12868	0.210421	0.551961
M5 GO Biological Process	GOBP_INTRACELLULAR_STEROL_TRANSPORT	33	-1.18548	0.192149	0.469104	0.817701	0.775629	0.924031	-1.20346	0.188867	0.452697	-1.29751	0.137795	0.328274
M5 GO Biological Process	GOBP_REGULATION_OF_SPROUTING_ANGIOGENESIS	42	-1.18488	0.189655	0.469982	-1.25493	0.128205	0.344455	-1.58513	0.022541	0.118429	-0.797585	0.814741	0.997467
M5 GO Biological Process	GOBP_NOREPINEPHRINE_SECRETION	18	-1.18442	0.24	0.470513	-0.901121	0.592437	0.814213	-1.10665	0.340249	0.564227	-1.36419	0.108007	0.245988
M5 GO Biological Process	GOBP_NEGATIVE_REGULATION_OF_MEMBRANE_PERMEABILITY	22	-1.18413	0.243956	0.470631	1.2973	0.129456	0.302113	-1.22776	0.193814	0.42343	-1.35831	0.107216	0.252112
M5 GO Biological Process	GOBP_MULTICELLULAR_ORGANISMAL_LEVEL_WATER_HOMEOSTASIS	22	-1.18324	0.241803	0.472398	-1.49869	0.0468432	0.163532	-1.19305	0.232465	0.462728	-1.08069	0.346228	0.626594
M5 GO Biological Process	GOBP_ARGININE_METABOLIC_PROCESS	18	-1.1828	0.235521	0.472963	0.906772	0.581933	0.837122	-1.08514	0.332061	0.600205	-1.07101	0.37251	0.639811
M5 GO Molecular Function	GOMF_PASSIVE_TRANSMEMBRANE_TRANSPORTER_ACTIVITY	441	-1.18139	0.062069	0.475881	-0.955238	0.632967	0.726295	-1.15335	0.0967078	0.502383	-1.17837	0.0497238	0.479439
M5 GO Biological Process	GOBP_POSITIVE_CHEMOTAXIS	44	-1.18014	0.195918	0.478479	0.957986	0.52495	0.760661	-1.293	0.115226	0.354406	-0.954625	0.528571	0.814037
M5 GO Biological Process	GOBP_POSITIVE_REGULATION_OF_NUCLEOTIDE_BIOSYNTHETIC_PROCESS	20	-1.18005	0.234914	0.478124	0.942706	0.532692	0.780508	-1.15074	0.275362	0.50419	-1.19875	0.233333	0.452501
M5 GO Biological Process	GOBP_REGULATION_OF_AMINE_METABOLIC_PROCESS	35	-1.17926	0.232	0.479603	1.07983	0.309381	0.581287	0.950385	0.502901	0.791332	-1.16138	0.233202	0.501195
M5 GO Biological Process	GOBP_NUCLEOTIDE_TRANSPORT	37	-1.17758	0.217105	0.483255	-1.16978	0.218884	0.434439	-1.45847	0.0410156	0.202683	-0.866454	0.667315	0.94185
M5 GO Molecular Function	GOMF_SODIUM_ION_TRANSMEMBRANE_TRANSPORTER_ACTIVITY	146	-1.17757	0.133745	0.482678	-1.01477	0.403226	0.636286	-1.19899	0.109533	0.457457	-1.05526	0.318008	0.662382
M5 GO Molecular Function	GOMF_MONOATOMIC_ANION_MONOATOMIC_CATION_SYMPORTER_ACTIVITY	24	-1.17746	0.215569	0.48236	0.965316	0.492	0.748628	-1.27881	0.150826	0.372327	-1.16478	0.253385	0.496724
M5 GO Biological Process	GOBP_PHOTORECEPTOR_CELL_OUTER_SEGMENT_ORGANIZATION	15	-1.17718	0.24846	0.482464	-0.723248	0.854545	0.965041				-1.16293	0.285714	0.498486
M5 GO Biological Process	GOBP_BIOGENIC_AMINE_METABOLIC_PROCESS	98	-1.17705	0.164927	0.482199	1.20176	0.125245	0.4103	-1.21622	0.141053	0.439207	-1.0957	0.259958	0.605276
M5 GO Cellular Component	GOCC_SARCOPLASMIC_RETICULUM_MEMBRANE	25	-1.17647	0.22561	0.483067	0.905877	0.580517	0.83834	-1.38338	0.0683594	0.262259	-1.13662	0.286822	0.539734
M5 GO Biological Process	GOBP_CELLULAR_MODIFIED_AMINO_ACID_BIOSYNTHETIC_PROCESS	40	-1.1757	0.193487	0.484435	1.3666	0.0824524	0.238293	-1.33168	0.0887574	0.312731	-1.24098	0.163306	0.398454
M5 GO Biological Process	GOBP_CELLULAR_RESPONSE_TO_ALDEHYDE	15	-1.17528	0.22869	0.484933	1.39585	0.0797665	0.214499	-1.25471	0.188605	0.399766	-0.828079	0.706667	0.973592
M5 GO Biological Process	GOBP_CELLULAR_RESPONSE_TO_OXYGEN_LEVELS	134	-1.1752	0.146552	0.484585	-0.937124	0.612632	0.754621	-1.26663	0.0731707	0.388493	-1.18765	0.135849	0.464706
M5 GO Biological Process	GOBP_DENDRITIC_CELL_MIGRATION	24	-1.17506	0.227468	0.484323	-0.673242	0.930233	0.982134	-1.65165	0.0176817	0.0816083	0.611282	0.951883	0.996538
M5 GO Molecular Function	GOMF_GATED_CHANNEL_ACTIVITY	286	-1.17434	0.0767494	0.48558	-1.20464	0.0570825	0.395528	-1.1282	0.156448	0.537041	-1.32839	0.00922509	0.285809
M5 GO Biological Process	GOBP_POSITIVE_REGULATION_OF_MONOATOMIC_ION_TRANSPORT	229	-1.17412	0.121951	0.485583	-1.14912	0.132265	0.45803	-1.35154	0.00976562	0.293712	-1.09124	0.242991	0.612458
M5 GO Biological Process	GOBP_RESPONSE_TO_AMINE	25	-1.1741	0.242661	0.48502	0.995065	0.450413	0.706505	-1.02371	0.424474	0.680517	-1.32317	0.113924	0.293029
M5 GO Biological Process	GOBP_CALMODULIN_DEPENDENT_KINASE_SIGNALING_PATHWAY	17	-1.17209	0.251534	0.489676	0.642809	0.927419	0.994272	-1.2844	0.151951	0.364721	-1.17192	0.256356	0.48979
M5 GO Biological Process	GOBP_RESPONSE_TO_STILBENOID	17	-1.17147	0.241597	0.490657	1.32261	0.135029	0.275242	-0.617846	0.93797	0.999966
M5 GO Biological Process	GOBP_GABAERGIC_NEURON_DIFFERENTIATION	20	-1.17126	0.244726	0.490591	-1.26391	0.169422	0.332965	-0.970425	0.471483	0.752257	-1.23026	0.177189	0.410061
M5 GO Biological Process	GOBP_POSITIVE_REGULATION_OF_IMMUNOGLOBULIN_PRODUCTION	54	-1.17117	0.197452	0.490267	-0.951436	0.515593	0.732688	-1.33248	0.0823045	0.313448	-0.834311	0.768763	0.9707
M5 GO Biological Process	GOBP_FEMALE_GENITALIA_DEVELOPMENT	17	-1.17058	0.265849	0.491179	-1.16494	0.281893	0.438123	-1.30825	0.152475	0.337787	-0.738407	0.804734	1
M5 GO Biological Process	GOBP_ESTABLISHMENT_OF_PROTEIN_LOCALIZATION_TO_ORGANELLE	437	-1.17025	0.055914	0.491479	1.78697	0	0.0226017	-1.08186	0.184049	0.604406	-1.28679	0.00738007	0.341534
M5 GO Biological Process	GOBP_NEGATIVE_REGULATION_OF_PHOSPHOPROTEIN_PHOSPHATASE_ACTIVITY	17	-1.17006	0.255365	0.491373	1.12011	0.290566	0.525559	-1.14145	0.289883	0.521487	-0.939267	0.565737	0.837753
M5 GO Molecular Function	GOMF_PROTEIN_LYSINE_DEACETYLASE_ACTIVITY	22	-1.16982	0.24477	0.491383	-1.06463	0.346311	0.569967	-1.3206	0.143984	0.324887	-1.01885	0.432866	0.710575
M5 GO Molecular Function	GOMF_RETINAL_DEHYDROGENASE_ACTIVITY	15	-1.16952	0.23431	0.49153	0.658179	0.911197	0.992875				-1.12742	0.322581	0.553704
M5 GO Molecular Function	GOMF_LIPID_TRANSPORTER_ACTIVITY	165	-1.16803	0.138767	0.494846	-1.0866	0.255914	0.536889	-1.39018	0.0186335	0.256434	-1.17179	0.135029	0.489489
M5 GO Biological Process	GOBP_RETINOIC_ACID_RECEPTOR_SIGNALING_PATHWAY	33	-1.16789	0.218615	0.494626	-0.916793	0.594883	0.789338	-1.21278	0.195021	0.442787	-1.11826	0.267057	0.567814
M5 GO Biological Process	GOBP_REGULATION_OF_ORGANIC_ACID_TRANSPORT	90	-1.16784	0.152083	0.494155	1.08975	0.264706	0.572207	-1.00885	0.452525	0.699894	-1.21802	0.140316	0.426332
M5 GO Biological Process	GOBP_NEGATIVE_REGULATION_OF_DIGESTIVE_SYSTEM_PROCESS	15	-1.16679	0.274059	0.496365	-0.924798	0.557411	0.775443	-1.26171	0.167339	0.393766
M5 GO Biological Process	GOBP_EXPORT_ACROSS_PLASMA_MEMBRANE	68	-1.16619	0.197452	0.497351	-1.43799	0.0313808	0.19541	-1.32837	0.0828157	0.315484	-1.08539	0.288679	0.617262
M5 GO Biological Process	GOBP_RESPONSE_TO_PEPTIDE_HORMONE	369	-1.16538	0.0736842	0.498841	-0.938384	0.672691	0.75282	-1.19196	0.0670498	0.463534	-1.03009	0.340111	0.69702
M5 GO Biological Process	GOBP_PROTEIN_COMPLEX_OLIGOMERIZATION	254	-1.16402	0.0875	0.501803	-1.03563	0.322581	0.604165	-1.20647	0.0711382	0.45043	-1.15062	0.12594	0.513408
M5 GO Molecular Function	GOMF_NUCLEASE_ACTIVITY	191	-1.16385	0.120083	0.501627	0.851335	0.879447	0.888916	-1.13946	0.175153	0.524063	-0.95596	0.567362	0.811127
M5 GO Molecular Function	GOMF_NUCLEOBASE_CONTAINING_COMPOUND_TRANSMEMBRANE_TRANSPORTER_ACTIVITY	56	-1.16364	0.2	0.501581	-0.987426	0.486815	0.675277	-1.4712	0.0314465	0.194571	-1.02072	0.444664	0.711222
M5 GO Biological Process	GOBP_CELLULAR_RESPONSE_TO_XENOBIOTIC_STIMULUS	136	-1.16333	0.146045	0.501764	1.69478	0.00201207	0.0447618	-1.20915	0.113169	0.448693	-1.14386	0.183712	0.526929
M5 GO Molecular Function	GOMF_PHOSPHORIC_ESTER_HYDROLASE_ACTIVITY	338	-1.16235	0.0864979	0.503764	0.974032	0.551859	0.741264	-1.13524	0.125773	0.529243	-1.27807	0.011257	0.353218
M5 GO Biological Process	GOBP_POSITIVE_REGULATION_OF_INTERLEUKIN_2_PRODUCTION	41	-1.1617	0.233266	0.504893	-0.969151	0.485887	0.702869	-1.7052	0.00199601	0.0590569	-0.765097	0.844622	1
M5 GO Biological Process	GOBP_NECROPTOTIC_PROCESS	38	-1.16145	0.246316	0.504901	-0.67013	0.95102	0.981747	-1.15417	0.252918	0.502028	-1.16013	0.247505	0.502639
M5 GO Biological Process	GOBP_NEGATIVE_REGULATION_OF_RHO_PROTEIN_SIGNAL_TRANSDUCTION	25	-1.16117	0.240586	0.505069	-1.18383	0.217213	0.417972	-1.1657	0.246212	0.492892	-1.27541	0.141748	0.356896
M5 GO Biological Process	GOBP_ERYTHROCYTE_HOMEOSTASIS	164	-1.16073	0.166311	0.505648	-1.20611	0.116424	0.394926	-1.3821	0.0102459	0.263109	-0.893036	0.746835	0.89824
MH Hallmark	HALLMARK_UV_RESPONSE_UP	154	-1.16071	0.139485	0.505126	1.33911	0.0208729	0.26188	-1.37068	0.0182927	0.275239	-1.04323	0.333962	0.676868
M5 GO Molecular Function	GOMF_NEUROTRANSMITTER_TRANSMEMBRANE_TRANSPORTER_ACTIVITY	16	-1.16057	0.292632	0.504913	0.89089	0.596558	0.857906	-1.60506	0.015873	0.105635	-0.899754	0.587269	0.890603
M5 GO Molecular Function	GOMF_MAGNESIUM_ION_BINDING	212	-1.16005	0.130802	0.505714	1.18967	0.0926641	0.424739	-1.2063	0.0836576	0.449942	-1.16367	0.113725	0.497801
M5 GO Biological Process	GOBP_NUCLEOSIDE_DIPHOSPHATE_METABOLIC_PROCESS	131	-1.16004	0.152125	0.505158	1.38055	0.0243446	0.22618	-1.05946	0.339394	0.632682	-1.11441	0.229703	0.576668
M5 GO Biological Process	GOBP_RESPONSE_TO_FORSKOLIN	17	-1.1592	0.256619	0.506764	-1.09939	0.312253	0.520495	-1.3307	0.143133	0.312761	-0.834048	0.687251	0.970642
M5 GO Biological Process	GOBP_EMBRYONIC_BRAIN_DEVELOPMENT	24	-1.15907	0.270153	0.506489	-1.32855	0.133047	0.273692	-1.05054	0.394231	0.645395	-1.31943	0.126177	0.29716
M5 GO Biological Process	GOBP_NEGATIVE_REGULATION_OF_AXONOGENESIS	57	-1.15888	0.203426	0.506415	-0.986935	0.464968	0.675659	-1.3869	0.0520833	0.259212	-1.21053	0.17658	0.436788
M5 GO Biological Process	GOBP_REGULATION_OF_MUSCLE_ADAPTATION	108	-1.15865	0.177515	0.506451	-0.86722	0.777132	0.854156	-1.374	0.0313112	0.270936	-1.05136	0.346311	0.669582
M5 GO Biological Process	GOBP_CARDIAC_CELL_DEVELOPMENT	119	-1.15745	0.179959	0.509115	1.0166	0.432	0.66912	-1.11138	0.265525	0.558203	-1.39395	0.0236686	0.218666
M5 GO Biological Process	GOBP_CELLULAR_RESPONSE_TO_PROSTAGLANDIN_STIMULUS	18	-1.15676	0.272165	0.510315	-1.17369	0.25	0.429299	-0.880769	0.634538	0.868824	-1.16872	0.262948	0.493156
M5 GO Biological Process	GOBP_NEGATIVE_REGULATION_OF_VASCULAR_PERMEABILITY	19	-1.15628	0.279116	0.510989	-0.74215	0.848	0.958716	-1.33817	0.130879	0.30996	-1.03936	0.409836	0.680406
MH Hallmark	HALLMARK_MYC_TARGETS_V1	191	-1.15605	0.115546	0.511031	2.06336	0	0.00132453	-0.907224	0.725572	0.837557	-1.3492	0.0272374	0.261332
M5 GO Biological Process	GOBP_GMP_BIOSYNTHETIC_PROCESS	16	-1.1557	0.267191	0.511395	1.16675	0.278926	0.452872	-1.26441	0.176015	0.391588	-1.23323	0.208678	0.405161
M5 GO Biological Process	GOBP_DISRUPTION_OF_ANATOMICAL_STRUCTURE_IN_ANOTHER_ORGANISM	77	-1.15569	0.186538	0.510846	1.26007	0.085595	0.344824	-1.32409	0.0760234	0.320343	-1.08848	0.304094	0.613362
M5 GO Biological Process	GOBP_IMP_METABOLIC_PROCESS	23	-1.15545	0.270707	0.510867	1.29561	0.12253	0.303418	-1.22889	0.181818	0.423476	-1.11243	0.313373	0.579054
M5 GO Biological Process	GOBP_POSITIVE_REGULATION_OF_STEROID_METABOLIC_PROCESS	33	-1.1547	0.279661	0.512215	0.910601	0.624278	0.831651	-1.44504	0.0551331	0.210954	-1.17696	0.20935	0.479387
M5 GO Molecular Function	GOMF_SYMPORTER_ACTIVITY	135	-1.15426	0.15121	0.512863	-0.869635	0.794821	0.8524	-1.231	0.0914761	0.422223	-0.892294	0.703488	0.898984
M5 GO Biological Process	GOBP_REGULATION_OF_T_CELL_CHEMOTAXIS	16	-1.15281	0.282744	0.516147	-0.939982	0.524896	0.750441	-1.57792	0.0220588	0.1221	-0.937716	0.536634	0.839909
M5 GO Biological Process	GOBP_CARBOHYDRATE_DERIVATIVE_CATABOLIC_PROCESS	250	-1.15266	0.122056	0.515921	1.29802	0.0287356	0.301833	-1.1627	0.119192	0.493887	-1.12169	0.191529	0.562063
M5 GO Biological Process	GOBP_REGULATION_OF_MUSCLE_SYSTEM_PROCESS	258	-1.1526	0.114165	0.515495	-0.981894	0.516899	0.682158	-1.30871	0.0207469	0.337269	-1.17796	0.103647	0.479292
M5 GO Biological Process	GOBP_PHOSPHATIDIC_ACID_BIOSYNTHETIC_PROCESS	23	-1.15208	0.257261	0.516213	-1.3163	0.108607	0.286375	-1.23205	0.203036	0.42162	-1.20581	0.2	0.442165
M5 GO Biological Process	GOBP_RIBOSOME_ASSEMBLY	61	-1.15181	0.240891	0.51633	2.26275	0	0	-0.95702	0.53527	0.771315	-1.2498	0.124756	0.389286
M5 GO Molecular Function	GOMF_ALKALI_METAL_ION_BINDING	22	-1.1508	0.267416	0.518421	-0.839768	0.703786	0.884078	-1.15999	0.266802	0.495575	-1.23976	0.193613	0.399495
M5 GO Biological Process	GOBP_COPPER_ION_TRANSPORT	17	-1.14941	0.254403	0.521595	-1.48657	0.0576923	0.167288	-1.31128	0.153257	0.334928	-1.21764	0.209581	0.426608
M5 GO Molecular Function	GOMF_ADENYLYLTRANSFERASE_ACTIVITY	34	-1.14933	0.248421	0.521191	1.12184	0.298851	0.523056	-0.903615	0.608333	0.843639	-1.15972	0.236842	0.500665
M5 GO Biological Process	GOBP_PHOSPHATIDYLINOSITOL_METABOLIC_PROCESS	152	-1.14932	0.160271	0.520619	-1.13847	0.174672	0.474832	-0.910258	0.670635	0.833257	-1.24301	0.0735294	0.396772
M5 GO Biological Process	GOBP_REGULATION_OF_ERAD_PATHWAY	27	-1.14927	0.256522	0.52016	0.896121	0.618147	0.849988	-1.36302	0.10297	0.280935	-0.966963	0.509018	0.795875
M5 GO Molecular Function	GOMF_CYCLIN_DEPENDENT_PROTEIN_KINASE_ACTIVITY	28	-1.14904	0.233663	0.520164	-0.950102	0.51272	0.733127	-1.03077	0.420523	0.673615	-1.50152	0.0491803	0.130155
M5 GO Biological Process	GOBP_REGULATION_OF_OXIDOREDUCTASE_ACTIVITY	66	-1.14903	0.202454	0.519591	1.00563	0.458	0.68664	-1.1788	0.205714	0.480933	-1.02925	0.408818	0.69767
M5 GO Biological Process	GOBP_POSITIVE_THYMIC_T_CELL_SELECTION	15	-1.14873	0.312369	0.519822	-0.660311	0.90224	0.982856	-1.45712	0.0645793	0.203317	-0.73522	0.82397	1
M5 GO Cellular Component	GOCC_MITOCHONDRIAL_CRISTA	16	-1.14861	0.252654	0.519567	1.03627	0.401152	0.636996	1.08888	0.352113	0.643552	-0.990788	0.474227	0.764282
M5 GO Molecular Function	GOMF_EXONUCLEASE_ACTIVITY_ACTIVE_WITH_EITHER_RIBO_OR_DEOXYRIBONUCLEIC_ACIDS_AND_PRODUCING_5_PHOSPHOMONOESTERS	52	-1.14821	0.228512	0.520051	-0.999625	0.456612	0.657028	-0.885646	0.646707	0.866893	-1.30659	0.0909091	0.313313
M5 GO Biological Process	GOBP_PHOSPHATIDIC_ACID_METABOLIC_PROCESS	26	-1.14797	0.260331	0.520081	-1.25579	0.14898	0.343732	-1.14105	0.277328	0.521636	-1.30123	0.145709	0.322674
M5 GO Biological Process	GOBP_NEGATIVE_REGULATION_OF_CELL_GROWTH_INVOLVED_IN_CARDIAC_MUSCLE_CELL_DEVELOPMENT	15	-1.14757	0.268889	0.520576	-1.34129	0.122807	0.262856	-0.815734	0.709052	0.938067	-1.34097	0.150794	0.273044
M5 GO Biological Process	GOBP_LACTATION	33	-1.14715	0.237113	0.521087	0.922269	0.600791	0.814796	-1.17505	0.247036	0.483531	-1.0427	0.397177	0.677865
M5 GO Biological Process	GOBP_PROTEIN_LOCALIZATION_TO_SITE_OF_DOUBLE_STRAND_BREAK	15	-1.14661	0.276074	0.521998	1.16732	0.232742	0.452267	-0.660744	0.890411	0.999078	-1.25574	0.187259	0.380626
M5 GO Biological Process	GOBP_VENTRICULAR_CARDIAC_MUSCLE_CELL_MEMBRANE_REPOLARIZATION	24	-1.14648	0.270492	0.521753	-1.29753	0.126273	0.3036	-1.04933	0.383648	0.648007	-1.31036	0.12549	0.309489
M5 GO Biological Process	GOBP_EXIT_FROM_MITOSIS	26	-1.14603	0.270833	0.522429	-1.16607	0.253086	0.437734	-1.03831	0.392562	0.663249	-1.10035	0.309942	0.597501
M5 GO Biological Process	GOBP_REGULATION_OF_MONOATOMIC_ANION_TRANSPORT	19	-1.14485	0.288032	0.524998	-1.20728	0.217131	0.394938	-1.07073	0.365019	0.616047	-1.15837	0.270613	0.503513
M5 GO Biological Process	GOBP_UNSATURATED_FATTY_ACID_METABOLIC_PROCESS	96	-1.144	0.202041	0.526783	1.34126	0.0504032	0.2597	-1.238	0.113095	0.414834	-1.18519	0.145098	0.467781
M5 GO Biological Process	GOBP_POSITIVE_REGULATION_OF_MACROAUTOPHAGY	82	-1.14355	0.196937	0.527353	1.7374	0	0.0330262	-1.22372	0.136456	0.429516	-0.961697	0.539924	0.803784
M5 GO Biological Process	GOBP_REGULATION_OF_FATTY_ACID_TRANSPORT	36	-1.14308	0.229167	0.528043	1.25172	0.130693	0.352658	-0.956142	0.522682	0.772174	-1.04116	0.384615	0.677519
M5 GO Biological Process	GOBP_ORGANOPHOSPHATE_ESTER_TRANSPORT	127	-1.14272	0.185804	0.528377	-1.12056	0.203704	0.493047	-1.43508	0.0148305	0.219139	-0.96259	0.520468	0.80229
M5 GO Biological Process	GOBP_SOMATIC_DIVERSIFICATION_OF_IMMUNOGLOBULINS_INVOLVED_IN_IMMUNE_RESPONSE	54	-1.14224	0.2537	0.529053	0.719232	0.94152	0.97921	-1.11556	0.271255	0.554051	-1.16679	0.216891	0.495085
M5 GO Biological Process	GOBP_NUCLEOBASE_METABOLIC_PROCESS	39	-1.14075	0.250518	0.532497	0.890436	0.664032	0.858694	-1.16512	0.239669	0.492605	-1.15533	0.251968	0.505865
M5 GO Biological Process	GOBP_REGULATION_OF_REACTIVE_OXYGEN_SPECIES_BIOSYNTHETIC_PROCESS	51	-1.14074	0.239521	0.531944	0.971993	0.508265	0.743339	-1.09756	0.316348	0.578029	-1.10981	0.286853	0.58204
M5 GO Molecular Function	GOMF_RNA_EXONUCLEASE_ACTIVITY	35	-1.13978	0.253138	0.533967	-1.12944	0.251546	0.483456	-0.653374	0.944444	0.999515	-1.40612	0.062	0.206177
M5 GO Molecular Function	GOMF_MYOSIN_PHOSPHATASE_ACTIVITY	70	-1.13919	0.209302	0.534962	0.996304	0.467681	0.705799	-1.26507	0.117526	0.390534	-1.22714	0.152672	0.412323
M5 GO Molecular Function	GOMF_ALDEHYDE_DEHYDROGENASE_NAD_P_PLUS_ACTIVITY	19	-1.13908	0.31134	0.534674	-0.96865	0.508065	0.703313	-1.57769	0.0232558	0.121949	-0.72078	0.84413	1
M5 GO Biological Process	GOBP_OLEFINIC_COMPOUND_METABOLIC_PROCESS	119	-1.13895	0.188017	0.534428	0.926056	0.644101	0.809045	-1.16073	0.172481	0.494998	-1.24868	0.0769231	0.390525
M5 GO Molecular Function	GOMF_ANTIPORTER_ACTIVITY	123	-1.13812	0.180851	0.536122	-0.882479	0.748963	0.840347	-1.02163	0.404382	0.683552	-1.15456	0.179074	0.505452
M5 GO Biological Process	GOBP_NEGATIVE_REGULATION_OF_PROTEIN_IMPORT_INTO_NUCLEUS	16	-1.13702	0.302144	0.53856	1.27238	0.17004	0.329599	-1.07802	0.366534	0.608035	-0.926802	0.54352	0.850236
M5 GO Molecular Function	GOMF_DNA_NUCLEASE_ACTIVITY	60	-1.13661	0.234592	0.539111	1.06523	0.323108	0.597297	-1.25051	0.132383	0.40351	-0.988434	0.464684	0.767015
M5 GO Molecular Function	GOMF_MOLECULAR_CARRIER_ACTIVITY	89	-1.13571	0.195833	0.541022	1.64801	0.00389105	0.0604659	-0.879034	0.732283	0.87129	-1.33478	0.0483871	0.278591
M5 GO Biological Process	GOBP_ORGANIC_ACID_TRANSPORT	337	-1.13504	0.136865	0.542232	0.914632	0.767754	0.826709	-1.16852	0.0962343	0.488126	-1.10934	0.174573	0.582697
M5 GO Molecular Function	GOMF_SOLUTE_INORGANIC_ANION_ANTIPORTER_ACTIVITY	29	-1.13502	0.271984	0.541659	-0.828023	0.727088	0.897052	-0.988659	0.462012	0.730824	-1.11972	0.276892	0.565099
M5 GO Biological Process	GOBP_PROTEIN_QUALITY_CONTROL_FOR_MISFOLDED_OR_INCOMPLETELY_SYNTHESIZED_PROTEINS	17	-1.13495	0.285124	0.541267	1.3894	0.101961	0.218241	-0.747246	0.836	0.980316	-1.45652	0.0602911	0.15831
M5 GO Biological Process	GOBP_REGULATION_OF_RECEPTOR_SIGNALING_PATHWAY_VIA_STAT	93	-1.13489	0.210744	0.540808	-0.842848	0.818913	0.881349	-1.45914	0.0119284	0.202608	-0.726777	0.969819	1
M5 GO Biological Process	GOBP_RESPIRATORY_GASEOUS_EXCHANGE_BY_RESPIRATORY_SYSTEM	70	-1.13458	0.208426	0.541084	-1.24969	0.107066	0.349858	-1.39427	0.0323887	0.252803	-1.08922	0.288889	0.613155
M5 GO Molecular Function	GOMF_GABA_RECEPTOR_ACTIVITY	17	-1.13451	0.279022	0.540662	0.565263	0.972222	0.997825	-0.881708	0.62173	0.867764	-1.21058	0.225681	0.43727
M5 GO Molecular Function	GOMF_VOLTAGE_GATED_CHANNEL_ACTIVITY	162	-1.13446	0.171843	0.540208	-1.30468	0.0382294	0.298034	-1.01591	0.42126	0.692826	-1.38245	0.0139442	0.229597
M5 GO Cellular Component	GOCC_ACETYLTRANSFERASE_COMPLEX	101	-1.13427	0.205021	0.540174	1.18308	0.148	0.430879	-0.990033	0.503006	0.729441	-1.20984	0.125	0.43781
M5 GO Molecular Function	GOMF_SODIUM_CHANNEL_ACTIVITY	41	-1.13396	0.25	0.540399	-1.36489	0.0516529	0.248567	-1.25557	0.134298	0.399738	-1.23947	0.155039	0.3984
M5 GO Biological Process	GOBP_RESPONSE_TO_PROTOZOAN	45	-1.1331	0.245763	0.542106	1.01184	0.457692	0.675363	-1.68291	0.00808081	0.0659043	-0.895198	0.656371	0.894965
M5 GO Molecular Function	GOMF_PHOSPHATASE_ACTIVITY	253	-1.13291	0.133201	0.542028	1.08715	0.240166	0.573507	-1.04672	0.327935	0.648495	-1.27052	0.0374532	0.361912
M5 GO Biological Process	GOBP_NEGATIVE_REGULATION_OF_STEM_CELL_DIFFERENTIATION	29	-1.13234	0.295918	0.543037	-1.01517	0.424547	0.635856	-1.20633	0.212245	0.450297	-0.97587	0.4803	0.781726
M5 GO Biological Process	GOBP_POSITIVE_REGULATION_OF_SODIUM_ION_TRANSMEMBRANE_TRANSPORT	19	-1.13123	0.303347	0.545431	1.04971	0.36965	0.618307	-1.50383	0.0411765	0.171611	-0.759459	0.768627	1
M5 GO Biological Process	GOBP_POSITIVE_REGULATION_OF_LYMPHOCYTE_CHEMOTAXIS	18	-1.13095	0.307229	0.545579	1.17187	0.257143	0.445108	-1.611	0.0359281	0.102284	-0.847738	0.66736	0.962152
M5 GO Biological Process	GOBP_REGULATION_OF_RNA_SPLICING	180	-1.13049	0.182028	0.546277	0.919096	0.689214	0.820038	-0.822725	0.915323	0.929027	-1.24351	0.0706522	0.397453
M5 GO Biological Process	GOBP_POTASSIUM_ION_TRANSMEMBRANE_TRANSPORT	188	-1.13038	0.19869	0.546013	-1.09845	0.230603	0.521242	1.16443	0.133333	0.563615	-1.29795	0.0296296	0.327957
M5 GO Biological Process	GOBP_PEPTIDYL_THREONINE_DEPHOSPHORYLATION	15	-1.12953	0.284823	0.547664	0.959027	0.508604	0.758039	-1.5	0.0576132	0.172719	-1.488	0.0589354	0.138783
M5 GO Molecular Function	GOMF_ATP_HYDROLYSIS_ACTIVITY	312	-1.12894	0.136865	0.548717	1.13136	0.149057	0.507549	-1.02687	0.357576	0.674905	-1.11814	0.150838	0.567543
M5 GO Biological Process	GOBP_REACTIVE_OXYGEN_SPECIES_BIOSYNTHETIC_PROCESS	65	-1.12892	0.236674	0.548164	1.03074	0.384762	0.644171	-1.26904	0.0930693	0.384626	-1.12891	0.237817	0.55259
M5 GO Cellular Component	GOCC_PHOSPHATASE_COMPLEX	49	-1.12748	0.254167	0.551533	0.720057	0.95098	0.979733	-1.07672	0.312757	0.609006	-1.18189	0.18835	0.471881
M5 GO Molecular Function	GOMF_CULLIN_FAMILY_PROTEIN_BINDING	25	-1.1272	0.278455	0.551693	1.21338	0.181641	0.39837	-1.02362	0.423695	0.679938	-1.21236	0.194231	0.434133
M5 GO Biological Process	GOBP_REGULATION_OF_NECROPTOTIC_PROCESS	23	-1.12546	0.290837	0.555974	0.650583	0.939271	0.99349	-1.27947	0.152918	0.372302	-0.807267	0.756048	0.994837
M5 GO Cellular Component	GOCC_U5_SNRNP	15	-1.12524	0.307217	0.555996	1.35502	0.123791	0.247473	-1.18607	0.246888	0.473576	-1.14467	0.291985	0.525932
M5 GO Cellular Component	GOCC_U2_TYPE_CATALYTIC_STEP_2_SPLICEOSOME	30	-1.12384	0.287611	0.559396	1.62766	0.00375235	0.0678717	-0.937516	0.538767	0.796183	-1.28685	0.117647	0.341956
M5 GO Biological Process	GOBP_AMYLOID_BETA_CLEARANCE	37	-1.12327	0.292531	0.56038	1.17024	0.235977	0.447893	-1.17803	0.220557	0.480628	-0.991511	0.448065	0.764501
M5 GO Biological Process	GOBP_INTRACELLULAR_IRON_ION_HOMEOSTASIS	67	-1.12233	0.250522	0.562447	1.33269	0.0484496	0.265784	-1.12768	0.25502	0.537553	0.875072	0.697674	0.827756
M5 GO Biological Process	GOBP_CELL_MIGRATION_INVOLVED_IN_GASTRULATION	15	-1.12208	0.327902	0.562553	-1.27804	0.167339	0.322208
M5 GO Biological Process	GOBP_POSITIVE_REGULATION_OF_REGULATORY_T_CELL_DIFFERENTIATION	22	-1.12162	0.310638	0.563285	-0.626917	0.947699	0.989673	-1.24764	0.178054	0.404813	-0.61796	0.958071	1
M5 GO Biological Process	GOBP_REGULATION_OF_LYMPHOCYTE_CHEMOTAXIS	22	-1.12143	0.270378	0.563217	0.992528	0.458248	0.710333	-1.72769	0.00394477	0.0505162	-0.834614	0.718147	0.970672
M5 GO Biological Process	GOBP_POSITIVE_REGULATION_OF_CELLULAR_CATABOLIC_PROCESS	227	-1.12132	0.168776	0.562891	1.2534	0.0413386	0.350666	-1.20477	0.0733198	0.451375	-1.02852	0.378731	0.69803
M5 GO Biological Process	GOBP_HORMONE_MEDIATED_SIGNALING_PATHWAY	158	-1.11999	0.196078	0.566	-1.10897	0.211215	0.509986	-1.22858	0.0746269	0.42286	-1.13845	0.193277	0.536594
M5 GO Biological Process	GOBP_STRESS_GRANULE_ASSEMBLY	36	-1.11981	0.271949	0.565889	1.03501	0.395131	0.638185	0.658867	0.954902	1	-1.37984	0.0728347	0.231232
M5 GO Biological Process	GOBP_NEGATIVE_REGULATION_OF_INFLAMMASOME_MEDIATED_SIGNALING_PATHWAY	16	-1.11883	0.291165	0.568131	-0.565471	0.970238	0.997877	-1.36582	0.108871	0.280683	-0.854215	0.644531	0.957339
M5 GO Molecular Function	GOMF_TRANSLATION_REGULATOR_ACTIVITY_NUCLEIC_ACID_BINDING	93	-1.11861	0.241667	0.56821	1.97149	0	0.00399292	-0.724142	0.975155	0.983109	-1.21725	0.146	0.426993
M5 GO Cellular Component	GOCC_MONOATOMIC_ION_CHANNEL_COMPLEX	304	-1.1183	0.142539	0.568507	-1.00747	0.412393	0.646033	-1.1696	0.0851064	0.486857	-1.26317	0.0342857	0.371714
M5 GO Biological Process	GOBP_REGULATION_OF_PEPTIDYL_THREONINE_PHOSPHORYLATION	46	-1.11807	0.273684	0.568539	-0.887148	0.675052	0.833366	-1.2748	0.117978	0.376628	-0.913974	0.61167	0.867834
M5 GO Biological Process	GOBP_REGULATION_OF_CELLULAR_CATABOLIC_PROCESS	392	-1.11755	0.151376	0.569369	1.19053	0.0490018	0.423918	-1.20275	0.0426829	0.453015	-1.04966	0.267717	0.669611
M5 GO Biological Process	GOBP_CARBOHYDRATE_DERIVATIVE_TRANSPORT	76	-1.11739	0.254202	0.569246	-0.951187	0.551653	0.732715	-1.62139	0.00210084	0.0970983	-0.747747	0.93014	1
M5 GO Biological Process	GOBP_VENTRICULAR_CARDIAC_MUSCLE_CELL_DIFFERENTIATION	17	-1.11716	0.322772	0.569316	-1.06266	0.375969	0.570613	-1.64915	0.0118343	0.0828764	-1.25341	0.168651	0.383878
M5 GO Molecular Function	GOMF_MONOATOMIC_ANION_TRANSMEMBRANE_TRANSPORTER_ACTIVITY	131	-1.11668	0.203863	0.570064	1.08537	0.264762	0.575183	-1.14975	0.184549	0.505394	-1.15723	0.176015	0.505209
M5 GO Biological Process	GOBP_RESPONSE_TO_OXYGEN_LEVELS	248	-1.11651	0.18319	0.569962	-0.999738	0.446541	0.657026	-1.15968	0.110883	0.495476	-1.0897	0.214829	0.613027
M5 GO Biological Process	GOBP_POSITIVE_REGULATION_OF_UBIQUITIN_PROTEIN_TRANSFERASE_ACTIVITY	19	-1.11647	0.311983	0.569476	0.679831	0.896208	0.991134	-0.959718	0.478743	0.767948	-0.991477	0.469602	0.763979
M5 GO Cellular Component	GOCC_GABA_RECEPTOR_COMPLEX	16	-1.1164	0.32914	0.569081	0.590521	0.959144	0.998508				-1.20106	0.21611	0.448122
M5 GO Molecular Function	GOMF_VOLTAGE_GATED_MONOATOMIC_CATION_CHANNEL_ACTIVITY	133	-1.11628	0.220779	0.568828	-1.35045	0.0189873	0.258663	-1.05426	0.322382	0.640874	-1.33437	0.0295858	0.278759
M5 GO Biological Process	GOBP_NEGATIVE_REGULATION_OF_CELLULAR_CATABOLIC_PROCESS	106	-1.11609	0.203947	0.568736	1.07251	0.306985	0.589432	-1.24075	0.105051	0.413087	-1.0784	0.311321	0.629485
M5 GO Biological Process	GOBP_RESPONSE_TO_XENOBIOTIC_STIMULUS	278	-1.11545	0.164211	0.569995	1.445	0	0.173477	-1.0938	0.219409	0.584798	1.10113	0.183406	0.453681
M5 GO Biological Process	GOBP_SPERM_AXONEME_ASSEMBLY	29	-1.11452	0.284024	0.57207	1.31642	0.109533	0.282516	-0.825933	0.726236	0.925933	-1.4475	0.0488798	0.164845
M5 GO Molecular Function	GOMF_OXIDOREDUCTASE_ACTIVITY_ACTING_ON_SINGLE_DONORS_WITH_INCORPORATION_OF_MOLECULAR_OXYGEN	25	-1.11148	0.296296	0.580188	1.40527	0.0808679	0.206082	-1.14016	0.285714	0.523137	-1.03582	0.409357	0.686603
MH Hallmark	HALLMARK_ESTROGEN_RESPONSE_LATE	185	-1.11087	0.203742	0.581382	0.860115	0.837573	0.882212	-1.25452	0.064257	0.399704	1.14913	0.147844	0.391803
M5 GO Biological Process	GOBP_CELLULAR_RESPONSE_TO_CADMIUM_ION	24	-1.10874	0.328063	0.586938	1.27409	0.145194	0.330172	-1.5135	0.041841	0.16516	-0.716484	0.883817	1
M5 GO Biological Process	GOBP_HAIR_CELL_DIFFERENTIATION	64	-1.10868	0.26694	0.586495	-1.02349	0.402415	0.623545	-1.60968	0.00403226	0.103073	0.954841	0.522358	0.697185
M5 GO Molecular Function	GOMF_AMINO_ACID_MONOATOMIC_CATION_SYMPORTER_ACTIVITY	28	-1.10864	0.313646	0.585986	-1.2424	0.181452	0.357627	-1.07907	0.347648	0.606451	-1.00109	0.444668	0.746843
M5 GO Molecular Function	GOMF_HYDROLASE_ACTIVITY_ACTING_ON_CARBON_NITROGEN_BUT_NOT_PEPTIDE_BONDS_IN_CYCLIC_AMIDES	15	-1.10859	0.312236	0.585563	0.921414	0.558095	0.81598	-1.32689	0.123967	0.317779	-1.01661	0.439271	0.714915
M5 GO Biological Process	GOBP_RESPONSE_TO_STEROL	28	-1.10834	0.296943	0.585718	1.09233	0.32342	0.567467	-1.2071	0.199153	0.449394	-1.06952	0.3659	0.641037
M5 GO Biological Process	GOBP_NEGATIVE_REGULATION_OF_AXON_REGENERATION	16	-1.1076	0.313929	0.587273	-1.3491	0.113131	0.258815	-1.1582	0.286004	0.497444	-1.28471	0.171843	0.34476
M5 GO Biological Process	GOBP_RESPONSE_TO_PROSTAGLANDIN_E	19	-1.10722	0.303093	0.587777	-0.977797	0.48374	0.687981	-1.03638	0.395918	0.666164	-0.918723	0.592	0.862413
M5 GO Biological Process	GOBP_KILLING_OF_CELLS_OF_ANOTHER_ORGANISM	75	-1.10709	0.280172	0.587541	1.26373	0.105948	0.34113	-1.33116	0.0810811	0.31324	-1.05481	0.373541	0.663053
M5 GO Biological Process	GOBP_REGULATION_OF_AUTOPHAGOSOME_MATURATION	18	-1.10588	0.319672	0.590348	1.07318	0.380282	0.588791	-1.41149	0.0897196	0.238803	-0.944312	0.508097	0.830015
M5 GO Biological Process	GOBP_ENDOPLASMIC_RETICULUM_ORGANIZATION	93	-1.1056	0.252252	0.590538	1.38012	0.0367647	0.226433	-1.08698	0.297297	0.596853	-1.01994	0.410058	0.711696
M5 GO Biological Process	GOBP_NEGATIVE_REGULATION_OF_RESPONSE_TO_OXIDATIVE_STRESS	17	-1.10542	0.325773	0.590467	0.970043	0.489194	0.744542	0.725313	0.819838	0.991369	-1.28704	0.18	0.342145
M5 GO Biological Process	GOBP_PROTEIN_HOMOOLIGOMERIZATION	183	-1.10497	0.209251	0.59121	0.973991	0.508475	0.740975	-1.16013	0.1409	0.495637	-1.21468	0.0806142	0.431703
M5 GO Biological Process	GOBP_NEGATIVE_REGULATION_OF_B_CELL_PROLIFERATION	20	-1.10477	0.312629	0.591216	-0.960419	0.49697	0.718299	-1.44028	0.0756458	0.215066	0.733803	0.861507	0.965329
M5 GO Biological Process	GOBP_PROTEIN_MATURATION_BY_IRON_SULFUR_CLUSTER_TRANSFER	15	-1.10415	0.341463	0.592384	1.81445	0.00398406	0.0176033	0.827982	0.694611	0.929134	-1.27666	0.19802	0.354898
M5 GO Biological Process	GOBP_POTASSIUM_ION_HOMEOSTASIS	30	-1.10346	0.301556	0.593785	-1.08086	0.339731	0.545007	-1.34301	0.106855	0.304473	-0.996683	0.478261	0.755468
M5 GO Biological Process	GOBP_NEGATIVE_REGULATION_OF_NUCLEOCYTOPLASMIC_TRANSPORT	26	-1.10234	0.297468	0.596415	1.05457	0.376471	0.611705	-1.28843	0.128049	0.359926	-0.987173	0.476378	0.76772
M5 GO Biological Process	GOBP_IMP_BIOSYNTHETIC_PROCESS	15	-1.1019	0.353066	0.597069	0.910011	0.596929	0.832889	-1.26861	0.203846	0.384687	-1.17007	0.258383	0.491514
M5 GO Biological Process	GOBP_AMIDE_CATABOLIC_PROCESS	16	-1.10065	0.303534	0.600233	1.62593	0.00792079	0.06837	-1.26087	0.190566	0.393283	-1.08731	0.354902	0.61414
M5 GO Molecular Function	GOMF_FOLIC_ACID_BINDING	15	-1.10056	0.354639	0.599867	-0.656545	0.902834	0.983561	-1.09377	0.370445	0.584457
M5 GO Cellular Component	GOCC_INTERCALATED_DISC	67	-1.09942	0.275424	0.602589	0.957523	0.531792	0.761617	-1.19965	0.150301	0.457669	-1.16344	0.219758	0.497759
M5 GO Biological Process	GOBP_MACROMOLECULE_DEACYLATION	58	-1.09922	0.299786	0.602586	-1.20845	0.172269	0.393761	-1.11886	0.250493	0.551531	-0.949188	0.551793	0.824113
M5 GO Biological Process	GOBP_REGULATION_OF_NUCLEOTIDE_METABOLIC_PROCESS	102	-1.09853	0.261719	0.603933	1.60219	0.00619835	0.0792371	-1.22103	0.105051	0.433031	0.967701	0.522634	0.675128
M5 GO Biological Process	GOBP_WATER_TRANSPORT	21	-1.09839	0.336134	0.603731	-1.11328	0.301848	0.503681	-1.17186	0.276074	0.487457	-0.884924	0.647619	0.915086
M5 GO Biological Process	GOBP_LIPOPROTEIN_METABOLIC_PROCESS	136	-1.0982	0.248927	0.603709	0.860342	0.811538	0.882493	-0.951445	0.572614	0.779279	-1.03071	0.401942	0.695802
M5 GO Biological Process	GOBP_CHAPERONE_MEDIATED_PROTEIN_COMPLEX_ASSEMBLY	18	-1.09771	0.331325	0.604516	1.34613	0.0967742	0.256893	0.890737	0.614644	0.856624	-1.51058	0.0354906	0.122965
M5 GO Biological Process	GOBP_CARDIAC_MUSCLE_CELL_DIFFERENTIATION	154	-1.09766	0.225108	0.604022	-1.02777	0.380252	0.616891	-1.05561	0.309474	0.637946	-1.27348	0.0755814	0.358022
M5 GO Molecular Function	GOMF_VASCULAR_ENDOTHELIAL_GROWTH_FACTOR_RECEPTOR_BINDING	16	-1.09735	0.310139	0.604288	-1.23147	0.203125	0.364853	-1.23565	0.211934	0.416964	-1.19665	0.238956	0.452135
M5 GO Biological Process	GOBP_PROTEIN_STABILIZATION	196	-1.09728	0.223022	0.603848	1.29404	0.0226087	0.305219	-1.02734	0.383505	0.674408	-1.0934	0.25	0.608779
M5 GO Molecular Function	GOMF_PHOSPHOLIPASE_A2_ACTIVITY	29	-1.09708	0.315041	0.603797	1.17863	0.231237	0.434724	-1.06606	0.399194	0.622587	-1.2205	0.208163	0.421768
M5 GO Biological Process	GOBP_LIPOPROTEIN_LOCALIZATION	19	-1.09704	0.338298	0.603297	1.69263	0.00961539	0.0450851	-1.06724	0.372781	0.621395	-1.35507	0.128834	0.255925
M5 GO Biological Process	GOBP_STRIATED_MUSCLE_TISSUE_DEVELOPMENT	287	-1.09634	0.187905	0.604738	-1.25333	0.0270833	0.346622	-1.15833	0.111554	0.497562	-1.2088	0.0749543	0.439102
M5 GO Molecular Function	GOMF_G_PROTEIN_COUPLED_AMINE_RECEPTOR_ACTIVITY	28	-1.09542	0.304979	0.606789	-0.875693	0.655738	0.847989	-1.13747	0.284069	0.52652	-1.32826	0.114053	0.28505
M5 GO Biological Process	GOBP_NATURAL_KILLER_CELL_DIFFERENTIATION	32	-1.09536	0.315895	0.606322	-0.935594	0.564612	0.75721	-1.54178	0.0272904	0.145492	-0.786559	0.826772	1
M5 GO Biological Process	GOBP_AUDITORY_RECEPTOR_CELL_DEVELOPMENT	34	-1.09524	0.315126	0.606059	-0.821606	0.761411	0.904042	-1.52517	0.0456432	0.156439	-0.930029	0.561404	0.846431
M5 GO Biological Process	GOBP_NEGATIVE_REGULATION_OF_POTASSIUM_ION_TRANSMEMBRANE_TRANSPORTER_ACTIVITY	18	-1.0949	0.354582	0.606441	-1.61247	0.0116959	0.115156	-1.15678	0.275049	0.498479	-1.1551	0.262136	0.505837
M5 GO Biological Process	GOBP_REACTIVE_OXYGEN_SPECIES_METABOLIC_PROCESS	239	-1.09477	0.196544	0.606192	1.39578	0.00191939	0.214242	-1.16877	0.108163	0.487966	1.14868	0.121896	0.391991
MH Hallmark	HALLMARK_MTORC1_SIGNALING	197	-1.09438	0.2079	0.606729	1.97404	0	0.00396497	-0.961718	0.545272	0.765656	-1.12916	0.170172	0.55251
M5 GO Biological Process	GOBP_LIPOPROTEIN_BIOSYNTHETIC_PROCESS	106	-1.09388	0.25502	0.607635	0.737644	0.962887	0.976271	-0.993779	0.46822	0.72473	-0.992692	0.470707	0.76276
M5 GO Biological Process	GOBP_MITOCHONDRIAL_CALCIUM_ION_HOMEOSTASIS	28	-1.09374	0.316116	0.607442	1.1466	0.247485	0.481964	-0.944236	0.560254	0.787958	-1.10613	0.312115	0.586099
M5 GO Biological Process	GOBP_DRINKING_BEHAVIOR	15	-1.09361	0.336538	0.607219	-1.18373	0.224953	0.417541
M5 GO Molecular Function	GOMF_ENDOPEPTIDASE_ACTIVATOR_ACTIVITY	18	-1.09344	0.338057	0.607069	-0.716772	0.866534	0.968082	-1.33228	0.107955	0.313332	-0.925504	0.556025	0.850931
M5 GO Biological Process	GOBP_INNERVATION	33	-1.09252	0.338205	0.609201	-1.50897	0.0207469	0.1575	-1.26153	0.148515	0.393202	-0.986812	0.463956	0.767564
M5 GO Biological Process	GOBP_LOW_DENSITY_LIPOPROTEIN_PARTICLE_CLEARANCE	21	-1.09252	0.324056	0.6086	-1.4817	0.05	0.169749	-1.01034	0.453831	0.698122	-1.18722	0.25502	0.465174
M5 GO Biological Process	GOBP_POSITIVE_REGULATION_OF_STRIATED_MUSCLE_CELL_APOPTOTIC_PROCESS	25	-1.09102	0.353183	0.612358	1.07956	0.355469	0.581207	-1.14411	0.262264	0.516085	-0.981738	0.483301	0.775586
MH Hallmark	HALLMARK_KRAS_SIGNALING_DN	171	-1.09101	0.231788	0.611748	-1.05462	0.325431	0.575147	-0.92908	0.625514	0.809458	-1.15353	0.164794	0.506372
M5 GO Biological Process	GOBP_REGULATION_OF_MUSCLE_CONTRACTION	161	-1.09073	0.244589	0.612002	0.98772	0.488636	0.718582	-1.17874	0.132937	0.480606	-1.19529	0.10978	0.454305
M5 GO Biological Process	GOBP_GLYCEROPHOSPHOLIPID_BIOSYNTHETIC_PROCESS	165	-1.09002	0.243534	0.613449	-0.968845	0.532189	0.703391	-1.02793	0.401606	0.674452	-1.14967	0.161554	0.515232
M5 GO Cellular Component	GOCC_ORGANELLE_MEMBRANE_CONTACT_SITE	44	-1.08855	0.296066	0.617161	1.10245	0.311155	0.552305	-1.09365	0.29	0.58391	-1.1572	0.219758	0.504674
M5 GO Biological Process	GOBP_ANTIBACTERIAL_HUMORAL_RESPONSE	41	-1.08796	0.292683	0.6183	1.57268	0.0113852	0.0924308	-0.999991	0.443478	0.714463	-0.809577	0.772455	0.992556
M5 GO Biological Process	GOBP_REGULATION_OF_SYSTEMIC_ARTERIAL_BLOOD_PRESSURE	108	-1.08791	0.290254	0.617861	-1.11967	0.228512	0.494016	-1.08938	0.28252	0.59197	-0.95422	0.567515	0.814031
M5 GO Molecular Function	GOMF_CATALYTIC_ACTIVITY_ACTING_ON_DNA	231	-1.08775	0.243697	0.617734	-1.08443	0.25	0.541336	-0.980219	0.522988	0.739823	-1.02344	0.407332	0.706656
M5 GO Molecular Function	GOMF_OXIDOREDUCTASE_ACTIVITY_ACTING_ON_OTHER_NITROGENOUS_COMPOUNDS_AS_DONORS	15	-1.08713	0.35	0.618965	1.36103	0.104854	0.240675	-1.11341	0.332677	0.556266
M5 GO Biological Process	GOBP_POSITIVE_REGULATION_OF_TRANSPORTER_ACTIVITY	86	-1.08708	0.283224	0.618501	-1.03652	0.385776	0.603363	-1.30016	0.068323	0.347727	-0.995011	0.431683	0.757511
M5 GO Biological Process	GOBP_SODIUM_ION_TRANSMEMBRANE_TRANSPORT	138	-1.08647	0.258134	0.619699	-1.17906	0.123404	0.424093	-1.15399	0.157895	0.502079	-1.0197	0.415584	0.711818
M5 GO Biological Process	GOBP_DNA_MODIFICATION	24	-1.08594	0.349301	0.620662	-1.4023	0.0577689	0.219542	-1.15111	0.264344	0.503692	-0.764814	0.803435	1
M5 GO Molecular Function	GOMF_LIGASE_ACTIVITY_FORMING_CARBON_NITROGEN_BONDS	47	-1.08527	0.300195	0.622022	1.55139	0.0125523	0.104906	-1.06282	0.353556	0.628097	-1.16438	0.236295	0.49716
M5 GO Biological Process	GOBP_REGULATION_OF_FEEDING_BEHAVIOR	34	-1.08524	0.319192	0.621487	0.941793	0.553106	0.780316	-0.88829	0.633136	0.864429	-1.08643	0.321012	0.615422
M5 GO Cellular Component	GOCC_COMPACT_MYELIN	21	-1.08477	0.33996	0.622285	1.22937	0.203629	0.377784	-1.15264	0.259109	0.502013	-0.957986	0.517034	0.808151
M5 GO Molecular Function	GOMF_STRUCTURAL_CONSTITUENT_OF_NUCLEAR_PORE	22	-1.08379	0.370143	0.624639	0.600828	0.962451	0.997781	-1.186	0.256167	0.473298	-0.790887	0.789047	1
M5 GO Biological Process	GOBP_NEGATIVE_REGULATION_OF_ACTIN_FILAMENT_BUNDLE_ASSEMBLY	37	-1.08289	0.316532	0.626735	-1.25048	0.169625	0.349596	-0.879264	0.661509	0.871158	-1.04731	0.390151	0.672811
M5 GO Biological Process	GOBP_DETECTION_OF_MECHANICAL_STIMULUS_INVOLVED_IN_SENSORY_PERCEPTION_OF_SOUND	20	-1.0825	0.343685	0.627293	-1.01517	0.452282	0.636184	-1.51556	0.0453649	0.164184	-1.05885	0.371316	0.658652
M5 GO Molecular Function	GOMF_PROTEIN_CARRIER_CHAPERONE	35	-1.08237	0.30608	0.62705	1.27289	0.136802	0.329784	-0.806148	0.769857	0.945665	-1.42443	0.0362173	0.186679
M5 GO Biological Process	GOBP_MAINTENANCE_OF_LOCATION	336	-1.08219	0.211207	0.626951	1.05536	0.273786	0.610716	-1.15979	0.0856574	0.495659	1.06232	0.240909	0.51357
M5 GO Biological Process	GOBP_POSITIVE_REGULATION_OF_DNA_RECOMBINATION	74	-1.08197	0.304825	0.626961	-1.23474	0.118393	0.363685	-1.02023	0.424051	0.684151	-1.05428	0.369048	0.662708
M5 GO Biological Process	GOBP_REGULATION_OF_VASCULAR_ENDOTHELIAL_GROWTH_FACTOR_RECEPTOR_SIGNALING_PATHWAY	33	-1.08129	0.326923	0.628382	-0.917042	0.587269	0.789035	-1.60653	0.00591716	0.105328	0.984426	0.480412	0.645235
M5 GO Biological Process	GOBP_MEMBRANE_BIOGENESIS	63	-1.08007	0.311111	0.631481	-0.966914	0.536481	0.70697	-1.177	0.19958	0.480919	-1.04239	0.378378	0.677575
M5 GO Biological Process	GOBP_ANTIMICROBIAL_HUMORAL_IMMUNE_RESPONSE_MEDIATED_BY_ANTIMICROBIAL_PEPTIDE	79	-1.07936	0.295316	0.632981	2.06825	0	0.00134408	-1.28151	0.0795918	0.36897	-0.969944	0.521822	0.793011
M5 GO Biological Process	GOBP_ATRIAL_CARDIAC_MUSCLE_TISSUE_DEVELOPMENT	19	-1.07924	0.365344	0.632714	1.00436	0.462428	0.68875	-0.991659	0.46888	0.728618	-1.26925	0.156823	0.364005
M5 GO Molecular Function	GOMF_VOLTAGE_GATED_MONOATOMIC_ANION_CHANNEL_ACTIVITY	15	-1.0792	0.368996	0.63221	-1.0006	0.455128	0.656597	-0.967383	0.530938	0.755508	-1.35683	0.117878	0.253514
M5 GO Biological Process	GOBP_GLYCOSYL_COMPOUND_METABOLIC_PROCESS	73	-1.07901	0.312749	0.632143	1.64117	0.00206612	0.0630902	-0.89363	0.668712	0.855984	-1.08875	0.314402	0.613248
M5 GO Biological Process	GOBP_RESPIRATORY_SYSTEM_PROCESS	49	-1.07833	0.293478	0.633581	0.994047	0.478095	0.708281	-1.32607	0.0975104	0.317998	-1.06854	0.331984	0.641995
M5 GO Biological Process	GOBP_PYRIMIDINE_NUCLEOBASE_METABOLIC_PROCESS	19	-1.07724	0.340336	0.636285	-1.20246	0.201663	0.397657	-1.10707	0.326653	0.564001	-1.10754	0.319767	0.584593
M5 GO Biological Process	GOBP_MEMBRANE_HYPERPOLARIZATION	19	-1.07656	0.341667	0.637715	0.956111	0.515686	0.764622	-1.18049	0.25641	0.47949	-1.2311	0.190574	0.409368
M5 GO Biological Process	GOBP_TOR_SIGNALING	167	-1.07648	0.274841	0.637329	1.14689	0.159136	0.481624	-1.02105	0.419802	0.684355	-1.12349	0.193727	0.559636
M5 GO Biological Process	GOBP_PHOSPHATIDYLINOSITOL_BIOSYNTHETIC_PROCESS	99	-1.07494	0.315682	0.641341	-1.01572	0.423387	0.635992	-0.900702	0.654397	0.847319	-1.08744	0.282908	0.615087
M5 GO Cellular Component	GOCC_DOPAMINERGIC_SYNAPSE	16	-1.07478	0.373777	0.641188	0.887909	0.592516	0.861463	-1.07523	0.363465	0.611807	-1.19727	0.265748	0.453017
M5 GO Molecular Function	GOMF_STEROID_HYDROXYLASE_ACTIVITY	18	-1.07444	0.336	0.64162	1.16525	0.24846	0.455434	-1.00552	0.463511	0.704417	-1.14391	0.303347	0.52737
M5 GO Biological Process	GOBP_RETINA_HOMEOSTASIS	57	-1.07432	0.348884	0.641299	-1.23296	0.128968	0.365082	-0.882954	0.652807	0.867666	-1.2884	0.0965251	0.341125
M5 GO Biological Process	GOBP_NEGATIVE_REGULATION_OF_NOTCH_SIGNALING_PATHWAY	37	-1.07431	0.346809	0.640754	-1.05423	0.36383	0.575851	-1.20536	0.173387	0.450412	-0.836831	0.764471	0.969117
M5 GO Biological Process	GOBP_REGULATION_OF_MITOCHONDRIAL_MEMBRANE_POTENTIAL	89	-1.07412	0.293362	0.640684	1.27578	0.0583658	0.327984	-1.01787	0.435052	0.688832	1.144	0.190871	0.398643
M5 GO Molecular Function	GOMF_LIPOPROTEIN_PARTICLE_RECEPTOR_ACTIVITY	17	-1.07313	0.35	0.643012	-0.836933	0.696653	0.886195	-1.07989	0.36166	0.605918	-0.926131	0.557114	0.850372
M5 GO Biological Process	GOBP_SODIUM_ION_IMPORT_ACROSS_PLASMA_MEMBRANE	19	-1.07305	0.376518	0.642666	-1.04138	0.393281	0.596035	-0.875002	0.623529	0.8759	-1.05621	0.375486	0.662756
M5 GO Biological Process	GOBP_REGULATION_OF_POLYSACCHARIDE_METABOLIC_PROCESS	50	-1.0727	0.310345	0.643134	-1.12857	0.237052	0.483295	-1.1024	0.313609	0.570064	-1.05875	0.338205	0.658304
M5 GO Molecular Function	GOMF_SOLUTE_MONOATOMIC_CATION_SYMPORTER_ACTIVITY	102	-1.07258	0.288934	0.64288	0.774463	0.925852	0.954279	-1.16386	0.16185	0.49319	-0.847644	0.780952	0.96174
M5 GO Molecular Function	GOMF_CIS_TRANS_ISOMERASE_ACTIVITY	38	-1.07231	0.339869	0.643098	-0.607622	0.972746	0.993267	-0.88724	0.628742	0.864537	-1.09935	0.308943	0.599746
M5 GO Biological Process	GOBP_ANTIGEN_PROCESSING_AND_PRESENTATION_OF_ENDOGENOUS_ANTIGEN	33	-1.07203	0.352201	0.643326	1.50196	0.0345489	0.133673	-1.75301	0.00398406	0.0416395	0.689135	0.928862	0.982388
M5 GO Cellular Component	GOCC_SPLICEOSOMAL_TRI_SNRNP_COMPLEX	33	-1.07181	0.34375	0.643376	1.63267	0.0195312	0.066298	-0.942136	0.542406	0.790873	-1.02607	0.401174	0.702976
M5 GO Biological Process	GOBP_RESPONSE_TO_DECREASED_OXYGEN_LEVELS	227	-1.07173	0.259958	0.642996	-1.02385	0.35743	0.622871	-1.13279	0.155279	0.53037	1.08261	0.248936	0.482995
M5 GO Biological Process	GOBP_TORC2_SIGNALING	15	-1.07125	0.380859	0.643768	0.567057	0.979079	0.998733	-1.13962	0.305835	0.524079	-0.937064	0.555102	0.839954
M5 GO Molecular Function	GOMF_PROTEIN_SERINE_KINASE_ACTIVITY	16	-1.07113	0.347193	0.643499	-0.8921	0.612371	0.827255	-1.50083	0.0525292	0.172556	-0.822413	0.707754	0.980545
M5 GO Biological Process	GOBP_PEPTIDYL_LYSINE_METHYLATION	24	-1.07083	0.341615	0.643789	0.666533	0.935547	0.992816	-0.954388	0.537797	0.773847	-1.05022	0.398357	0.669189
M5 GO Biological Process	GOBP_REGULATION_OF_ALTERNATIVE_MRNA_SPLICING_VIA_SPLICEOSOME	56	-1.07076	0.314115	0.643363	-0.932695	0.561404	0.76153	-0.868183	0.691332	0.882636	-0.950738	0.557809	0.82012
M5 GO Molecular Function	GOMF_UBIQUITIN_LIKE_PROTEIN_CONJUGATING_ENZYME_BINDING	42	-1.07068	0.320346	0.642993	1.07956	0.312977	0.580813	-0.971238	0.478903	0.750306	-1.04549	0.369697	0.674492
M5 GO Biological Process	GOBP_NEGATIVE_REGULATION_OF_INTRACELLULAR_PROTEIN_TRANSPORT	34	-1.06927	0.337423	0.646691	1.39846	0.062753	0.211468	-1.14029	0.272016	0.523229	-0.898811	0.603239	0.890098
M5 GO Molecular Function	GOMF_SULFUR_COMPOUND_TRANSMEMBRANE_TRANSPORTER_ACTIVITY	56	-1.06912	0.333333	0.646545	-0.893073	0.648188	0.825479	-1.16549	0.212476	0.49253	-1.09373	0.300395	0.608471
M5 GO Biological Process	GOBP_VITAMIN_BIOSYNTHETIC_PROCESS	25	-1.06878	0.355789	0.646996	1.20264	0.191781	0.409514	-1.04838	0.394737	0.646812	-0.841873	0.6917	0.967044
M5 GO Biological Process	GOBP_RESCUE_OF_STALLED_RIBOSOME	30	-1.0687	0.355865	0.646588	1.45323	0.030303	0.165923	-0.833477	0.707415	0.919343	-1.04589	0.414587	0.674539
M5 GO Biological Process	GOBP_MODIFIED_AMINO_ACID_TRANSPORT	35	-1.06797	0.353659	0.648226	1.19165	0.19685	0.422416	-1.22974	0.143984	0.423813	-0.957736	0.517717	0.808318
M5 GO Biological Process	GOBP_PLASMA_LIPOPROTEIN_PARTICLE_CLEARANCE	33	-1.06764	0.365344	0.648645	-0.955619	0.525424	0.72584	-1.10433	0.309665	0.568249	-1.06578	0.367677	0.648188
M5 GO Biological Process	GOBP_ORGANELLE_DISASSEMBLY	164	-1.06756	0.291322	0.648258	1.89486	0	0.00862864	-0.968136	0.524366	0.755004	-1.09818	0.223938	0.601281
M5 GO Biological Process	GOBP_VASCULAR_PROCESS_IN_CIRCULATORY_SYSTEM	236	-1.06618	0.261905	0.65186	-1.27769	0.0333333	0.320527	-1.32365	0.0206767	0.320766	1.03516	0.364356	0.557416
M5 GO Molecular Function	GOMF_SIALYLTRANSFERASE_ACTIVITY	19	-1.06567	0.360489	0.652857	1.0939	0.32998	0.565962	-0.998031	0.475191	0.717558	-0.969808	0.498994	0.792814
M5 GO Biological Process	GOBP_PROTEIN_KINASE_C_SIGNALING	38	-1.06545	0.371369	0.652874	0.879187	0.656746	0.866791	-1.02949	0.396414	0.673453	-1.01836	0.429134	0.711466
MH Hallmark	HALLMARK_APICAL_SURFACE	41	-1.06496	0.359184	0.653766	-1.39166	0.0567951	0.226336	-1.23455	0.166333	0.417607	0.766968	0.872951	0.94082
M5 GO Biological Process	GOBP_INTEGRATED_STRESS_RESPONSE_SIGNALING	23	-1.06491	0.358871	0.653278	1.5274	0.027451	0.117642	-1.05028	0.409369	0.645695	-1.02305	0.411765	0.707249
M5 GO Biological Process	GOBP_C21_STEROID_HORMONE_METABOLIC_PROCESS	32	-1.06421	0.354	0.654835	-0.788311	0.805556	0.930134	-0.837539	0.737958	0.916272	-1.31103	0.11811	0.308782
MH Hallmark	HALLMARK_REACTIVE_OXYGEN_SPECIES_PATHWAY	48	-1.06261	0.346392	0.659257	2.0601	0	0.00135765	-1.11058	0.288802	0.559489	-1.23988	0.14611	0.399826
M5 GO Biological Process	GOBP_PROTEIN_AUTOPROCESSING	22	-1.06243	0.369979	0.659178	1.11763	0.29666	0.531027	-1.19814	0.248521	0.457726	-1.03805	0.407867	0.682412
M5 GO Cellular Component	GOCC_CYTOPLASMIC_EXOSOME_RNASE_COMPLEX	15	-1.06235	0.385081	0.658824	1.64963	0.0240964	0.0599323	-0.533832	0.977055	1	-1.08324	0.365613	0.62096
M5 GO Molecular Function	GOMF_PHOSPHATIDYLINOSITOL_PHOSPHATE_PHOSPHATASE_ACTIVITY	27	-1.06193	0.354251	0.659459	0.725205	0.876768	0.978426	0.690713	0.913402	1	-1.24207	0.169557	0.397726
M5 GO Biological Process	GOBP_POSITIVE_REGULATION_OF_PEPTIDYL_SERINE_PHOSPHORYLATION	86	-1.06145	0.339785	0.660302	0.884962	0.732955	0.860651	-1.26037	0.113725	0.392569	0.974844	0.522541	0.662492
M5 GO Molecular Function	GOMF_CARBOHYDRATE_TRANSMEMBRANE_TRANSPORTER_ACTIVITY	35	-1.06073	0.378378	0.661873	1.07908	0.332673	0.581291	-1.22321	0.186235	0.429835	-0.907926	0.625255	0.876048
M5 GO Biological Process	GOBP_MITOCHONDRION_LOCALIZATION	58	-1.0606	0.346614	0.66167	0.875039	0.696281	0.869074	-1.08134	0.341176	0.604103	-1.26285	0.126953	0.371814
M5 GO Biological Process	GOBP_ANTIVIRAL_INNATE_IMMUNE_RESPONSE	51	-1.06015	0.343158	0.662356	0.623226	0.992248	0.997168	-0.93527	0.568317	0.798941	-1.10745	0.272016	0.584215
M5 GO Biological Process	GOBP_CELLULAR_RESPONSE_TO_HYPOXIA	113	-1.05884	0.317719	0.665914	-1.00653	0.447525	0.6468	-1.20444	0.115385	0.450853	-1.05971	0.343137	0.657371
M5 GO Biological Process	GOBP_PROTEIN_CONTAINING_COMPLEX_REMODELING	26	-1.0587	0.368852	0.665737	-0.9141	0.613821	0.793852	-1.25086	0.186094	0.403169	-1.05772	0.365145	0.660117
M5 GO Biological Process	GOBP_POSITIVE_REGULATION_OF_MONOATOMIC_ION_TRANSMEMBRANE_TRANSPORT	162	-1.05701	0.319383	0.670287	-1.27358	0.0407725	0.323858	-1.29935	0.0309278	0.347979	-1.00174	0.458418	0.745482
M5 GO Cellular Component	GOCC_SPERM_MIDPIECE	52	-1.05601	0.34375	0.672778	0.757984	0.905904	0.965091	-0.749309	0.867188	0.979595	-1.06119	0.35041	0.653598
M5 GO Biological Process	GOBP_REGULATION_OF_VACUOLE_ORGANIZATION	55	-1.05566	0.341826	0.673295	1.11826	0.249513	0.529728	-1.06401	0.342	0.625648	-0.902393	0.655936	0.886495
M5 GO Biological Process	GOBP_POSITIVE_REGULATION_OF_NUCLEOTIDE_METABOLIC_PROCESS	49	-1.0554	0.356275	0.673471	1.34084	0.07	0.25966	-1.14439	0.252016	0.516211	-1.0745	0.333333	0.635182
M5 GO Biological Process	GOBP_ANTIMICROBIAL_HUMORAL_RESPONSE	101	-1.05494	0.341102	0.674309	1.87037	0	0.0102482	-1.33074	0.0566406	0.313131	-0.833299	0.806859	0.969704
M5 GO Molecular Function	GOMF_SIGNAL_SEQUENCE_BINDING	45	-1.05487	0.362473	0.673919	1.36131	0.071291	0.240634	0.628282	0.972816	1	-1.24071	0.162835	0.398462
M5 GO Biological Process	GOBP_NEURONAL_ACTION_POTENTIAL	53	-1.0547	0.341615	0.67379	-0.934828	0.591376	0.758334	-1.24373	0.134298	0.409879	0.774695	0.847525	0.93694
M5 GO Biological Process	GOBP_POSITIVE_REGULATION_OF_ALCOHOL_BIOSYNTHETIC_PROCESS	28	-1.05441	0.360996	0.674077	-0.93805	0.526639	0.753102	-1.35112	0.101833	0.292742	-0.876839	0.658301	0.925515
M5 GO Biological Process	GOBP_MUSCLE_ADAPTATION	134	-1.0544	0.346473	0.673486	-0.894421	0.734694	0.823854	-1.20267	0.132075	0.452753	-0.94551	0.594646	0.82895
M5 GO Biological Process	GOBP_REGULATION_OF_BLOOD_VESSEL_ENDOTHELIAL_CELL_MIGRATION	96	-1.05299	0.335354	0.677417	-1.7021	0	0.0867391	-1.57208	0.00587084	0.125917	1.15154	0.191235	0.389514
M5 GO Biological Process	GOBP_L_GLUTAMATE_TRANSMEMBRANE_TRANSPORT	29	-1.05295	0.39207	0.676889	1.36763	0.0738007	0.237363	-1.01597	0.423154	0.693076	-0.952896	0.524851	0.816171
M5 GO Biological Process	GOBP_TRIPARTITE_REGIONAL_SUBDIVISION	17	-1.05294	0.382591	0.6763	-1.24026	0.177062	0.35942	-1.33769	0.137066	0.30998	-1.04782	0.406977	0.671928
M5 GO Biological Process	GOBP_POSITIVE_REGULATION_OF_TRANSMEMBRANE_TRANSPORT	226	-1.05264	0.305677	0.676575	-1.3488	0.0125786	0.258649	-1.1939	0.0952381	0.461601	-1.03643	0.337591	0.685349
M5 GO Biological Process	GOBP_ETHER_METABOLIC_PROCESS	23	-1.05199	0.371901	0.677965	1.05084	0.367793	0.615869	-1.02424	0.421782	0.680685	-1.20322	0.222672	0.445448
M5 GO Biological Process	GOBP_LACTATE_METABOLIC_PROCESS	21	-1.0512	0.356855	0.679826	1.25932	0.172619	0.344792	-0.800836	0.752918	0.950804	-1.15405	0.260536	0.505626
M5 GO Molecular Function	GOMF_INTRAMEMBRANE_LIPID_TRANSPORTER_ACTIVITY	51	-1.05065	0.359596	0.680969	-0.96448	0.497006	0.709405	-1.23084	0.150476	0.422165	-1.04935	0.370937	0.669294
M5 GO Biological Process	GOBP_SODIUM_ION_TRANSPORT	222	-1.05032	0.318182	0.681408	-1.05261	0.300221	0.577017	-1.1567	0.129512	0.498242	-1.01074	0.441532	0.726654
M5 GO Molecular Function	GOMF_SULFATE_TRANSMEMBRANE_TRANSPORTER_ACTIVITY	15	-1.05019	0.388781	0.681187	-1.31694	0.141762	0.286896	-0.911913	0.602317	0.83264	-1.18717	0.246964	0.464707
M5 GO Biological Process	GOBP_FOREBRAIN_NEURON_DIFFERENTIATION	46	-1.05019	0.371681	0.680565	-1.3008	0.105376	0.300968	-1.07684	0.340426	0.609133	0.959357	0.50625	0.690787
M5 GO Biological Process	GOBP_NEGATIVE_REGULATION_OF_BLOOD_PRESSURE	62	-1.05009	0.354639	0.680221	0.894373	0.662651	0.852997	1.06391	0.335938	0.661616	-0.917841	0.61875	0.86435
M5 GO Biological Process	GOBP_AUTOPHAGOSOME_ORGANIZATION	132	-1.04906	0.332613	0.682759	1.3115	0.038835	0.287957	-1.06162	0.308026	0.630982	-1.0037	0.444444	0.740767
M5 GO Biological Process	GOBP_NEGATIVE_REGULATION_OF_SPROUTING_ANGIOGENESIS	16	-1.04887	0.41502	0.682678	-0.967457	0.516765	0.706075	-1.1995	0.233522	0.457575	-0.867306	0.659615	0.940358
M5 GO Molecular Function	GOMF_PHOSPHATASE_REGULATOR_ACTIVITY	94	-1.04872	0.346405	0.682538	1.16938	0.158491	0.447988	-1.10397	0.270059	0.56836	-0.956569	0.533582	0.809923
M5 GO Biological Process	GOBP_SPERM_MOTILITY	157	-1.04843	0.327004	0.682828	0.80846	0.917808	0.931055	-0.72122	0.970085	0.982271	-1.25957	0.071028	0.375842
M5 GO Biological Process	GOBP_SEROTONIN_METABOLIC_PROCESS	15	-1.04826	0.414286	0.682738	0.712893	0.835644	0.980458	-0.98108	0.467054	0.738634	-0.898246	0.598361	0.891014
M5 GO Biological Process	GOBP_MONOATOMIC_ANION_TRANSMEMBRANE_TRANSPORT	76	-1.04806	0.342495	0.682787	0.886004	0.725869	0.85967	-1.19246	0.174442	0.463216	-1.03184	0.382239	0.694903
M5 GO Molecular Function	GOMF_DAMAGED_DNA_BINDING	71	-1.04787	0.37551	0.682758	-0.85554	0.788307	0.86762	-0.975391	0.502083	0.743529	-1.22546	0.121094	0.414364
M5 GO Molecular Function	GOMF_ATPASE_REGULATOR_ACTIVITY	46	-1.04755	0.354037	0.683165	1.64637	0.00398406	0.0610112	-0.854514	0.684314	0.895754	-1.04413	0.385396	0.67482
M5 GO Biological Process	GOBP_L_ALPHA_AMINO_ACID_TRANSMEMBRANE_TRANSPORT	68	-1.04749	0.361111	0.682746	-0.870108	0.725146	0.852353	-0.953087	0.569106	0.776634	-1.13414	0.216216	0.54272
M5 GO Biological Process	GOBP_CELL_KILLING	214	-1.04684	0.314629	0.684183	1.52633	0	0.118059	-1.59823	0.00204082	0.109224	0.778994	0.97397	0.933249
M5 GO Biological Process	GOBP_REGULATION_OF_RESPONSE_TO_ENDOPLASMIC_RETICULUM_STRESS	80	-1.04634	0.372951	0.685109	1.63049	0	0.0674771	-1.10278	0.28	0.570285	-0.884345	0.719298	0.914092
M5 GO Biological Process	GOBP_LIPOPROTEIN_CATABOLIC_PROCESS	17	-1.04593	0.40081	0.685813	-0.956326	0.525794	0.725488	-1.00453	0.454732	0.705541	-0.699143	0.887064	1
M5 GO Cellular Component	GOCC_PROTEIN_PHOSPHATASE_TYPE_1_COMPLEX	18	-1.04585	0.408163	0.68541	0.789536	0.752495	0.945217	-0.857782	0.676892	0.893126	-1.04916	0.405242	0.669208
M5 GO Biological Process	GOBP_REGULATION_OF_INFLAMMASOME_MEDIATED_SIGNALING_PATHWAY	40	-1.04566	0.386752	0.685344	1.36468	0.0610687	0.239519	-1.03667	0.376754	0.666224	-1.12474	0.254864	0.557377
M5 GO Molecular Function	GOMF_MHC_PROTEIN_COMPLEX_BINDING	22	-1.04525	0.397614	0.685989	1.83956	0.0020202	0.0146168	-1.77398	0.00189753	0.0346231	0.926752	0.559006	0.747042
M5 GO Biological Process	GOBP_SPERM_CAPACITATION	28	-1.04471	0.401639	0.687067	-0.872405	0.657201	0.850156	-1.29877	0.135081	0.348672	-1.25556	0.158215	0.380438
M5 GO Biological Process	GOBP_NEGATIVE_REGULATION_OF_DEFENSE_RESPONSE_TO_VIRUS	19	-1.04464	0.412417	0.686656	0.898312	0.597765	0.847079	-1.0437	0.401222	0.653067	-0.947822	0.516899	0.825097
M5 GO Biological Process	GOBP_RESPONSE_TO_INTERLEUKIN_4	35	-1.04399	0.4	0.688134	0.972669	0.50478	0.742944	-1.33919	0.0926316	0.308857	0.929162	0.567404	0.742472
M5 GO Biological Process	GOBP_STEROID_HORMONE_BIOSYNTHETIC_PROCESS	31	-1.04369	0.395038	0.688446	-0.641532	0.963947	0.986811	-1.19937	0.214429	0.456989	-1.19204	0.208748	0.457386
M5 GO Biological Process	GOBP_RESPONSE_TO_NUTRIENT	77	-1.0432	0.370526	0.689351	-0.876643	0.721311	0.847073	-1.03396	0.415507	0.669211	-1.10163	0.237805	0.595734
M5 GO Molecular Function	GOMF_AMINOPEPTIDASE_ACTIVITY	36	-1.04315	0.401261	0.688885	-0.848373	0.71748	0.874772	-1.15059	0.259481	0.504133	-0.772044	0.801147	1
M5 GO Molecular Function	GOMF_HYDROLASE_ACTIVITY_HYDROLYZING_N_GLYCOSYL_COMPOUNDS	35	-1.043	0.388211	0.68874	-1.22936	0.173228	0.367657	-0.985658	0.470588	0.734829	-0.74484	0.861284	1
M5 GO Biological Process	GOBP_REGULATION_OF_VASCULAR_PERMEABILITY	47	-1.04294	0.392562	0.688292	-1.15948	0.212121	0.446047	-1.36551	0.0786948	0.280372	-0.86558	0.712946	0.94085
M5 GO Biological Process	GOBP_MONOAMINE_TRANSPORT	92	-1.04281	0.359408	0.688108	1.18462	0.162427	0.429964	-1.02371	0.386233	0.680928	-1.04813	0.37747	0.671664
M5 GO Biological Process	GOBP_GLYCOLIPID_BIOSYNTHETIC_PROCESS	66	-1.0425	0.360161	0.688499	-1.05808	0.338645	0.572353	0.926598	0.581213	0.81839	-0.958275	0.55773	0.808511
M5 GO Molecular Function	GOMF_FOUR_WAY_JUNCTION_DNA_BINDING	17	-1.0422	0.392927	0.688793	-1.78542	0.0019802	0.0586029	-0.625468	0.932692	0.999937	-1.28019	0.15534	0.351184
M5 GO Biological Process	GOBP_POSITIVE_REGULATION_OF_NEURON_MIGRATION	24	-1.04215	0.38193	0.688325	-1.19565	0.209776	0.404472	-1.19812	0.202652	0.457313	-0.911726	0.618143	0.871775
M5 GO Biological Process	GOBP_REGULATION_OF_GLYCOGEN_METABOLIC_PROCESS	41	-1.04196	0.369781	0.688265	-1.25634	0.127907	0.343283	-1.0744	0.337278	0.612371	-1.1018	0.302734	0.595876
M5 GO Biological Process	GOBP_NEGATIVE_REGULATION_OF_LIPID_BIOSYNTHETIC_PROCESS	59	-1.04088	0.388186	0.690951	1.24564	0.126195	0.357678	-1.16773	0.202405	0.489634	-1.07153	0.313112	0.640852
M5 GO Biological Process	GOBP_SOMATIC_DIVERSIFICATION_OF_IMMUNOGLOBULINS	69	-1.0406	0.358149	0.691233	-0.815864	0.816206	0.908315	-1.0062	0.438492	0.704578	-1.08304	0.294466	0.620909
M5 GO Molecular Function	GOMF_CCR_CHEMOKINE_RECEPTOR_BINDING	33	-1.04056	0.38809	0.690739	2.13292	0	0.000459676	-1.54259	0.04	0.146245	-0.604878	0.975	1
M5 GO Biological Process	GOBP_REGULATION_OF_PROTEIN_ACETYLATION	24	-1.04042	0.37149	0.690589	-0.76821	0.817797	0.940861	-0.812147	0.754167	0.941526	-1.22285	0.210736	0.417353
M5 GO Cellular Component	GOCC_STEREOCILIUM_TIP	18	-1.04014	0.421384	0.690886	-1.1327	0.303719	0.478237	-1.53291	0.0438413	0.15215	-1.04221	0.40381	0.677477
M5 GO Molecular Function	GOMF_ENDONUCLEASE_ACTIVITY_ACTIVE_WITH_EITHER_RIBO_OR_DEOXYRIBONUCLEIC_ACIDS_AND_PRODUCING_5_PHOSPHOMONOESTERS	37	-1.0399	0.390041	0.69104	0.778654	0.854043	0.95191	-0.978407	0.476834	0.742076	-1.04153	0.394175	0.677021
M5 GO Molecular Function	GOMF_MANNOSYLTRANSFERASE_ACTIVITY	25	-1.03989	0.381503	0.690471	-0.858801	0.692884	0.864299	-1.353	0.116412	0.292837	-0.816984	0.730061	0.988017
M5 GO Biological Process	GOBP_CELLULAR_RESPONSE_TO_LIGHT_STIMULUS	109	-1.03871	0.344196	0.693572	-1.137	0.1917	0.474772	-1.08393	0.294479	0.601756	-0.944477	0.564356	0.830775
M5 GO Cellular Component	GOCC_BRUSH_BORDER_MEMBRANE	74	-1.03819	0.367265	0.694578	0.952226	0.555556	0.769986	-1.05681	0.344758	0.637581	-0.96388	0.518145	0.799573
M5 GO Biological Process	GOBP_ONE_CARBON_METABOLIC_PROCESS	40	-1.03782	0.390658	0.695115	-1.16904	0.222453	0.434156	-1.17739	0.182178	0.480425	-1.01557	0.411417	0.716883
M5 GO Biological Process	GOBP_CANONICAL_NF_KAPPAB_SIGNAL_TRANSDUCTION	247	-1.03728	0.337719	0.696194	1.02052	0.382298	0.662214	-1.31725	0.0286299	0.329169	-0.983745	0.491363	0.771958
M5 GO Biological Process	GOBP_MEMBRANE_REPOLARIZATION	47	-1.0372	0.406439	0.695799	-1.64034	0.01	0.10158	-1.04298	0.39485	0.654282	-1.38323	0.0667976	0.228903
M5 GO Biological Process	GOBP_REGULATION_OF_CHOLESTEROL_BIOSYNTHETIC_PROCESS	20	-1.03691	0.422179	0.6961	1.43639	0.0619835	0.180456	-1.16057	0.270522	0.494998	-0.838414	0.662188	0.967627
M5 GO Biological Process	GOBP_REGULATION_OF_PHOSPHATASE_ACTIVITY	62	-1.03547	0.363821	0.700063	1.12459	0.251485	0.51943	-1.02365	0.40668	0.680288	0.690855	0.974155	0.981801
M5 GO Biological Process	GOBP_ICOSANOID_SECRETION	47	-1.03466	0.395492	0.701935	1.07507	0.348606	0.587132	-0.999155	0.455446	0.715597	0.982825	0.461847	0.647932
M5 GO Molecular Function	GOMF_ENZYME_SUBSTRATE_ADAPTOR_ACTIVITY	67	-1.03404	0.378758	0.703274	-0.85511	0.751953	0.867832	-0.747765	0.911067	0.980143	-1.09064	0.303327	0.612946
M5 GO Biological Process	GOBP_OLEFINIC_COMPOUND_BIOSYNTHETIC_PROCESS	25	-1.03353	0.414317	0.704295	-0.824484	0.731092	0.901907	-0.738021	0.815443	0.981127	-1.24311	0.18591	0.397167
M5 GO Biological Process	GOBP_POSITIVE_REGULATION_OF_PROTEIN_TYROSINE_KINASE_ACTIVITY	29	-1.03311	0.416122	0.705028	-1.09013	0.332623	0.531961	-1.04414	0.395538	0.65318	-1.26858	0.157895	0.364858
M5 GO Biological Process	GOBP_MONOATOMIC_ANION_TRANSPORT	137	-1.03262	0.36961	0.706003	0.868305	0.799607	0.875397	-1.12267	0.2249	0.545392	-1.07312	0.28252	0.636689
M5 GO Biological Process	GOBP_NEGATIVE_REGULATION_OF_MYOTUBE_DIFFERENTIATION	17	-1.03202	0.415822	0.707319	-0.797117	0.742	0.923893	-0.955855	0.541667	0.772609	0.883825	0.63048	0.813335
M5 GO Biological Process	GOBP_POSITIVE_REGULATION_OF_VIRAL_PROCESS	65	-1.03076	0.369072	0.710731	1.07661	0.294118	0.585296	-1.08044	0.324597	0.605684	-1.01445	0.403704	0.719608
M5 GO Biological Process	GOBP_REGULATION_OF_ALCOHOL_BIOSYNTHETIC_PROCESS	49	-1.03071	0.398323	0.71027	0.774491	0.89391	0.954647	-1.32957	0.116034	0.314036	0.89344	0.640974	0.799139
M5 GO Biological Process	GOBP_MEMBRANE_LIPID_METABOLIC_PROCESS	184	-1.03067	0.354167	0.709778	-0.863474	0.869388	0.858389	-1.08178	0.259875	0.60421	1.19364	0.112016	0.341283
M5 GO Biological Process	GOBP_TORC1_SIGNALING	101	-1.03046	0.384615	0.709818	1.1652	0.160079	0.455166	-0.844909	0.80083	0.906172	-1.18213	0.145794	0.473043
M5 GO Biological Process	GOBP_WHITE_FAT_CELL_DIFFERENTIATION	23	-1.03036	0.409091	0.709527	0.90458	0.577689	0.840207	-1.23507	0.200397	0.417308	0.795987	0.770751	0.918394
M5 GO Molecular Function	GOMF_TRANSCRIPTION_COREGULATOR_BINDING	137	-1.02986	0.361884	0.710442	-1.37474	0.0124481	0.237771	-1.25976	0.0658915	0.39337	-0.815725	0.864646	0.987326
M5 GO Biological Process	GOBP_FLUID_TRANSPORT	31	-1.0294	0.39876	0.711247	-1.3204	0.0934959	0.282993	-0.887746	0.644401	0.864525	-0.883072	0.644269	0.916192
M5 GO Biological Process	GOBP_P_BODY_ASSEMBLY	20	-1.02918	0.431866	0.711282	-1.13919	0.279167	0.473368	-0.913607	0.59252	0.831031	-1.12203	0.301619	0.563044
M5 GO Biological Process	GOBP_SENSORY_PERCEPTION_OF_PAIN	87	-1.02895	0.401288	0.711422	1.03479	0.378119	0.638451	-1.38801	0.0323276	0.257782	-0.841919	0.791748	0.967579
M5 GO Biological Process	GOBP_POLYSACCHARIDE_BIOSYNTHETIC_PROCESS	64	-1.02849	0.384106	0.712225	0.978341	0.493507	0.733337	-1.02402	0.399267	0.680914	-1.02934	0.376648	0.698008
M5 GO Biological Process	GOBP_CARDIOCYTE_DIFFERENTIATION	192	-1.02816	0.349272	0.712627	-1.18274	0.120482	0.418229	1.03771	0.374074	0.686504	-1.20156	0.0903955	0.447529
M5 GO Biological Process	GOBP_CORONARY_VASCULATURE_DEVELOPMENT	72	-1.02764	0.395973	0.713668	-2.01643	0	0.0106425	-1.29255	0.0968379	0.354423	1.08618	0.276471	0.477989
M5 GO Biological Process	GOBP_GLUCAN_BIOSYNTHETIC_PROCESS	46	-1.02751	0.405138	0.713461	1.29556	0.11134	0.303165	0.953731	0.518375	0.787131	-1.09322	0.317491	0.608604
M5 GO Molecular Function	GOMF_SERINE_HYDROLASE_ACTIVITY	148	-1.02737	0.403017	0.713263	0.982761	0.486538	0.72683	-1.09553	0.249485	0.582182	-0.789986	0.944649	1
M5 GO Biological Process	GOBP_VASCULAR_ENDOTHELIAL_GROWTH_FACTOR_PRODUCTION	39	-1.02733	0.413943	0.712767	1.29889	0.0971963	0.300667	-1.47658	0.0321285	0.191789	1.00274	0.453416	0.612533
M5 GO Biological Process	GOBP_GMP_METABOLIC_PROCESS	23	-1.02677	0.40625	0.713926	1.68978	0.00627615	0.0455384	-1.06935	0.348606	0.619007	-0.934365	0.568	0.842944
M5 GO Biological Process	GOBP_PTERIDINE_CONTAINING_COMPOUND_METABOLIC_PROCESS	31	-1.02614	0.400802	0.715301	1.04638	0.370968	0.622592	-1.25183	0.154455	0.401919	0.914832	0.595388	0.764319
M5 GO Molecular Function	GOMF_CHEMOKINE_RECEPTOR_BINDING	51	-1.02592	0.395062	0.715422	1.80227	0	0.0193332	-1.71053	0.00404858	0.0563396	-0.660648	0.972056	1
M5 GO Biological Process	GOBP_REGULATION_OF_MRNA_SPLICING_VIA_SPLICEOSOME	109	-1.02574	0.382932	0.715369	0.960764	0.522472	0.755784	-0.69359	0.97541	0.992182	-1.14352	0.183486	0.526633
M5 GO Molecular Function	GOMF_ORGANIC_ACID_TRANSMEMBRANE_TRANSPORTER_ACTIVITY	182	-1.02519	0.36157	0.716494	-1.12381	0.189621	0.488885	-1.04575	0.33	0.650366	-1.06425	0.301158	0.646979
M5 GO Biological Process	GOBP_POSITIVE_REGULATION_OF_AUTOPHAGY	156	-1.02505	0.385093	0.716309	1.29088	0.0361446	0.308448	-1.05549	0.317814	0.637813	-0.930823	0.656604	0.845274
M5 GO Biological Process	GOBP_RESPONSE_TO_INSULIN	251	-1.02384	0.352814	0.719525	0.898855	0.785851	0.846859	-1.07381	0.262626	0.612267	1.06403	0.267057	0.510629
M5 GO Biological Process	GOBP_RESPONSE_TO_PAIN	44	-1.0235	0.407867	0.719992	-1.03158	0.414079	0.610485	-1.06766	0.353535	0.62108	0.763373	0.869295	0.94409
M5 GO Biological Process	GOBP_PURINE_NUCLEOBASE_METABOLIC_PROCESS	21	-1.02338	0.429142	0.719735	1.32627	0.128099	0.271485	-1.05147	0.38447	0.644878	-1.08056	0.34	0.625688
M5 GO Biological Process	GOBP_NUCLEOSIDE_METABOLIC_PROCESS	50	-1.02334	0.408898	0.719234	1.82716	0	0.0154745	-0.951365	0.529865	0.779079	-0.971649	0.480885	0.788971
M5 GO Molecular Function	GOMF_BASIC_AMINO_ACID_TRANSMEMBRANE_TRANSPORTER_ACTIVITY	18	-1.02221	0.427711	0.722205	-0.984371	0.462	0.680036	-1.00478	0.431772	0.70571	-1.19476	0.247012	0.454407
M5 GO Biological Process	GOBP_ARACHIDONIC_ACID_SECRETION	30	-1.0217	0.440711	0.723175	1.2966	0.0969072	0.302354	-0.897265	0.608527	0.850662	0.937057	0.554028	0.728886
M5 GO Biological Process	GOBP_GROWTH_HORMONE_SECRETION	17	-1.02169	0.407643	0.722592	-0.991664	0.447917	0.669735	-1.06066	0.378531	0.631942	-0.806762	0.719057	0.99514
M5 GO Molecular Function	GOMF_CARBOHYDRATE_DERIVATIVE_TRANSMEMBRANE_TRANSPORTER_ACTIVITY	58	-1.01983	0.406953	0.727917	-0.877072	0.697395	0.846378	-1.39461	0.0534351	0.253136	-0.941299	0.554435	0.834809
M5 GO Biological Process	GOBP_SYMPATHETIC_NERVOUS_SYSTEM_DEVELOPMENT	24	-1.01967	0.421811	0.727803	-1.57889	0.0227273	0.123873	-1.56996	0.0256917	0.127034	-0.99552	0.437624	0.757216
M5 GO Biological Process	GOBP_REGULATION_OF_CELL_GROWTH_INVOLVED_IN_CARDIAC_MUSCLE_CELL_DEVELOPMENT	35	-1.0191	0.425311	0.729012	-1.2169	0.169388	0.383146	-0.84392	0.709615	0.906995	-1.16152	0.259921	0.501463
M5 GO Molecular Function	GOMF_NUCLEOSIDE_DIPHOSPHATE_PHOSPHATASE_ACTIVITY	17	-1.0176	0.428854	0.7333	0.97479	0.503055	0.740257	-1.26303	0.163934	0.393254	-1.10126	0.345455	0.596178
M5 GO Biological Process	GOBP_REGULATION_OF_AUTOPHAGY_OF_MITOCHONDRION_IN_RESPONSE_TO_MITOCHONDRIAL_DEPOLARIZATION	16	-1.01748	0.444211	0.733052	1.75763	0.00579151	0.0282026	-0.876971	0.643939	0.872883	-0.914273	0.573705	0.868234
M5 GO Molecular Function	GOMF_ISOPRENOID_BINDING	34	-1.01682	0.463519	0.734586	-1.27726	0.105932	0.320409	-1.04376	0.392116	0.653773	-0.981458	0.494	0.775791
M5 GO Biological Process	GOBP_CHLORIDE_TRANSMEMBRANE_TRANSPORT	55	-1.0164	0.404517	0.735304	0.891444	0.671287	0.856898	-1.04785	0.355513	0.647882	-1.19334	0.178908	0.455469
M5 GO Biological Process	GOBP_MITOCHONDRIAL_DNA_METABOLIC_PROCESS	26	-1.01623	0.438134	0.735235	1.17131	0.243513	0.445643	-1.0542	0.389433	0.64061	-0.924223	0.561077	0.852205
M5 GO Biological Process	GOBP_NEGATIVE_REGULATION_OF_CELL_KILLING	28	-1.01598	0.423077	0.735423	0.827921	0.754032	0.91701	-1.5121	0.0501002	0.165964	-1.09596	0.326964	0.605159
M5 GO Biological Process	GOBP_PYRIDINE_CONTAINING_COMPOUND_CATABOLIC_PROCESS	112	-1.0154	0.400406	0.736757	1.46931	0.0119048	0.154548	-0.935647	0.583333	0.798378	-1.0207	0.433526	0.710671
M5 GO Cellular Component	GOCC_SECRETORY_GRANULE_MEMBRANE	81	-1.01525	0.429515	0.7366	-1.08419	0.301282	0.541634	-1.06611	0.339545	0.622892	0.882748	0.684322	0.814741
M5 GO Biological Process	GOBP_ANTIGEN_PROCESSING_AND_PRESENTATION_OF_EXOGENOUS_PEPTIDE_ANTIGEN_VIA_MHC_CLASS_II	21	-1.01524	0.431866	0.735981	1.01041	0.433333	0.67747	-1.66788	0.00792079	0.0731374	1.15454	0.293033	0.38669
M5 GO Biological Process	GOBP_POSITIVE_REGULATION_OF_ENDOTHELIAL_CELL_MIGRATION	111	-1.01444	0.410256	0.737901	-1.47682	0.0124224	0.169243	-1.39355	0.0249042	0.253512	1.13115	0.213675	0.414381
M5 GO Molecular Function	GOMF_SODIUM_CHANNEL_REGULATOR_ACTIVITY	33	-1.0143	0.406709	0.737721	0.908202	0.605364	0.836995	-0.998545	0.438525	0.716513	-1.02246	0.43487	0.70778
M5 GO Biological Process	GOBP_ER_NUCLEUS_SIGNALING_PATHWAY	44	-1.01412	0.4	0.737693	1.72929	0.00210084	0.0347737	-1.0647	0.340681	0.625049	-0.985074	0.490982	0.771003
M5 GO Biological Process	GOBP_REGULATION_OF_PROTEIN_IMPORT_INTO_NUCLEUS	75	-1.0139	0.412863	0.737814	1.54954	0.00986193	0.105993	-1.09457	0.258517	0.583977	-0.727743	0.950787	1
M5 GO Biological Process	GOBP_IRON_ION_TRANSMEMBRANE_TRANSPORT	25	-1.01365	0.414141	0.737951	0.863204	0.676113	0.879527	-1.22185	0.190019	0.431541	0.696686	0.916179	0.980681
M5 GO Biological Process	GOBP_RIBOSOMAL_LARGE_SUBUNIT_ASSEMBLY	23	-1.01321	0.45614	0.738703	1.67101	0.00943396	0.0524243	-0.754693	0.795591	0.976101	-1.06155	0.378968	0.653119
M5 GO Biological Process	GOBP_CELLULAR_RESPONSE_TO_ALKALOID	30	-1.01224	0.438819	0.741243	1.03006	0.411197	0.645332	-1.01683	0.416996	0.691464	-0.85168	0.712928	0.958773
M5 GO Biological Process	GOBP_REGULATION_OF_CELLULAR_PH	88	-1.01214	0.451143	0.740945	1.08239	0.306641	0.578676	0.947729	0.55534	0.795611	-0.959407	0.562241	0.806288
M5 GO Biological Process	GOBP_MYELOID_CELL_HOMEOSTASIS	210	-1.01214	0.400433	0.740321	-1.15792	0.130081	0.447128	-1.31768	0.0159046	0.329222	0.986461	0.494624	0.642355
M5 GO Biological Process	GOBP_REGULATION_OF_NITRIC_OXIDE_SYNTHASE_ACTIVITY	20	-1.01189	0.457589	0.74046	-0.832082	0.730684	0.892495	-1.33212	0.131474	0.313201	-0.774993	0.793814	1
M5 GO Molecular Function	GOMF_NUCLEAR_GLUCOCORTICOID_RECEPTOR_BINDING	20	-1.01186	0.419802	0.739936	-1.08339	0.334	0.542709	-1.06853	0.354286	0.62086	-0.986319	0.482692	0.768491
M5 GO Biological Process	GOBP_INTRACELLULAR_PROTEIN_TRANSMEMBRANE_TRANSPORT	31	-1.01145	0.423554	0.740642	0.799236	0.781312	0.938438	-0.957086	0.503906	0.771545	-1.08937	0.339181	0.613355
M5 GO Cellular Component	GOCC_SPERM_PRINCIPAL_PIECE	38	-1.01115	0.421907	0.740948	0.722457	0.915832	0.979644	-0.714217	0.916493	0.985059	-1.10717	0.295316	0.584341
M5 GO Biological Process	GOBP_NEGATIVE_REGULATION_OF_B_CELL_ACTIVATION	36	-1.01099	0.434263	0.740854	0.706913	0.92229	0.982684	-1.5343	0.022449	0.151494	0.848507	0.699605	0.863007
M5 GO Cellular Component	GOCC_CELL_CELL_CONTACT_ZONE	92	-1.01097	0.430131	0.740289	-0.952197	0.550107	0.731205	-1.10014	0.25355	0.574034	-1.07115	0.292398	0.64067
M5 GO Biological Process	GOBP_RESPONSE_TO_ANTIBIOTIC	30	-1.01048	0.441057	0.741224	-1.12551	0.292	0.485954	-1.53025	0.0331384	0.154234	-0.842293	0.724806	0.968003
M5 GO Biological Process	GOBP_POSITIVE_REGULATION_OF_BLOOD_VESSEL_ENDOTHELIAL_CELL_MIGRATION	60	-1.01026	0.434125	0.74133	-1.49455	0.0188679	0.164621	-1.36552	0.0662651	0.280774	1.07425	0.328542	0.493839
M5 GO Biological Process	GOBP_EXTRACELLULAR_TRANSPORT	53	-1.01006	0.421739	0.741358	-1.13427	0.245798	0.477741	-0.897128	0.634241	0.850598	-1.25664	0.128773	0.380441
M5 GO Biological Process	GOBP_NEGATIVE_REGULATION_OF_CATABOLIC_PROCESS	344	-1.00985	0.387097	0.741416	1.21585	0.0368217	0.394383	0.962661	0.574468	0.777949	-1.15484	0.0811321	0.505343
M5 GO Biological Process	GOBP_NAD_CATABOLIC_PROCESS	21	-1.00969	0.453252	0.741276	1.3466	0.111332	0.256804	-0.859573	0.640159	0.890808	-1.09449	0.32969	0.606893
M5 GO Biological Process	GOBP_MICROTUBULE_POLYMERIZATION	90	-1.00939	0.421384	0.741643	-1.16164	0.175869	0.44225	-0.988435	0.480808	0.730596	-1.09091	0.296935	0.612817
M5 GO Biological Process	GOBP_POSITIVE_REGULATION_OF_INFLAMMASOME_MEDIATED_SIGNALING_PATHWAY	23	-1.00928	0.454148	0.741385	1.72984	0.00372439	0.0348946	-0.771258	0.812109	0.971398	-1.09548	0.337761	0.605307
M5 GO Biological Process	GOBP_RESPONSE_TO_ARSENIC_CONTAINING_SUBSTANCE	27	-1.00921	0.429185	0.741009	1.43784	0.0718336	0.179194	-0.871283	0.665289	0.879621	-0.947662	0.513566	0.824943
M5 GO Biological Process	GOBP_FAT_CELL_DIFFERENTIATION	262	-1.00918	0.406742	0.740482	-0.988105	0.477124	0.674026	-1.11691	0.186335	0.553094	-1.04491	0.326886	0.673711
M5 GO Biological Process	GOBP_POSITIVE_REGULATION_OF_NATURAL_KILLER_CELL_ACTIVATION	25	-1.00912	0.418	0.740037	-0.92242	0.570858	0.779868	-1.41548	0.0715746	0.234971	1.04074	0.398833	0.549132
M5 GO Biological Process	GOBP_NEGATIVE_REGULATION_OF_LIPID_TRANSPORT	28	-1.00902	0.434511	0.739781	1.01194	0.426901	0.675438	-1.08585	0.33211	0.599531	0.971341	0.51134	0.668787
M5 GO Biological Process	GOBP_NEGATIVE_REGULATION_OF_INTRACELLULAR_TRANSPORT	51	-1.00868	0.444915	0.740178	1.53423	0.0056926	0.1128	-0.930504	0.597656	0.807225	-0.933475	0.57002	0.843047
M5 GO Biological Process	GOBP_PROTEIN_CATABOLIC_PROCESS_IN_THE_VACUOLE	23	-1.00799	0.437372	0.741768	0.948013	0.541426	0.773411	-0.932868	0.545817	0.803169	-0.780573	0.773092	1
M5 GO Biological Process	GOBP_DEMETHYLATION	30	-1.00795	0.451943	0.741301	-1.58378	0.0140845	0.123069	-1.19707	0.216842	0.458444	-0.891479	0.616525	0.900553
M5 GO Molecular Function	GOMF_POTASSIUM_CHANNEL_REGULATOR_ACTIVITY	49	-1.00777	0.439673	0.741234	1.05428	0.358717	0.610928	-0.960127	0.507368	0.767624	-1.12871	0.276923	0.552522
M5 GO Biological Process	GOBP_NEUROMUSCULAR_PROCESS_CONTROLLING_POSTURE	20	-1.00749	0.449393	0.741561	0.911085	0.596386	0.830739	-0.833726	0.687627	0.920096	-0.905281	0.58498	0.880981
M5 GO Biological Process	GOBP_VENTRICULAR_SYSTEM_DEVELOPMENT	38	-1.0072	0.429474	0.741884	-1.34336	0.0665281	0.262977	-0.853769	0.682377	0.896509	-0.849491	0.704312	0.959453
M5 GO Biological Process	GOBP_EMBRYONIC_BODY_MORPHOGENESIS	15	-1.00692	0.446125	0.742185	-0.938863	0.525328	0.752212	-0.777709	0.75154	0.968742	-1.0537	0.384921	0.663141
M5 GO Molecular Function	GOMF_MODIFIED_AMINO_ACID_TRANSMEMBRANE_TRANSPORTER_ACTIVITY	29	-1.00628	0.446058	0.743649	0.754461	0.856863	0.966227	-1.42704	0.0695825	0.227037	-0.668144	0.944123	1
M5 GO Biological Process	GOBP_ACID_SECRETION	45	-1.00627	0.425532	0.743063	0.971625	0.504744	0.743597	1.0461	0.393064	0.673156	-0.954453	0.504799	0.813946
M5 GO Biological Process	GOBP_MAMMARY_GLAND_ALVEOLUS_DEVELOPMENT	21	-1.00555	0.449692	0.744743	0.756574	0.827451	0.9659	-1.13728	0.308571	0.526562	-0.961507	0.543307	0.803111
M5 GO Biological Process	GOBP_POSITIVE_REGULATION_OF_OSTEOCLAST_DIFFERENTIATION	37	-1.00537	0.45935	0.744676	-0.801642	0.794821	0.920292	-1.30361	0.103718	0.344041	-0.513098	0.994083	1
M5 GO Biological Process	GOBP_RESPONSE_TO_REACTIVE_OXYGEN_SPECIES	189	-1.00505	0.422998	0.745074	1.16302	0.116142	0.456863	-1.13131	0.16568	0.530732	1.14165	0.147303	0.400878
M5 GO Molecular Function	GOMF_PROTEIN_SERINE_THREONINE_KINASE_ACTIVITY	418	-1.00462	0.417559	0.745838	-1.17326	0.0661157	0.429309	-1.04521	0.321285	0.650982	-0.947924	0.628731	0.825411
M5 GO Biological Process	GOBP_REGULATION_OF_MYELINATION	61	-1.00388	0.448771	0.747548	-1.21021	0.133603	0.391971	-1.20843	0.160321	0.448538	-0.91908	0.598778	0.861988
M5 GO Biological Process	GOBP_TRANS_SYNAPTIC_SIGNALING_MODULATING_SYNAPTIC_TRANSMISSION	23	-1.00373	0.460888	0.74741	-0.784861	0.77686	0.934044	-0.945265	0.537698	0.786799	-1.05015	0.386064	0.668727
M5 GO Biological Process	GOBP_PHOSPHATIDYLSERINE_METABOLIC_PROCESS	18	-1.00364	0.43949	0.747078	-0.686085	0.877378	0.980529	-1.16345	0.267578	0.493805	-1.17819	0.243513	0.47929
M5 GO Biological Process	GOBP_TERPENOID_BIOSYNTHETIC_PROCESS	20	-1.00319	0.43617	0.747869	0.94871	0.526616	0.772172	-1.2465	0.192308	0.405508	-1.09496	0.339731	0.606153
M5 GO Biological Process	GOBP_CARBOHYDRATE_HOMEOSTASIS	270	-1.00141	0.450673	0.752918	-1.27172	0.0150538	0.324787	-1.203	0.0674603	0.453318	-0.863466	0.874494	0.944755
M5 GO Biological Process	GOBP_PHOSPHATIDYLCHOLINE_METABOLIC_PROCESS	58	-1.00136	0.470833	0.752445	-0.777772	0.881048	0.938181	-1.37025	0.0699029	0.275598	-1.09713	0.30083	0.603064
M5 GO Biological Process	GOBP_RESPONSE_TO_ORGANOPHOSPHORUS	91	-1.00052	0.435244	0.754483	-1.10317	0.256198	0.514244	-1.18066	0.176938	0.479556	-0.925377	0.61	0.850067
M5 GO Molecular Function	GOMF_CHEMOATTRACTANT_ACTIVITY	31	-1.00007	0.465696	0.755304	1.37734	0.0782779	0.228829	-1.36491	0.0953347	0.279673	-0.796492	0.777563	0.997475
M5 GO Biological Process	GOBP_HYDROGEN_PEROXIDE_BIOSYNTHETIC_PROCESS	18	-0.999241	0.427673	0.75736	0.856281	0.681992	0.885835	-1.19429	0.246	0.461582	-0.979887	0.469008	0.778132
M5 GO Biological Process	GOBP_HISTONE_MRNA_METABOLIC_PROCESS	20	-0.998911	0.443089	0.757811	-0.856858	0.681909	0.866796	-0.568162	0.954023	1	-1.19721	0.207709	0.452564
M5 GO Biological Process	GOBP_MICROVILLUS_ASSEMBLY	20	-0.998617	0.448692	0.758199	-1.17722	0.230769	0.4257	0.852022	0.656977	0.902657	-1.06461	0.363107	0.647202
M5 GO Biological Process	GOBP_IMPORT_INTO_NUCLEUS	179	-0.998384	0.467456	0.758322	1.59742	0	0.0813606	-1.10505	0.230019	0.566781	-0.849129	0.874275	0.959615
M5 GO Biological Process	GOBP_CARDIAC_LEFT_VENTRICLE_MORPHOGENESIS	19	-0.996627	0.450292	0.763362	-0.851452	0.654511	0.870688	-1.06312	0.395582	0.627678	0.984989	0.484663	0.64473
M5 GO Molecular Function	GOMF_SUGAR_TRANSMEMBRANE_TRANSPORTER_ACTIVITY	25	-0.996212	0.461538	0.764113	1.18454	0.212944	0.429742	-1.21501	0.204678	0.440733	-0.840491	0.699801	0.968187
M5 GO Biological Process	GOBP_LONG_CHAIN_FATTY_ACID_BIOSYNTHETIC_PROCESS	22	-0.996168	0.463043	0.763633	0.729711	0.863039	0.979133	-1.2453	0.185336	0.406862	-0.779355	0.806517	1
M5 GO Biological Process	GOBP_LOCOMOTORY_EXPLORATION_BEHAVIOR	19	-0.995914	0.457317	0.763799	-0.914974	0.604	0.79327	-1.62742	0.0248447	0.0942984	0.717068	0.870906	0.973275
M5 GO Biological Process	GOBP_PROTEIN_NEDDYLATION	20	-0.995108	0.488121	0.765842	1.42716	0.0756144	0.188295	-0.586118	0.965377	1	-1.06466	0.350195	0.647702
M5 GO Biological Process	GOBP_REGULATION_OF_INOSITOL_PHOSPHATE_BIOSYNTHETIC_PROCESS	15	-0.995058	0.464789	0.765382	-1.14326	0.281188	0.466373
M5 GO Biological Process	GOBP_REGULATION_OF_MEIOTIC_NUCLEAR_DIVISION	37	-0.99477	0.459746	0.765659	-0.906996	0.6	0.805619	-1.01981	0.400419	0.684443	-0.882799	0.664694	0.916294
M5 GO Biological Process	GOBP_POSITIVE_REGULATION_OF_PROTEIN_CONTAINING_COMPLEX_DISASSEMBLY	37	-0.993865	0.483431	0.767991	1.33541	0.0673684	0.262676	-1.06134	0.352941	0.63092	-1.01274	0.438492	0.722964
M5 GO Biological Process	GOBP_POSITIVE_REGULATION_OF_DOUBLE_STRAND_BREAK_REPAIR	88	-0.993474	0.447661	0.768624	-1.1586	0.160521	0.446833	-1.02213	0.411178	0.682556	-0.998913	0.448343	0.751726
M5 GO Biological Process	GOBP_PYRIMIDINE_NUCLEOTIDE_METABOLIC_PROCESS	40	-0.993315	0.449304	0.768522	0.785628	0.801217	0.946886	-1.21901	0.15735	0.435827	-1.07705	0.325	0.63217
M5 GO Biological Process	GOBP_NATURAL_KILLER_CELL_PROLIFERATION	15	-0.993159	0.466403	0.768392	-1.13829	0.3	0.474589				-0.743146	0.812992	1
M5 GO Biological Process	GOBP_G1_TO_G0_TRANSITION	17	-0.992597	0.469697	0.769567	-0.652929	0.91828	0.984144	-0.883701	0.632812	0.867081	0.851011	0.699443	0.860175
M5 GO Biological Process	GOBP_MITOCHONDRIAL_DNA_REPLICATION	17	-0.992368	0.482759	0.76968	1.14268	0.288802	0.488764	-0.995677	0.453815	0.721297	-1.20232	0.22479	0.446414
M5 GO Biological Process	GOBP_TERTIARY_ALCOHOL_METABOLIC_PROCESS	19	-0.991286	0.455752	0.772516	-1.04379	0.393548	0.591559	-0.851854	0.669866	0.898157	-0.98598	0.492986	0.768904
M5 GO Biological Process	GOBP_REGULATION_OF_ISOTYPE_SWITCHING	37	-0.991056	0.468432	0.772624	-0.882141	0.665331	0.840825	-1.11947	0.302128	0.550802	-0.937951	0.554241	0.840474
M5 GO Biological Process	GOBP_STRIATED_MUSCLE_CELL_APOPTOTIC_PROCESS	72	-0.990986	0.43254	0.77223	1.27383	0.090535	0.329923	-1.11222	0.264822	0.557688	0.9491	0.55773	0.708787
M5 GO Molecular Function	GOMF_ARACHIDONIC_ACID_MONOOXYGENASE_ACTIVITY	19	-0.990977	0.483871	0.77164	1.1918	0.192623	0.422491	-0.691719	0.858527	0.991552	-1.64336	0.0207469	0.0552038
M5 GO Molecular Function	GOMF_RNA_POLYMERASE_CORE_ENZYME_BINDING	42	-0.990842	0.4862	0.771447	-0.690993	0.950617	0.980182	0.656228	0.957661	1	-1.08826	0.294355	0.613357
M5 GO Biological Process	GOBP_SCF_DEPENDENT_PROTEASOMAL_UBIQUITIN_DEPENDENT_PROTEIN_CATABOLIC_PROCESS	49	-0.99067	0.468254	0.771389	-0.950036	0.559223	0.732974	0.843299	0.748491	0.913297	-1.18278	0.186047	0.472599
M5 GO Molecular Function	GOMF_PHOSPHOLIPID_TRANSPORTER_ACTIVITY	66	-0.989874	0.452906	0.773382	-1.00715	0.42915	0.646338	-1.19182	0.190763	0.463435	-0.983102	0.466119	0.773298
M5 GO Biological Process	GOBP_LYSOSOMAL_LUMEN_ACIDIFICATION	15	-0.989241	0.451346	0.77485	1.45931	0.0550098	0.161817	-0.69182	0.884231	0.991885	-1.26522	0.200418	0.368472
M5 GO Biological Process	GOBP_NEGATIVE_REGULATION_OF_SIGNALING_RECEPTOR_ACTIVITY	30	-0.988944	0.441667	0.775163	-0.727514	0.889344	0.965126	-1.07524	0.348928	0.612194	-0.619108	0.96383	1
M5 GO Biological Process	GOBP_LYMPHOCYTE_CHEMOTAXIS	39	-0.98864	0.460526	0.775524	1.27615	0.120594	0.327613	-1.71348	0.00576923	0.0557276	-0.656017	0.959267	1
M5 GO Biological Process	GOBP_CATECHOLAMINE_TRANSPORT	76	-0.987703	0.488323	0.777967	1.17869	0.172816	0.435387	-1.06006	0.339048	0.632298	-0.983943	0.476277	0.772613
M5 GO Biological Process	GOBP_REGULATION_OF_CELL_MIGRATION_INVOLVED_IN_SPROUTING_ANGIOGENESIS	39	-0.986662	0.48125	0.780749	-1.40801	0.0536082	0.216795	-1.54522	0.019305	0.14525	0.807456	0.810651	0.907723
M5 GO Molecular Function	GOMF_LIGAND_GATED_MONOATOMIC_CATION_CHANNEL_ACTIVITY	110	-0.986603	0.471698	0.7803	-0.885372	0.739583	0.835317	-1.05916	0.322068	0.633107	-1.05581	0.345168	0.661369
M5 GO Molecular Function	GOMF_MONOATOMIC_ION_GATED_CHANNEL_ACTIVITY	26	-0.986486	0.464208	0.780049	-1.10974	0.306554	0.508666	-1.20726	0.207843	0.449924	-0.909172	0.590734	0.874469
M5 GO Molecular Function	GOMF_METALLOAMINOPEPTIDASE_ACTIVITY	21	-0.986431	0.467949	0.7796	-0.782825	0.8107	0.936153	-1.01572	0.442656	0.692924	-0.929368	0.570297	0.84773
M5 GO Biological Process	GOBP_POSITIVE_REGULATION_OF_ENDOTHELIAL_CELL_PROLIFERATION	97	-0.985998	0.470464	0.780358	-1.29398	0.0533881	0.307112	-1.48344	0.00856531	0.187417	0.919811	0.63983	0.756033
M5 GO Molecular Function	GOMF_OUTWARD_RECTIFIER_POTASSIUM_CHANNEL_ACTIVITY	23	-0.985526	0.448052	0.78125	-1.42714	0.0762887	0.201869	-1.06786	0.376258	0.620984	-1.00967	0.433526	0.728024
M5 GO Biological Process	GOBP_PENTOSE_METABOLIC_PROCESS	15	-0.985139	0.483333	0.781906	1.58355	0.023166	0.0872322	-1.31389	0.142232	0.332938	0.68731	0.874759	0.982096
M5 GO Biological Process	GOBP_PROGRAMMED_NECROTIC_CELL_DEATH	51	-0.984484	0.486111	0.783416	0.861613	0.700205	0.880782	-0.958901	0.525458	0.768982	-0.911648	0.632353	0.871372
M5 GO Biological Process	GOBP_REGULATION_OF_ATP_METABOLIC_PROCESS	83	-0.98442	0.460744	0.782998	1.40988	0.0298211	0.202369	-1.01967	0.417939	0.684433	0.932843	0.617234	0.735237
M5 GO Molecular Function	GOMF_HEAT_SHOCK_PROTEIN_BINDING	149	-0.984362	0.491837	0.782563	1.52168	0.002	0.120949	-0.887368	0.738095	0.864629	-1.02486	0.375	0.705349
M5 GO Biological Process	GOBP_CARDIAC_MUSCLE_TISSUE_MORPHOGENESIS	70	-0.983926	0.471338	0.783352	1.03689	0.373333	0.635565	-1.17005	0.214437	0.486225	0.966011	0.520921	0.67755
M5 GO Biological Process	GOBP_NEGATIVE_REGULATION_OF_INTRACELLULAR_ESTROGEN_RECEPTOR_SIGNALING_PATHWAY	15	-0.982464	0.472617	0.787444	-0.909386	0.572581	0.802011	-1.1612	0.276289	0.494685	-1.07356	0.373106	0.63733
M5 GO Cellular Component	GOCC_CYTOSOLIC_LARGE_RIBOSOMAL_SUBUNIT	52	-0.982402	0.494024	0.787037	1.66033	0.00607287	0.0565415	-0.974098	0.483871	0.745596	-0.816607	0.813008	0.988132
M5 GO Biological Process	GOBP_PERICARDIUM_DEVELOPMENT	26	-0.981489	0.464819	0.789282	-1.5579	0.0314465	0.132608	-1.33365	0.10978	0.312583	-0.986947	0.474438	0.767786
M5 GO Biological Process	GOBP_RESPONSE_TO_TYPE_II_INTERFERON	124	-0.981275	0.491453	0.789356	1.08885	0.274953	0.572593	-1.7531	0	0.0418224	0.94069	0.603922	0.723632
M5 GO Molecular Function	GOMF_APOLIPOPROTEIN_BINDING	19	-0.981247	0.5	0.788822	-0.85216	0.683693	0.870247	-0.856878	0.662698	0.894354	-1.08742	0.313725	0.614499
M5 GO Biological Process	GOBP_POSITIVE_REGULATION_OF_HUMORAL_IMMUNE_RESPONSE	20	-0.98116	0.472441	0.788496	1.26099	0.161943	0.344212	-1.15926	0.262729	0.496092	-0.55336	0.972222	1
M5 GO Biological Process	GOBP_MEMBRANE_DEPOLARIZATION_DURING_CARDIAC_MUSCLE_CELL_ACTION_POTENTIAL	17	-0.980059	0.504149	0.791428	-1.07751	0.358763	0.549257	-0.900977	0.591171	0.847457	-1.17781	0.243461	0.478471
M5 GO Molecular Function	GOMF_DEAMINASE_ACTIVITY	24	-0.980006	0.503212	0.790967	0.808372	0.774436	0.930796	-1.26277	0.168675	0.393345	-0.753427	0.83691	1
M5 GO Cellular Component	GOCC_PROTEIN_PHOSPHATASE_TYPE_2A_COMPLEX	17	-0.979469	0.479675	0.792076	0.691694	0.908203	0.987767	-1.00059	0.451292	0.71397	-0.976117	0.482328	0.781594
M5 GO Biological Process	GOBP_DEPHOSPHORYLATION	306	-0.978873	0.513919	0.793411	1.08315	0.220307	0.577747	-0.954478	0.598344	0.77401	0.959392	0.599562	0.690945
M5 GO Biological Process	GOBP_PHOSPHATE_ION_TRANSPORT	22	-0.9788	0.488518	0.793038	0.95553	0.511673	0.764703	-1.11058	0.325349	0.559902	-0.74167	0.832347	1
M5 GO Biological Process	GOBP_DOPAMINE_BIOSYNTHETIC_PROCESS	15	-0.978619	0.485089	0.793008	0.864038	0.648374	0.879626	0.934212	0.521008	0.808928
M5 GO Biological Process	GOBP_LOCOMOTORY_BEHAVIOR	252	-0.978371	0.505331	0.793181	0.869291	0.868726	0.875124	-1.21699	0.06875	0.438322	1.01816	0.39798	0.587965
M5 GO Biological Process	GOBP_NEGATIVE_REGULATION_OF_MUSCLE_HYPERTROPHY	38	-0.978337	0.478814	0.792658	-1.06598	0.338174	0.568912	-0.942086	0.556202	0.790587	-0.982878	0.474903	0.773346
M5 GO Molecular Function	GOMF_TRANSLATION_INITIATION_FACTOR_ACTIVITY	47	-0.977962	0.502092	0.793253	2.24319	0	4.78706e-05	-0.56335	0.992172	0.999318	-1.06547	0.333988	0.647818
M5 GO Biological Process	GOBP_POSITIVE_REGULATION_OF_PROTEIN_LOCALIZATION_TO_CELL_SURFACE	24	-0.977699	0.507014	0.793496	-0.922133	0.58498	0.780295	1.08551	0.311377	0.645049	-0.958273	0.517308	0.807883
M5 GO Biological Process	GOBP_DOPAMINE_METABOLIC_PROCESS	44	-0.97676	0.481633	0.795865	1.06188	0.343373	0.602255	1.23548	0.168959	0.508745	-0.932067	0.569721	0.842858
M5 GO Cellular Component	GOCC_PORE_COMPLEX	25	-0.976757	0.460699	0.79525	-1.05835	0.352052	0.57198	0.954625	0.537074	0.787437	0.99515	0.46493	0.626229
M5 GO Biological Process	GOBP_REGULATION_OF_MRNA_METABOLIC_PROCESS	287	-0.9761	0.509554	0.796764	-0.953172	0.615542	0.729113	-0.723667	0.99604	0.983153	-1.22432	0.0510949	0.4163
M5 GO Biological Process	GOBP_ISOTYPE_SWITCHING_TO_IGG_ISOTYPES	17	-0.976055	0.487903	0.796288	0.789647	0.751528	0.945448	-0.810904	0.724951	0.942048	-0.926736	0.539062	0.849805
M5 GO Biological Process	GOBP_PYRIMIDINE_NUCLEOTIDE_CATABOLIC_PROCESS	15	-0.975803	0.5	0.796449	0.951535	0.549801	0.770319	-1.18491	0.278788	0.474567	-1.02154	0.425688	0.709376
M5 GO Biological Process	GOBP_NEGATIVE_REGULATION_OF_RESPONSE_TO_BIOTIC_STIMULUS	114	-0.975423	0.497917	0.797057	1.09348	0.250965	0.566311	-1.23821	0.0909091	0.414807	-0.816377	0.890595	0.987949
M5 GO Biological Process	GOBP_MEMBRANE_DEPOLARIZATION	101	-0.974835	0.513513	0.798327	-0.935226	0.59919	0.757898	-1.13928	0.218367	0.523633	1.03489	0.364407	0.557383
M5 GO Biological Process	GOBP_PROTEIN_LOCALIZATION_TO_CELL_SURFACE	72	-0.974385	0.511435	0.799165	-0.873	0.743802	0.849803	-1.01428	0.441767	0.693252	0.958445	0.535417	0.692694
M5 GO Biological Process	GOBP_PROTEIN_TARGETING	283	-0.97405	0.514286	0.799623	1.64714	0	0.0607563	1.03039	0.365234	0.695613	-1.14166	0.140417	0.530373
M5 GO Biological Process	GOBP_STRESS_ACTIVATED_PROTEIN_KINASE_SIGNALING_CASCADE	62	-0.973628	0.498982	0.800373	1.04442	0.348697	0.626236	-0.979146	0.498	0.74119	0.794618	0.861789	0.919621
M5 GO Biological Process	GOBP_NEGATIVE_REGULATION_OF_ATP_DEPENDENT_ACTIVITY	20	-0.973303	0.486653	0.800835	-1.26425	0.179798	0.332643	-0.739886	0.830769	0.9816	-1.12748	0.284091	0.55416
M5 GO Biological Process	GOBP_CILIUM_MOVEMENT	217	-0.973087	0.515021	0.800938	-0.629996	1	0.988999	-0.725157	0.991525	0.984555	-1.24701	0.0432331	0.392483
M5 GO Biological Process	GOBP_MUSCLE_CELL_APOPTOTIC_PROCESS	122	-0.973067	0.516832	0.800376	1.07913	0.295082	0.581571	-1.075	0.285141	0.611593	1.06744	0.311637	0.505832
M5 GO Biological Process	GOBP_BILE_ACID_AND_BILE_SALT_TRANSPORT	28	-0.972017	0.496855	0.803214	0.659583	0.945098	0.993023	-1.11695	0.308571	0.553424	0.773683	0.820459	0.93714
M5 GO Biological Process	GOBP_AMMONIUM_ION_METABOLIC_PROCESS	24	-0.97155	0.511111	0.804058	-0.82964	0.721116	0.894705	-0.875172	0.630597	0.875932	-0.725188	0.840319	1
M5 GO Biological Process	GOBP_CARDIAC_NEURAL_CREST_CELL_DIFFERENTIATION_INVOLVED_IN_HEART_DEVELOPMENT	18	-0.971248	0.531729	0.80445	-1.21479	0.188841	0.385019	-1.16217	0.243615	0.493907	-0.828275	0.677606	0.973845
M5 GO Biological Process	GOBP_REGULATION_OF_TRANSLATION	330	-0.971002	0.548035	0.804605	1.32807	0.0117417	0.270242	-0.803217	0.97593	0.947675	-1.12817	0.16141	0.552798
M5 GO Molecular Function	GOMF_HISTONE_METHYLTRANSFERASE_BINDING	16	-0.970906	0.482688	0.804308	0.733762	0.823301	0.978072	-0.88248	0.615702	0.867131	-0.822348	0.719057	0.980037
M5 GO Molecular Function	GOMF_ATP_DEPENDENT_ACTIVITY_ACTING_ON_DNA	116	-0.970174	0.508946	0.806049	-1.1961	0.123552	0.403848	-0.651703	0.991952	0.997978	-1.07527	0.287335	0.634803
M5 GO Biological Process	GOBP_REGULATION_OF_DEPHOSPHORYLATION	107	-0.969252	0.497984	0.808449	1.04044	0.354379	0.632003	-1.09563	0.25813	0.582343	0.823503	0.8357	0.894727
M5 GO Biological Process	GOBP_GLYCOSYL_COMPOUND_CATABOLIC_PROCESS	29	-0.968718	0.484663	0.809615	1.48218	0.0315582	0.14655	-1.09464	0.31992	0.584217	-0.871284	0.651394	0.935963
M5 GO Biological Process	GOBP_NEGATIVE_REGULATION_OF_OXIDOREDUCTASE_ACTIVITY	19	-0.968252	0.514286	0.810467	-1.48542	0.0389344	0.167188	-0.906503	0.576779	0.838599	-0.936698	0.520921	0.839798
M5 GO Biological Process	GOBP_CARDIAC_VENTRICLE_MORPHOGENESIS	79	-0.967988	0.496829	0.810706	-0.815447	0.833333	0.908343	-1.31493	0.076	0.332373	1.20125	0.14876	0.333847
M5 GO Biological Process	GOBP_REGULATION_OF_CATECHOLAMINE_METABOLIC_PROCESS	21	-0.967033	0.516378	0.813122	1.20684	0.178054	0.404208	1.15461	0.268859	0.569522	-0.990193	0.478788	0.765488
M5 GO Biological Process	GOBP_T_CELL_HOMEOSTASIS	54	-0.966967	0.5	0.81271	-0.97275	0.492843	0.697702	-0.953415	0.526839	0.776142	0.825167	0.783726	0.893494
M5 GO Biological Process	GOBP_REGULATION_OF_MACROAUTOPHAGY	130	-0.966277	0.525974	0.814362	1.59723	0	0.0812365	-1.04921	0.336576	0.647478	0.938489	0.609148	0.726921
M5 GO Biological Process	GOBP_HEART_TRABECULA_MORPHOGENESIS	36	-0.965994	0.501048	0.814643	-0.829379	0.742394	0.89484	-1.35587	0.0853175	0.289513	-0.990997	0.478599	0.764225
M5 GO Biological Process	GOBP_RESPONSE_TO_ANGIOTENSIN	33	-0.965973	0.505331	0.814086	-1.15753	0.23382	0.447394	-0.886509	0.62253	0.865978	1.05622	0.360236	0.523571
M5 GO Molecular Function	GOMF_LIGAND_GATED_CHANNEL_ACTIVITY	161	-0.965932	0.531049	0.813593	-0.962223	0.541226	0.714887	-0.990009	0.468041	0.729082	-1.06646	0.29771	0.646818
M5 GO Biological Process	GOBP_BIOLOGICAL_PROCESS_INVOLVED_IN_INTERACTION_WITH_HOST	136	-0.965608	0.563715	0.814044	1.04029	0.337812	0.631621	-1.37447	0.0283976	0.271442	-0.834962	0.847744	0.971197
M5 GO Biological Process	GOBP_PYRIMIDINE_CONTAINING_COMPOUND_METABOLIC_PROCESS	63	-0.9656	0.516	0.813442	-1.31195	0.0766208	0.290073	-1.02979	0.409766	0.673827	-1.10418	0.293878	0.591051
M5 GO Cellular Component	GOCC_CATALYTIC_STEP_2_SPLICEOSOME	90	-0.965571	0.509278	0.812909	1.37667	0.0391389	0.229147	-0.785254	0.887526	0.962321	-1.15985	0.197628	0.501526
M5 GO Biological Process	GOBP_GLYCOSIDE_METABOLIC_PROCESS	18	-0.965069	0.493952	0.813907	0.424168	0.998	1	-0.581506	0.961693	1	-0.946024	0.547917	0.828024
M5 GO Biological Process	GOBP_SULFUR_COMPOUND_TRANSPORT	50	-0.964757	0.531959	0.81431	0.998715	0.453831	0.701578	-1.45187	0.0445344	0.20662	-1.02425	0.385768	0.706038
M5 GO Biological Process	GOBP_EMBRYONIC_HEART_TUBE_DEVELOPMENT	86	-0.964615	0.53159	0.814148	-1.65298	0.0021322	0.0946289	-1.20144	0.128364	0.45469	-0.928904	0.628742	0.848471
M5 GO Cellular Component	GOCC_H4_HISTONE_ACETYLTRANSFERASE_COMPLEX	39	-0.964568	0.475992	0.813674	0.708821	0.921569	0.982421	-0.827612	0.751515	0.924798	-0.905302	0.62549	0.881539
M5 GO Biological Process	GOBP_VITAMIN_TRANSMEMBRANE_TRANSPORT	19	-0.964531	0.52588	0.813167	-0.740766	0.802469	0.959461	-1.49171	0.0383838	0.180678	-0.819985	0.719057	0.983444
M5 GO Biological Process	GOBP_RESPONSE_TO_TEMPERATURE_STIMULUS	162	-0.964297	0.514349	0.813303	1.68582	0	0.0465017	-0.924544	0.658228	0.815488	-1.05594	0.295367	0.662919
M5 GO Biological Process	GOBP_NK_T_CELL_ACTIVATION	16	-0.964112	0.517034	0.813289	0.926238	0.539841	0.809345	-1.20104	0.257198	0.454756	-0.850087	0.691176	0.959341
M5 GO Biological Process	GOBP_PHOSPHATIDYLETHANOLAMINE_METABOLIC_PROCESS	24	-0.963619	0.523605	0.81425	1.54947	0.0244821	0.105786	-0.907768	0.583826	0.836951	-0.961694	0.499022	0.803161
M5 GO Biological Process	GOBP_REGULATION_OF_CYTOPLASMIC_PATTERN_RECOGNITION_RECEPTOR_SIGNALING_PATHWAY	106	-0.963619	0.515924	0.813633	1.04089	0.362235	0.631554	-0.98333	0.467961	0.737728	-0.865907	0.774951	0.941274
M5 GO Biological Process	GOBP_NEGATIVE_REGULATION_OF_INSULIN_SECRETION_INVOLVED_IN_CELLULAR_RESPONSE_TO_GLUCOSE_STIMULUS	17	-0.963055	0.528261	0.814846	-1.36897	0.10084	0.244405	-0.899042	0.598361	0.849966	-1.13222	0.306418	0.546031
M5 GO Biological Process	GOBP_LOCOMOTOR_RHYTHM	19	-0.961582	0.524655	0.818946	-1.19774	0.235867	0.4022	-1.01311	0.441767	0.694096	-1.19718	0.234834	0.452049
M5 GO Cellular Component	GOCC_DENDRITE_CYTOPLASM	31	-0.961416	0.495798	0.818876	1.03627	0.380038	0.636589	-0.818939	0.717172	0.935292	-0.803519	0.770624	0.996567
M5 GO Biological Process	GOBP_REGULATION_OF_HYDROGEN_PEROXIDE_METABOLIC_PROCESS	17	-0.961087	0.510163	0.819324	1.01643	0.43662	0.668779	-1.03394	0.417795	0.668847	-0.964992	0.511387	0.798772
M5 GO Biological Process	GOBP_POSITIVE_REGULATION_OF_CELL_MIGRATION_INVOLVED_IN_SPROUTING_ANGIOGENESIS	22	-0.96088	0.518124	0.819352	-1.33971	0.116183	0.264104	-1.52039	0.0526316	0.160255	0.600165	0.956863	0.997094
M5 GO Biological Process	GOBP_REGULATION_OF_HEMATOPOIETIC_PROGENITOR_CELL_DIFFERENTIATION	41	-0.960558	0.507843	0.819807	1.25882	0.134969	0.344271	-1.30256	0.13745	0.344849	-1.07641	0.324324	0.632756
M5 GO Cellular Component	GOCC_INTRACILIARY_TRANSPORT_PARTICLE_B	21	-0.960276	0.506173	0.820043	-0.650671	0.946058	0.984453	-0.785449	0.790744	0.963291	-1.234	0.190669	0.405772
M5 GO Biological Process	GOBP_ORGANELLE_FISSION	484	-0.959835	0.608225	0.820857	-1.20298	0.0416667	0.397185	-0.83448	0.987854	0.919033	-0.936489	0.72232	0.839833
M5 GO Molecular Function	GOMF_ACIDIC_AMINO_ACID_TRANSMEMBRANE_TRANSPORTER_ACTIVITY	18	-0.959592	0.506986	0.821033	1.06462	0.369478	0.597406	-0.795797	0.746939	0.956059	-0.826795	0.691684	0.973669
M5 GO Biological Process	GOBP_CARDIAC_MUSCLE_CELL_MEMBRANE_REPOLARIZATION	31	-0.959318	0.553911	0.821303	-1.54086	0.0143443	0.143291	0.947352	0.529865	0.795823	-1.32751	0.101392	0.285786
M5 GO Biological Process	GOBP_TYPE_B_PANCREATIC_CELL_DEVELOPMENT	20	-0.959247	0.524851	0.820923	-1.53591	0.0235756	0.143769	-1.30336	0.153409	0.344102	-0.7174	0.869565	1
M5 GO Biological Process	GOBP_POSITIVE_REGULATION_OF_REPRODUCTIVE_PROCESS	95	-0.958899	0.530786	0.821405	-0.791587	0.917012	0.927664	-0.747045	0.927875	0.980145	-0.995662	0.448898	0.757399
M5 GO Biological Process	GOBP_RESPONSE_TO_MITOCHONDRIAL_DEPOLARISATION	23	-0.958561	0.512097	0.821831	1.88335	0	0.00974518	-0.785313	0.767635	0.963071	-0.941903	0.553191	0.834844
M5 GO Molecular Function	GOMF_CARBOHYDRATE_MONOATOMIC_CATION_SYMPORTER_ACTIVITY	15	-0.958432	0.522822	0.821658	0.437458	0.996116	1	-0.901575	0.586693	0.846344
M5 GO Cellular Component	GOCC_PROTEASOME_CORE_COMPLEX	19	-0.958167	0.503055	0.821898	1.87955	0	0.00998753	-0.659457	0.902111	0.999019	-1.16815	0.247544	0.492744
M5 GO Biological Process	GOBP_REGULATION_OF_SISTER_CHROMATID_COHESION	17	-0.957657	0.502092	0.822917	-1.12729	0.288344	0.483789	-0.863483	0.665339	0.886225	-1.01331	0.438835	0.722486
M5 GO Biological Process	GOBP_PEPTIDYL_THREONINE_MODIFICATION	110	-0.957409	0.552239	0.82308	-1.11186	0.213693	0.505934	-1.03076	0.388309	0.673219	0.830525	0.859794	0.889159
M5 GO Biological Process	GOBP_REGULATION_OF_NATURAL_KILLER_CELL_ACTIVATION	44	-0.957294	0.523013	0.822842	-0.589126	0.991735	0.995479	-1.157	0.226306	0.498375	0.822313	0.799172	0.895437
M5 GO Biological Process	GOBP_REGULATION_OF_DEVELOPMENT_HETEROCHRONIC	16	-0.956258	0.502947	0.825593	-1.23298	0.183236	0.365361	-1.17131	0.273859	0.486626	-1.30296	0.155419	0.31984
M5 GO Molecular Function	GOMF_TRNA_SPECIFIC_RIBONUCLEASE_ACTIVITY	15	-0.956119	0.520879	0.825429	1.59543	0.0264151	0.0818519	0.714559	0.832	0.995755	-0.917217	0.561069	0.864277
M5 GO Biological Process	GOBP_RESPONSE_TO_CARBOHYDRATE	196	-0.954172	0.570194	0.831167	-1.276	0.0493562	0.322159	-1.12435	0.190377	0.542632	0.842427	0.896996	0.871786
M5 GO Cellular Component	GOCC_TRANS_GOLGI_NETWORK_TRANSPORT_VESICLE_MEMBRANE	18	-0.954069	0.511247	0.830862	1.44229	0.0767717	0.175271	-1.15176	0.26971	0.502922	0.652243	0.92976	0.989509
M5 GO Cellular Component	GOCC_EXORIBONUCLEASE_COMPLEX	23	-0.953447	0.526839	0.832235	1.65773	0.0100402	0.057733	-0.47875	0.99006	0.999283	-0.951888	0.53	0.817976
M5 GO Biological Process	GOBP_PROTEIN_LOCALIZATION_TO_EARLY_ENDOSOME	15	-0.952998	0.530864	0.83303	-0.622436	0.923541	0.990401	0.997468	0.464286	0.737704	-0.911113	0.576065	0.871649
M5 GO Biological Process	GOBP_REGULATION_OF_IMMUNOGLOBULIN_PRODUCTION	78	-0.952684	0.539554	0.833391	0.794081	0.890909	0.941608	-1.21465	0.150101	0.440688	-0.674363	0.978044	1
M5 GO Biological Process	GOBP_NEGATIVE_REGULATION_OF_DNA_RECOMBINATION	50	-0.952031	0.538622	0.834835	-1.09103	0.305499	0.531204	0.687011	0.934524	1	-1.22361	0.134809	0.416189
M5 GO Biological Process	GOBP_POSITIVE_REGULATION_OF_ERYTHROCYTE_DIFFERENTIATION	28	-0.9519	0.50308	0.834634	-1.12863	0.259259	0.48349	-1.34118	0.103158	0.307381	-0.802549	0.760479	0.996988
M5 GO Cellular Component	GOCC_ASYMMETRIC_GLUTAMATERGIC_EXCITATORY_SYNAPSE	20	-0.951836	0.528926	0.834213	-1.23464	0.177778	0.363547	-1.10528	0.3371	0.566594	0.809216	0.75052	0.906847
M5 GO Biological Process	GOBP_IMMUNE_SYSTEM_DEVELOPMENT	214	-0.951797	0.580357	0.83373	-1.17901	0.101293	0.423876	-1.18776	0.0920502	0.471144	-0.786413	0.954635	1
M5 GO Biological Process	GOBP_RELEASE_OF_SEQUESTERED_CALCIUM_ION_INTO_CYTOSOL_BY_ENDOPLASMIC_RETICULUM	26	-0.951627	0.490835	0.833664	-1.00855	0.414683	0.644341	-0.857879	0.673956	0.893354	-0.990175	0.479452	0.764906
M5 GO Molecular Function	GOMF_NUCLEAR_RETINOID_X_RECEPTOR_BINDING	23	-0.9515	0.497006	0.833463	-0.951299	0.503968	0.732746	0.740598	0.852427	0.986642	-0.979637	0.474012	0.77824
M5 GO Biological Process	GOBP_POSITIVE_REGULATION_OF_ORGAN_GROWTH	64	-0.951391	0.532051	0.833196	-1.43309	0.0311203	0.196985	-1.16507	0.212724	0.49231	1.06462	0.323404	0.510096
M5 GO Biological Process	GOBP_REGULATION_OF_PROTEIN_KINASE_A_SIGNALING	24	-0.951307	0.524292	0.832844	0.914565	0.61245	0.826478	-0.94991	0.494	0.780691	-0.897424	0.64	0.89269
M5 GO Biological Process	GOBP_POSITIVE_REGULATION_OF_PATTERN_RECOGNITION_RECEPTOR_SIGNALING_PATHWAY	71	-0.951239	0.523605	0.832438	1.37814	0.042065	0.22795	-0.927453	0.622857	0.810931	-0.843999	0.780115	0.968011
M5 GO Cellular Component	GOCC_9PLUS2_MOTILE_CILIUM	205	-0.951114	0.624204	0.832228	0.754957	0.992278	0.966093	-0.765931	0.982796	0.97276	-1.04169	0.341131	0.677208
M5 GO Molecular Function	GOMF_PHOSPHOTRANSFERASE_ACTIVITY_PHOSPHATE_GROUP_AS_ACCEPTOR	29	-0.950332	0.518367	0.834039	1.13078	0.27621	0.508313	-1.03596	0.388889	0.666045	-0.941795	0.550296	0.833914
M5 GO Biological Process	GOBP_PYRIMIDINE_CONTAINING_COMPOUND_BIOSYNTHETIC_PROCESS	32	-0.950005	0.503968	0.834469	1.0912	0.336066	0.569404	-0.786521	0.778004	0.962485	-0.866132	0.688588	0.941378
M5 GO Biological Process	GOBP_CELL_SURFACE_RECEPTOR_SIGNALING_PATHWAY_VIA_STAT	154	-0.9499	0.597561	0.834215	-1.0198	0.392786	0.628726	-1.25962	0.0679406	0.393207	1.08982	0.247379	0.471976
M5 GO Molecular Function	GOMF_FIBROBLAST_GROWTH_FACTOR_RECEPTOR_BINDING	27	-0.949756	0.551383	0.834066	-0.54987	0.988417	0.998937	-1.1291	0.29505	0.535109	-0.945325	0.553875	0.828896
M5 GO Biological Process	GOBP_RENAL_SYSTEM_VASCULATURE_DEVELOPMENT	29	-0.949331	0.538462	0.834808	-1.5653	0.0233918	0.128155	-1.30469	0.120388	0.342419	0.985531	0.488565	0.644039
M5 GO Biological Process	GOBP_NUCLEOTIDE_BINDING_DOMAIN_LEUCINE_RICH_REPEAT_CONTAINING_RECEPTOR_SIGNALING_PATHWAY	22	-0.948906	0.530364	0.835553	1.33951	0.119522	0.261593	-1.17965	0.240987	0.479303	1.01447	0.438632	0.593903
M5 GO Molecular Function	GOMF_OXIDOREDUCTASE_ACTIVITY_ACTING_ON_METAL_IONS	16	-0.94873	0.516704	0.835497	-0.958983	0.495575	0.721363	-0.950608	0.519608	0.779142	-0.738468	0.797595	1
M5 GO Cellular Component	GOCC_MRNA_CLEAVAGE_FACTOR_COMPLEX	24	-0.948624	0.530693	0.835233	-0.678663	0.91945	0.981848	-0.596996	0.965583	1	-1.05589	0.4	0.662427
M5 GO Biological Process	GOBP_POSITIVE_REGULATION_OF_SMOOTH_MUSCLE_CELL_APOPTOTIC_PROCESS	17	-0.948566	0.537473	0.834788	1.15131	0.27027	0.472428	-1.35609	0.130097	0.289977	-0.836216	0.695918	0.969803
M5 GO Molecular Function	GOMF_ATPASE_COUPLED_MONOATOMIC_CATION_TRANSMEMBRANE_TRANSPORTER_ACTIVITY	54	-0.948409	0.537344	0.834652	0.877253	0.697087	0.867375	-1.03516	0.404762	0.667082	-0.946219	0.560461	0.828077
M5 GO Biological Process	GOBP_REGULATION_OF_POSITIVE_CHEMOTAXIS	27	-0.948079	0.547862	0.835099	-0.698095	0.916335	0.976777	-1.19464	0.239604	0.461197	0.854411	0.679359	0.85635
M5 GO Biological Process	GOBP_INORGANIC_ANION_TRANSPORT	137	-0.948058	0.59751	0.834556	0.90733	0.701754	0.837257	-1.04774	0.335378	0.647765	-0.97941	0.5	0.778321
M5 GO Cellular Component	GOCC_PLASMA_MEMBRANE_RAFT	128	-0.947861	0.596422	0.834575	-1.08466	0.253465	0.541036	-1.11283	0.216842	0.556956	0.95692	0.555556	0.694854
M5 GO Biological Process	GOBP_EXECUTION_PHASE_OF_APOPTOSIS	82	-0.947442	0.567073	0.835277	-1.24239	0.102	0.357311	-1.11589	0.242363	0.553627	-0.840713	0.793037	0.968968
M5 GO Biological Process	GOBP_HUMORAL_IMMUNE_RESPONSE	190	-0.947379	0.617761	0.834876	1.62716	0	0.0677733	-1.42753	0.0184805	0.227965	0.982179	0.496855	0.648861
M5 GO Biological Process	GOBP_MITOTIC_INTRA_S_DNA_DAMAGE_CHECKPOINT_SIGNALING	16	-0.946772	0.521186	0.83619	0.816975	0.741748	0.923713	-0.777117	0.783038	0.968342	-1.01144	0.43097	0.726394
M5 GO Biological Process	GOBP_SIGNAL_TRANSDUCTION_INVOLVED_IN_REGULATION_OF_GENE_EXPRESSION	22	-0.946296	0.54375	0.837177	-0.69947	0.891393	0.976848	-0.947226	0.512821	0.783883	-0.937688	0.556	0.83936
M5 GO Biological Process	GOBP_REGULATION_OF_HUMORAL_IMMUNE_RESPONSE	50	-0.946245	0.550209	0.836742	1.35288	0.0820312	0.250234	-1.07757	0.331959	0.607967	1.03503	0.387352	0.557287
M5 GO Biological Process	GOBP_INTERFERON_MEDIATED_SIGNALING_PATHWAY	79	-0.945883	0.56785	0.837307	0.72738	0.958904	0.978863	-1.26069	0.097166	0.392336	-0.757082	0.89916	1
M5 GO Molecular Function	GOMF_PHOSPHOPROTEIN_PHOSPHATASE_ACTIVITY	161	-0.945211	0.607803	0.838779	-0.887341	0.761523	0.833579	-0.979391	0.483673	0.741354	-1.01081	0.396262	0.727693
M5 GO Biological Process	GOBP_TELOMERE_MAINTENANCE_VIA_RECOMBINATION	15	-0.944844	0.517745	0.83938	0.76213	0.791506	0.964238	-0.56928	0.956522	1	-0.995228	0.468085	0.757479
M5 GO Biological Process	GOBP_MICROVILLUS_ORGANIZATION	25	-0.943922	0.558468	0.841691	-1.06672	0.374502	0.567872	0.875569	0.65567	0.87558	-0.975415	0.492754	0.781222
M5 GO Biological Process	GOBP_CARDIAC_RIGHT_VENTRICLE_MORPHOGENESIS	20	-0.943667	0.546025	0.841865	-1.04133	0.397089	0.59552	-1.17986	0.253036	0.479694	0.721254	0.867704	0.970844
M5 GO Biological Process	GOBP_REGULATION_OF_LONG_TERM_SYNAPTIC_DEPRESSION	19	-0.943567	0.566735	0.841551	-0.940863	0.562753	0.749697	-1.17136	0.232877	0.486965	-0.640203	0.919608	1
M5 GO Biological Process	GOBP_PHOSPHOLIPID_DEPHOSPHORYLATION	42	-0.942695	0.525054	0.843711	1.06145	0.354244	0.601366	0.654765	0.956863	1	-1.02763	0.40619	0.699467
M5 GO Biological Process	GOBP_PEPTIDE_CATABOLIC_PROCESS	20	-0.942486	0.539256	0.843743	-1.12539	0.306584	0.485921	-1.01872	0.448544	0.686779	1.03388	0.398855	0.558706
MH Hallmark	HALLMARK_PI3K_AKT_MTOR_SIGNALING	104	-0.941837	0.60084	0.845096	1.20078	0.125984	0.411441	-1.07901	0.291829	0.606194	-0.79884	0.888454	0.995934
M5 GO Biological Process	GOBP_POSITIVE_REGULATION_OF_TRANSLATION	129	-0.941768	0.606452	0.844704	1.24845	0.0588235	0.356383	0.789778	0.947471	0.960627	-1.12651	0.204934	0.55501
M5 GO Molecular Function	GOMF_G_PROTEIN_ACTIVITY	55	-0.94151	0.557851	0.844916	0.887164	0.70297	0.860903	-1.10796	0.269547	0.564229	0.853099	0.740206	0.857633
M5 GO Molecular Function	GOMF_PROTEIN_SERINE_THREONINE_KINASE_ACTIVATOR_ACTIVITY	67	-0.941171	0.598309	0.84537	-0.957496	0.560729	0.724529	-1.1582	0.209647	0.497016	-0.805908	0.851429	0.994787
M5 GO Molecular Function	GOMF_CARBOHYDRATE_KINASE_ACTIVITY	21	-0.940288	0.550725	0.84762	1.54558	0.0214425	0.107348	0.897665	0.581633	0.847729	-0.90084	0.588235	0.888241
M5 GO Biological Process	GOBP_CIRCADIAN_RHYTHM	213	-0.939761	0.630573	0.848651	-0.877691	0.838115	0.845583	-1.05832	0.303093	0.634185	-0.976931	0.5	0.780925
M5 GO Biological Process	GOBP_SOMATIC_DIVERSIFICATION_OF_IMMUNE_RECEPTORS	80	-0.939254	0.578616	0.849617	-0.836145	0.816872	0.88704	-0.899801	0.694391	0.84843	-0.997467	0.45269	0.753693
M5 GO Biological Process	GOBP_REGULATION_OF_LYSOSOMAL_LUMEN_PH	23	-0.939231	0.55625	0.849068	1.26183	0.16699	0.342916	0.585293	0.960227	1	-1.22375	0.190661	0.417052
M5 GO Cellular Component	GOCC_STEREOCILIUM	55	-0.93923	0.547771	0.848458	-0.950114	0.521649	0.733422	-1.30098	0.100189	0.347459	-0.833461	0.755424	0.969984
M5 GO Biological Process	GOBP_POSITIVE_REGULATION_OF_CATECHOLAMINE_SECRETION	16	-0.939032	0.543158	0.848494	0.681135	0.915385	0.991154	-0.970233	0.491493	0.751553	-0.84546	0.660819	0.965416
M5 GO Biological Process	GOBP_RESPONSE_TO_HYDROPEROXIDE	17	-0.938932	0.548263	0.84819	-1.05552	0.399232	0.575384	-0.759922	0.791829	0.973818	-1.12055	0.300207	0.564097
M5 GO Biological Process	GOBP_N_TERMINAL_PROTEIN_AMINO_ACID_MODIFICATION	27	-0.938848	0.559426	0.84785	1.30088	0.116	0.298122	-0.83002	0.734406	0.923066	-1.07939	0.356	0.62789
M5 GO Biological Process	GOBP_FOREBRAIN_GENERATION_OF_NEURONS	56	-0.938518	0.577731	0.848304	-1.39981	0.0386965	0.220943	-1.01146	0.435946	0.696644	1.11789	0.246465	0.432405
M5 GO Biological Process	GOBP_RESPONSE_TO_ACTIVITY	39	-0.937293	0.562241	0.851508	0.828051	0.753372	0.917165	-0.863133	0.668008	0.886589	0.986369	0.465553	0.642344
M5 GO Biological Process	GOBP_POSITIVE_REGULATION_OF_MRNA_METABOLIC_PROCESS	133	-0.937235	0.605372	0.851063	-0.888159	0.738956	0.833991	-0.676799	0.998	0.997068	-1.20278	0.117424	0.445911
M5 GO Biological Process	GOBP_REGULATION_OF_KETONE_BIOSYNTHETIC_PROCESS	22	-0.937192	0.531828	0.850592	-1.12112	0.293173	0.492261	-0.666054	0.914634	0.999241	-1.10883	0.328542	0.582902
M5 GO Biological Process	GOBP_HISTAMINE_TRANSPORT	17	-0.937031	0.552017	0.850497	-0.672452	0.895178	0.981882	0.924273	0.538462	0.819964	-1.04047	0.416826	0.678366
M5 GO Molecular Function	GOMF_NUCLEAR_RECEPTOR_COACTIVATOR_ACTIVITY	53	-0.936936	0.579832	0.850197	-1.07302	0.320988	0.556087	0.518495	1	1	-1.05457	0.354776	0.663138
M5 GO Biological Process	GOBP_NEGATIVE_REGULATION_OF_RECEPTOR_SIGNALING_PATHWAY_VIA_STAT	26	-0.936146	0.55914	0.852063	-0.674819	0.927536	0.98195	-1.4486	0.0694445	0.207983	0.759044	0.835031	0.94637
M5 GO Biological Process	GOBP_PROTEIN_LOCALIZATION_TO_NUCLEUS	325	-0.935772	0.69697	0.852641	1.21278	0.0535373	0.398971	-1.05184	0.285097	0.645121	0.873049	0.855649	0.830626
M5 GO Biological Process	GOBP_POSITIVE_REGULATION_OF_CALCIUM_ION_TRANSMEMBRANE_TRANSPORTER_ACTIVITY	32	-0.935743	0.553535	0.852123	0.746185	0.851703	0.969557	-1.11332	0.284836	0.556072	-0.877728	0.672131	0.924497
M5 GO Biological Process	GOBP_REGULATION_OF_PROTEIN_LOCALIZATION_TO_ENDOSOME	15	-0.935425	0.539877	0.852527	-1.19064	0.235772	0.410655	0.938364	0.519841	0.806931	-0.966113	0.503937	0.797841
M5 GO Biological Process	GOBP_REGULATION_OF_CELL_CELL_ADHESION_MEDIATED_BY_CADHERIN	16	-0.935346	0.569697	0.852165	-1.48938	0.0341365	0.16873	-1.21667	0.222868	0.438596	-0.815635	0.715706	0.986846
M5 GO Biological Process	GOBP_RESPONSE_TO_STEROID_HORMONE	231	-0.935296	0.676	0.851697	-0.931117	0.68677	0.764838	-1.01548	0.424547	0.692784	1.09499	0.228916	0.464057
M5 GO Biological Process	GOBP_REGULATION_OF_ENDOTHELIAL_CELL_MIGRATION	174	-0.935253	0.634783	0.85123	-1.57972	0	0.124707	-1.4296	0.0105042	0.225662	1.20694	0.0822511	0.327247
M5 GO Molecular Function	GOMF_DEMETHYLASE_ACTIVITY	37	-0.93455	0.563291	0.8528	-1.77962	0.00206186	0.0610629	-0.833562	0.729572	0.919599	-1.06569	0.354772	0.647792
M5 GO Biological Process	GOBP_REGULATION_OF_LIPASE_ACTIVITY	50	-0.933577	0.559395	0.855187	-0.802436	0.824034	0.920767	-0.891127	0.673597	0.860203	0.949998	0.552063	0.70738
M5 GO Biological Process	GOBP_PROTEIN_LOCALIZATION_TO_NUCLEOLUS	17	-0.93288	0.564103	0.856714	1.21217	0.214876	0.399606	-0.807728	0.720792	0.944231	-1.08719	0.366599	0.613883
M5 GO Biological Process	GOBP_REGULATION_OF_CATECHOLAMINE_SECRETION	47	-0.932139	0.59205	0.858423	1.07808	0.319066	0.58284	1.15739	0.244094	0.569361	-1.14365	0.238004	0.526874
M5 GO Biological Process	GOBP_ALTERNATIVE_MRNA_SPLICING_VIA_SPLICEOSOME	75	-0.931739	0.59465	0.859054	-0.689272	0.971602	0.98027	-0.739737	0.928854	0.980527	-0.909715	0.650672	0.873611
M5 GO Biological Process	GOBP_RETINAL_METABOLIC_PROCESS	15	-0.93149	0.559671	0.8592	1.03392	0.384766	0.638101				-0.854984	0.645702	0.956751
M5 GO Biological Process	GOBP_NUCLEOLUS_ORGANIZATION	17	-0.931214	0.545639	0.85942	1.51774	0.0526316	0.122431	-0.700948	0.857692	0.990552	-1.04686	0.390295	0.672917
M5 GO Biological Process	GOBP_POSITIVE_REGULATION_OF_RNA_SPLICING	51	-0.931148	0.576375	0.859013	1.20035	0.159681	0.411274	-0.718401	0.902585	0.983726	-0.999613	0.467433	0.750157
M5 GO Biological Process	GOBP_CILIUM_OR_FLAGELLUM_DEPENDENT_CELL_MOTILITY	180	-0.930464	0.646443	0.86055	-0.728231	0.996024	0.96483	0.685149	0.996139	1	-1.17172	0.134831	0.489088
M5 GO Biological Process	GOBP_REGULATION_OF_BROWN_FAT_CELL_DIFFERENTIATION	27	-0.930376	0.538618	0.860204	-1.13055	0.279678	0.481126	-0.898843	0.605941	0.850059	-0.81539	0.741803	0.986039
M5 GO Biological Process	GOBP_NEGATIVE_REGULATION_OF_PEPTIDYL_THREONINE_PHOSPHORYLATION	19	-0.930242	0.5625	0.860006	0.679893	0.91945	0.991492	-0.873779	0.655378	0.87712	-0.697966	0.879921	1
M5 GO Biological Process	GOBP_POST_TRANSCRIPTIONAL_REGULATION_OF_GENE_EXPRESSION	480	-0.930161	0.701717	0.859657	1.16092	0.0444874	0.458823	-0.846613	0.973361	0.903933	-1.10242	0.148021	0.594692
M5 GO Biological Process	GOBP_NEGATIVE_REGULATION_OF_POTASSIUM_ION_TRANSMEMBRANE_TRANSPORT	24	-0.929979	0.56875	0.859642	-1.65142	0.014433	0.0956842	-1.05062	0.388781	0.645601	-1.21933	0.189796	0.423886
M5 GO Biological Process	GOBP_INTRACILIARY_ANTEROGRADE_TRANSPORT	20	-0.929754	0.568898	0.859769	0.719596	0.853306	0.979309	0.775898	0.785575	0.970328	-1.26851	0.183953	0.363824
M5 GO Biological Process	GOBP_POSITIVE_REGULATION_OF_FATTY_ACID_TRANSPORT	24	-0.929718	0.556025	0.859259	1.08437	0.328897	0.57636	-0.871	0.65102	0.879026	-1.02861	0.421371	0.698383
M5 GO Biological Process	GOBP_RAB_PROTEIN_SIGNAL_TRANSDUCTION	20	-0.929682	0.554084	0.858763	0.596461	0.963031	0.998391	-0.856075	0.707724	0.89487	0.815793	0.734818	0.901088
M5 GO Biological Process	GOBP_REGULATION_OF_MEIOTIC_CELL_CYCLE	59	-0.929069	0.610778	0.859993	-1.24291	0.120623	0.357619	-0.986479	0.466403	0.734189	-0.879361	0.687619	0.920914
M5 GO Biological Process	GOBP_EPHRIN_RECEPTOR_SIGNALING_PATHWAY	40	-0.928634	0.601533	0.860736	-1.3919	0.054717	0.226323	-1.19123	0.180698	0.464439	-1.09305	0.328846	0.608479
M5 GO Biological Process	GOBP_REGULATION_OF_CYTOSOLIC_CALCIUM_ION_CONCENTRATION	66	-0.927576	0.596311	0.863326	-0.902591	0.649193	0.812489	0.934377	0.597137	0.809641	-1.05118	0.369835	0.668843
M5 GO Biological Process	GOBP_POSITIVE_REGULATION_OF_GLYCOPROTEIN_METABOLIC_PROCESS	24	-0.92752	0.569002	0.862909	-1.25077	0.164583	0.349361	-1.03072	0.398773	0.672922	0.774387	0.817814	0.937069
M5 GO Biological Process	GOBP_INSULIN_SECRETION_INVOLVED_IN_CELLULAR_RESPONSE_TO_GLUCOSE_STIMULUS	92	-0.927356	0.627706	0.862787	-1.27828	0.0684647	0.322071	-0.943984	0.558635	0.7882	-0.987429	0.492784	0.767572
M5 GO Molecular Function	GOMF_GDP_BINDING	80	-0.927008	0.618534	0.863237	1.25372	0.0992366	0.350773	-0.925386	0.585714	0.81403	-0.906686	0.631579	0.878843
M5 GO Molecular Function	GOMF_TRANSPORTER_REGULATOR_ACTIVITY	144	-0.92691	0.646119	0.862917	0.953639	0.568345	0.767827	0.892239	0.737052	0.854472	0.90961	0.675403	0.773492
M5 GO Biological Process	GOBP_INTRACELLULAR_MONOATOMIC_ANION_HOMEOSTASIS	15	-0.926563	0.554192	0.863315	-0.929097	0.553106	0.769111	-1.13313	0.320717	0.531228
M5 GO Biological Process	GOBP_REGULATION_OF_PROTEIN_TARGETING_TO_MITOCHONDRION	21	-0.92547	0.560327	0.865996	1.54277	0.0372549	0.107999	0.808205	0.732793	0.944767	-1.03507	0.390963	0.688227
M5 GO Molecular Function	GOMF_ANTIGEN_BINDING	57	-0.925343	0.577253	0.865777	1.49861	0.0132325	0.135878	-1.65351	0.00398406	0.0805265	0.659698	0.970085	0.988529
M5 GO Biological Process	GOBP_REGULATION_OF_PROTEIN_DEPHOSPHORYLATION	77	-0.924852	0.641189	0.866655	1.14019	0.203095	0.491517	-1.03327	0.37747	0.670297	0.909088	0.665362	0.774241
M5 GO Molecular Function	GOMF_STEROL_TRANSFER_ACTIVITY	21	-0.924744	0.546039	0.866356	0.867843	0.651685	0.875272	-1.10884	0.330693	0.562289	0.861366	0.666667	0.847014
M5 GO Biological Process	GOBP_RETROGRADE_TRANS_SYNAPTIC_SIGNALING	15	-0.924501	0.565574	0.866495	-1.02075	0.432653	0.626768	-0.810537	0.708249	0.941867	-1.06484	0.381503	0.648388
M5 GO Biological Process	GOBP_POSITIVE_REGULATION_OF_JUN_KINASE_ACTIVITY	45	-0.924397	0.598765	0.866208	-1.54061	0.00811359	0.142715	-1.11757	0.278723	0.552263	-0.998775	0.450292	0.7515
M5 GO Cellular Component	GOCC_HIPPOCAMPAL_MOSSY_FIBER_TO_CA3_SYNAPSE	64	-0.924365	0.58351	0.865695	1.152	0.195777	0.471043	-0.967782	0.529762	0.755625	-1.05685	0.369863	0.662052
M5 GO Biological Process	GOBP_POSITIVE_REGULATION_OF_HEART_GROWTH	51	-0.923732	0.611452	0.867027	-1.26034	0.10101	0.337713	-1.13149	0.241803	0.53111	1.21273	0.15275	0.320438
M5 GO Molecular Function	GOMF_HISTONE_MODIFYING_ACTIVITY	200	-0.923289	0.679089	0.867818	-1.48634	0	0.167199	-0.761537	0.967146	0.972578	-0.895498	0.775281	0.894797
M5 GO Biological Process	GOBP_TONGUE_DEVELOPMENT	21	-0.922568	0.574553	0.869404	-0.896654	0.612	0.82126	-1.06691	0.384458	0.621905	-0.910841	0.584762	0.871759
M5 GO Biological Process	GOBP_PEPTIDYL_CYSTEINE_MODIFICATION	44	-0.92247	0.591376	0.869107	0.954052	0.498016	0.767399	0.83179	0.755061	0.926079	-0.925393	0.601202	0.850645
M5 GO Molecular Function	GOMF_PROTEIN_FOLDING_CHAPERONE_BINDING	146	-0.922424	0.692632	0.868643	1.84088	0	0.0144588	-0.988317	0.492872	0.73007	-1.02399	0.402672	0.705593
M5 GO Cellular Component	GOCC_PERINUCLEAR_ENDOPLASMIC_RETICULUM	28	-0.922113	0.587398	0.868956	-1.06196	0.358416	0.571547	0.958468	0.532416	0.782595	-1.0223	0.416667	0.707644
M5 GO Cellular Component	GOCC_SITE_OF_DOUBLE_STRAND_BREAK	91	-0.921608	0.611465	0.86984	0.699705	0.979008	0.984753	-0.867079	0.745726	0.883915	-1.02246	0.379722	0.708405
M5 GO Biological Process	GOBP_POSITIVE_REGULATION_OF_GLYCOGEN_BIOSYNTHETIC_PROCESS	16	-0.921118	0.536735	0.870685	-1.13657	0.276639	0.475172	-0.948926	0.532258	0.78215	-0.854174	0.664646	0.956156
M5 GO Molecular Function	GOMF_HISTONE_METHYLTRANSFERASE_ACTIVITY	56	-0.920013	0.613734	0.873503	-1.62702	0	0.10936	-0.776917	0.87524	0.968199	-0.85025	0.736221	0.959599
M5 GO Biological Process	GOBP_NEGATIVE_REGULATION_OF_FATTY_ACID_BIOSYNTHETIC_PROCESS	17	-0.919909	0.557652	0.87321	1.47927	0.0628571	0.146946	0.920992	0.538899	0.822948	-0.975792	0.480167	0.780718
M5 GO Molecular Function	GOMF_NUCLEAR_RECEPTOR_BINDING	155	-0.919617	0.661605	0.873505	-1.0188	0.386221	0.630571	-0.778707	0.940952	0.968128	-0.967435	0.543893	0.796352
M5 GO Biological Process	GOBP_PROTEIN_DEACETYLATION	45	-0.919601	0.595483	0.872946	-1.15145	0.228916	0.455057	-1.00754	0.446215	0.702009	-0.83742	0.704981	0.969159
M5 GO Biological Process	GOBP_PLASMA_MEMBRANE_ORGANIZATION	161	-0.919569	0.691304	0.872428	-1.47864	0.00213675	0.169684	-1.11635	0.188679	0.552823	1.00556	0.42827	0.609063
M5 GO Biological Process	GOBP_REGULATION_OF_ORGAN_GROWTH	120	-0.919515	0.654661	0.871982	-1.58972	0.00419287	0.121558	-0.952282	0.573386	0.777747	0.973612	0.514583	0.66472
M5 GO Molecular Function	GOMF_SINGLE_STRANDED_RNA_BINDING	92	-0.91948	0.651992	0.871482	-1.34045	0.0328542	0.263576	-0.7922	0.886578	0.958427	-1.04958	0.362949	0.669208
M5 GO Biological Process	GOBP_VITAMIN_TRANSPORT	43	-0.919156	0.586057	0.871827	0.752847	0.882353	0.967635	-1.31627	0.10101	0.330159	-0.778595	0.835671	1
M5 GO Biological Process	GOBP_NEGATIVE_REGULATION_OF_STRIATED_MUSCLE_CELL_DIFFERENTIATION	44	-0.917134	0.59519	0.87735	-1.28543	0.110672	0.315988	1.00735	0.433134	0.72212	-1.01078	0.419483	0.727154
M5 GO Biological Process	GOBP_NEGATIVE_REGULATION_OF_CYTOPLASMIC_PATTERN_RECOGNITION_RECEPTOR_SIGNALING_PATHWAY	49	-0.916865	0.607143	0.877532	0.782291	0.862333	0.95002	-1.02029	0.407555	0.684385	-0.709499	0.935673	1
M5 GO Biological Process	GOBP_POSITIVE_REGULATION_OF_CELLULAR_RESPONSE_TO_INSULIN_STIMULUS	36	-0.916264	0.572581	0.878765	-0.841252	0.710117	0.882825	-1.10062	0.302326	0.573169	0.707101	0.928713	0.976702
M5 GO Biological Process	GOBP_PURINE_RIBONUCLEOSIDE_METABOLIC_PROCESS	27	-0.916067	0.586354	0.878733	1.87777	0.00189753	0.00990757	-0.898404	0.617155	0.850295	-1.0167	0.436255	0.715895
M5 GO Biological Process	GOBP_PERK_MEDIATED_UNFOLDED_PROTEIN_RESPONSE	16	-0.91554	0.585714	0.879669	1.19946	0.232143	0.412494	-1.17396	0.25813	0.485377	-0.933117	0.562992	0.843485
M5 GO Biological Process	GOBP_CELL_DIFFERENTIATION_IN_SPINAL_CORD	39	-0.915228	0.593688	0.880011	-1.40786	0.0547945	0.21667	-1.11202	0.28937	0.557751	-0.884426	0.666667	0.914526
M5 GO Cellular Component	GOCC_MOTILE_CILIUM	276	-0.915014	0.729387	0.880082	-0.708097	1	0.973297	-0.790998	0.972056	0.959441	-1.08979	0.209765	0.613426
M5 GO Biological Process	GOBP_DNA_REPAIR_DEPENDENT_CHROMATIN_REMODELING	23	-0.914782	0.557173	0.880196	1.0821	0.339181	0.578227	-1.31268	0.142292	0.333953	-0.949137	0.526639	0.823637
M5 GO Molecular Function	GOMF_PROTEIN_LIPID_COMPLEX_BINDING	29	-0.914335	0.620123	0.880974	0.748121	0.873518	0.969522	0.939432	0.57173	0.805537	0.910193	0.587302	0.772334
M5 GO Biological Process	GOBP_MAINTENANCE_OF_BLOOD_BRAIN_BARRIER	21	-0.913807	0.574152	0.88193	0.911507	0.595785	0.829979	-1.46494	0.0673267	0.199439	0.818194	0.727455	0.898936
M5 GO Molecular Function	GOMF_3_5_EXONUCLEASE_ACTIVITY	50	-0.913595	0.598214	0.88197	-0.878751	0.671053	0.844477	-0.945405	0.51497	0.786823	-1.07317	0.343313	0.637215
M5 GO Molecular Function	GOMF_PROTEIN_SERINE_THREONINE_KINASE_BINDING	21	-0.913406	0.559499	0.881904	-0.872975	0.603696	0.849514	-0.957963	0.514056	0.770347	-0.80583	0.725773	0.994319
M5 GO Biological Process	GOBP_INFLAMMASOME_MEDIATED_SIGNALING_PATHWAY	46	-0.91256	0.608607	0.883816	1.20974	0.173387	0.402376	-0.859292	0.673511	0.891054	-1.07044	0.335341	0.640844
M5 GO Biological Process	GOBP_ORGANIC_HYDROXY_COMPOUND_CATABOLIC_PROCESS	40	-0.911772	0.617647	0.885605	0.998373	0.45809	0.702148	0.795429	0.802041	0.955147	-1.00795	0.432	0.731412
M5 GO Biological Process	GOBP_PRESYNAPSE_ASSEMBLY	53	-0.911253	0.610101	0.886551	-1.87277	0	0.0363915	-1.24354	0.144033	0.409842	0.929223	0.568966	0.742574
M5 GO Biological Process	GOBP_REGULATION_OF_NUCLEOTIDE_CATABOLIC_PROCESS	59	-0.911077	0.625259	0.88646	1.50602	0.0198413	0.131623	0.887208	0.672	0.860318	0.917971	0.609148	0.759103
M5 GO Biological Process	GOBP_NEGATIVE_REGULATION_OF_DEVELOPMENTAL_GROWTH	110	-0.909892	0.673428	0.889328	-1.43556	0.00992064	0.196339	1.1505	0.180039	0.56934	-0.97804	0.482966	0.780661
M5 GO Biological Process	GOBP_IRON_ION_TRANSPORT	56	-0.909481	0.603982	0.889905	0.934449	0.564639	0.794602	-1.23602	0.146245	0.417479	1.15282	0.226306	0.388341
M5 GO Biological Process	GOBP_POSITIVE_REGULATION_OF_POST_TRANSLATIONAL_PROTEIN_MODIFICATION	140	-0.909265	0.710472	0.889941	1.12475	0.207436	0.51945	-0.735776	0.987705	0.981517	-0.994331	0.479769	0.758981
M5 GO Molecular Function	GOMF_RETINOIC_ACID_BINDING	15	-0.9091	0.584052	0.889826	-1.51975	0.0421053	0.153248				-0.711552	0.863918	1
M5 GO Cellular Component	GOCC_U2_TYPE_SPLICEOSOMAL_COMPLEX	93	-0.908804	0.644135	0.890115	1.4978	0.00409836	0.136402	-0.828639	0.814889	0.924481	-1.11362	0.24381	0.577595
M5 GO Molecular Function	GOMF_BILE_ACID_TRANSMEMBRANE_TRANSPORTER_ACTIVITY	22	-0.908494	0.62256	0.890427	-0.543636	0.987207	0.998262	-1.39436	0.114919	0.25309	0.559569	0.96319	0.998371
M5 GO Biological Process	GOBP_SIGNALING_RECEPTOR_LIGAND_PRECURSOR_PROCESSING	30	-0.90832	0.587234	0.890345	-0.878743	0.663866	0.844142	-1.1167	0.300412	0.552786	1.23066	0.194444	0.301112
M5 GO Biological Process	GOBP_HEMATOPOIETIC_OR_LYMPHOID_ORGAN_DEVELOPMENT	116	-0.907326	0.709016	0.892579	-1.34311	0.032	0.263057	-1.20912	0.139293	0.447858	0.731401	0.96988	0.965843
M5 GO Biological Process	GOBP_POSITIVE_REGULATION_OF_LEUKOCYTE_CELL_CELL_ADHESION	267	-0.906557	0.779167	0.894158	-1.04121	0.327345	0.595525	-1.37201	0.00806452	0.273434	0.867768	0.890946	0.838466
M5 GO Biological Process	GOBP_ALANINE_TRANSPORT	17	-0.905983	0.60161	0.895221	-0.934098	0.544555	0.759678	-1.04	0.414729	0.660652	0.921618	0.559223	0.753285
M5 GO Biological Process	GOBP_HOMOPHILIC_CELL_ADHESION_VIA_PLASMA_MEMBRANE_ADHESION_MOLECULES	107	-0.904579	0.683652	0.898709	-1.59361	0.00207039	0.119662	-1.04351	0.345455	0.653188	0.801809	0.916667	0.912605
M5 GO Molecular Function	GOMF_DNA_POLYMERASE_ACTIVITY	29	-0.904281	0.628337	0.898991	0.794881	0.803213	0.941602	-0.972521	0.475	0.748014	-0.868135	0.657143	0.939487
M5 GO Biological Process	GOBP_BODY_FLUID_SECRETION	87	-0.903843	0.686975	0.899628	-0.903762	0.678937	0.81006	-1.18303	0.164948	0.475548	0.858598	0.771134	0.850906
M5 GO Biological Process	GOBP_MRNA_PROCESSING	459	-0.903777	0.84696	0.899209	1.18426	0.0398406	0.430021	0.657195	1	1	-1.16106	0.0709091	0.501427
M5 GO Biological Process	GOBP_TETRAHYDROFOLATE_METABOLIC_PROCESS	20	-0.90259	0.593361	0.901953	-1.07217	0.346856	0.557718	-1.23583	0.208333	0.416991	0.986879	0.470135	0.64149
M5 GO Biological Process	GOBP_ADULT_LOCOMOTORY_BEHAVIOR	106	-0.902251	0.684318	0.902313	0.837638	0.855131	0.905346	-1.35119	0.0494071	0.293497	0.95286	0.551363	0.701114
M5 GO Biological Process	GOBP_REGULATION_OF_STRIATED_MUSCLE_TISSUE_DEVELOPMENT	23	-0.902139	0.600823	0.902014	-1.42835	0.0737705	0.201176	-0.926665	0.566406	0.812319	-0.965709	0.509842	0.798456
M5 GO Biological Process	GOBP_REGULATION_OF_MRNA_CATABOLIC_PROCESS	175	-0.901754	0.731161	0.902531	-1.10352	0.205882	0.513998	-0.768248	0.962672	0.97301	-1.24258	0.0757856	0.397146
M5 GO Biological Process	GOBP_NEGATIVE_REGULATION_OF_CANONICAL_NF_KAPPAB_SIGNAL_TRANSDUCTION	58	-0.901568	0.663223	0.902418	1.16992	0.186408	0.447488	-1.30874	0.103093	0.33766	-0.753614	0.898	1
M5 GO Biological Process	GOBP_POSITIVE_REGULATION_OF_CELL_GROWTH_INVOLVED_IN_CARDIAC_MUSCLE_CELL_DEVELOPMENT	18	-0.900828	0.60202	0.903861	0.817037	0.739919	0.924013	-1.03106	0.438972	0.673209	-0.715298	0.861723	1
M5 GO Cellular Component	GOCC_U12_TYPE_SPLICEOSOMAL_COMPLEX	27	-0.900567	0.606765	0.904019	1.3746	0.0772201	0.230884	-0.596606	0.962891	1	-0.658066	0.93	1
M5 GO Biological Process	GOBP_ERYTHROCYTE_MATURATION	23	-0.899586	0.589041	0.906199	-1.27057	0.155769	0.325714	-1.34092	0.133891	0.307418	-0.494124	0.998054	1
M5 GO Biological Process	GOBP_MRNA_CATABOLIC_PROCESS	236	-0.898623	0.773987	0.908365	-1.01314	0.381743	0.637371	-0.741239	0.993684	0.981753	-1.22613	0.0652591	0.413398
M5 GO Biological Process	GOBP_CARDIAC_MUSCLE_ADAPTATION	32	-0.897981	0.629032	0.909589	-0.848449	0.689379	0.874951	-0.878094	0.657426	0.873135	0.956863	0.536735	0.694758
M5 GO Biological Process	GOBP_POSITIVE_REGULATION_OF_PROTEIN_DEPHOSPHORYLATION	42	-0.897746	0.616183	0.909655	-1.13834	0.245968	0.474819	-1.1564	0.243461	0.497713	0.832811	0.760536	0.885446
M5 GO Biological Process	GOBP_REGULATION_OF_PATTERN_RECOGNITION_RECEPTOR_SIGNALING_PATHWAY	160	-0.897506	0.722458	0.909726	1.18139	0.113725	0.432439	-1.02543	0.373068	0.678562	-0.853678	0.842402	0.956682
M5 GO Biological Process	GOBP_POSITIVE_REGULATION_OF_CANONICAL_NF_KAPPAB_SIGNAL_TRANSDUCTION	147	-0.897355	0.745902	0.909548	-0.939331	0.626506	0.751247	-1.27806	0.0792683	0.372966	-0.815958	0.894231	0.987482
M5 GO Biological Process	GOBP_CELLULAR_RESPONSE_TO_UV	91	-0.897037	0.7	0.909842	-1.11351	0.252546	0.503423	-1.03226	0.420619	0.671471	-0.790273	0.896761	1
M5 GO Biological Process	GOBP_SUCKLING_BEHAVIOR	17	-0.896962	0.586279	0.909461	-1.06028	0.376033	0.571447	-1.27302	0.177043	0.37945	0.930667	0.556452	0.739306
M5 GO Molecular Function	GOMF_PROTEIN_KINASE_B_BINDING	17	-0.895919	0.597107	0.911744	0.823559	0.721022	0.920695	-0.687065	0.878788	0.994149	-0.75114	0.81382	1
M5 GO Biological Process	GOBP_POSITIVE_REGULATION_OF_LYMPHOCYTE_MIGRATION	42	-0.895613	0.635371	0.911994	0.828327	0.758427	0.917037	-1.30714	0.121756	0.339037	0.82411	0.768908	0.894216
M5 GO Biological Process	GOBP_NUCLEOSIDE_CATABOLIC_PROCESS	21	-0.895447	0.616842	0.911855	1.72512	0.00192308	0.0355954	-1.19853	0.221074	0.458134	0.886992	0.621677	0.810129
M5 GO Biological Process	GOBP_IMMUNOGLOBULIN_PRODUCTION_INVOLVED_IN_IMMUNOGLOBULIN_MEDIATED_IMMUNE_RESPONSE	66	-0.895355	0.664646	0.911501	0.779342	0.904	0.951374	-0.939011	0.578093	0.7941	-0.925376	0.594542	0.849448
M5 GO Biological Process	GOBP_INTRACELLULAR_PH_REDUCTION	47	-0.89487	0.640657	0.912276	1.45397	0.0334646	0.165433	1.04397	0.376471	0.677204	-0.968059	0.5	0.796342
M5 GO Biological Process	GOBP_ENDOCRINE_HORMONE_SECRETION	63	-0.894803	0.648148	0.911868	-0.858896	0.725051	0.864431	-1.27013	0.0924025	0.383309	1.03313	0.40568	0.560145
M5 GO Biological Process	GOBP_REGULATION_OF_MUSCLE_ORGAN_DEVELOPMENT	26	-0.89462	0.603037	0.911768	-1.53676	0.0252101	0.144338	-0.89772	0.584314	0.851189	-0.93745	0.545817	0.839421
M5 GO Biological Process	GOBP_REGULATION_OF_INFLAMMATORY_RESPONSE_TO_ANTIGENIC_STIMULUS	32	-0.89443	0.618257	0.911665	1.43167	0.0594059	0.184496	-1.17042	0.250501	0.486613	0.577333	0.988439	0.997506
M5 GO Biological Process	GOBP_POSTREPLICATION_REPAIR	29	-0.894267	0.632017	0.911519	-0.890036	0.643154	0.832079	-0.97825	0.488189	0.742106	-0.876688	0.652083	0.925262
M5 GO Biological Process	GOBP_REGULATION_OF_APPETITE	25	-0.894118	0.615866	0.911341	-0.869274	0.668033	0.852535	1.03233	0.435223	0.69283	-1.03102	0.412916	0.695471
M5 GO Biological Process	GOBP_REGULATION_OF_CELL_CELL_ADHESION	483	-0.893807	0.880734	0.911587	-1.08702	0.172786	0.536464	-1.40595	0	0.243068	1.07274	0.22658	0.495986
M5 GO Biological Process	GOBP_T_CELL_MEDIATED_CYTOTOXICITY	62	-0.89361	0.672234	0.911572	1.5613	0	0.0999584	-1.36125	0.06	0.283153	0.73274	0.937247	0.965152
M5 GO Biological Process	GOBP_DNA_DAMAGE_RESPONSE_SIGNAL_TRANSDUCTION_RESULTING_IN_TRANSCRIPTION	17	-0.893384	0.607223	0.911601	0.613296	0.946097	0.997346	-1.11345	0.301397	0.55658	-0.771576	0.775758	1
M5 GO Biological Process	GOBP_REGULATION_OF_B_CELL_MEDIATED_IMMUNITY	65	-0.892908	0.681529	0.912331	-0.65452	0.987552	0.984124	-1.16245	0.210953	0.494049	0.598633	0.995902	0.996933
M5 GO Biological Process	GOBP_POSITIVE_REGULATION_OF_LYMPHOCYTE_ACTIVATION	318	-0.892905	0.835586	0.911739	-1.09201	0.204741	0.529961	-1.27489	0.0219124	0.376871	0.970535	0.54329	0.670401
M5 GO Molecular Function	GOMF_INTRACELLULARLY_CALCIUM_GATED_CHLORIDE_CHANNEL_ACTIVITY	19	-0.89184	0.644	0.914109	-1.18441	0.219124	0.417988	-0.915614	0.573441	0.826554	-0.927833	0.57451	0.849089
M5 GO Biological Process	GOBP_NEGATIVE_REGULATION_OF_MEIOTIC_CELL_CYCLE	21	-0.890988	0.61875	0.91589	-0.956538	0.519751	0.72522	-1.0163	0.40873	0.692549	0.656513	0.926063	0.989528
M5 GO Cellular Component	GOCC_VACUOLAR_MEMBRANE	274	-0.890552	0.825364	0.916506	1.74017	0	0.0325453	-1.18657	0.09375	0.472765	0.80794	0.969828	0.907516
M5 GO Biological Process	GOBP_POSITIVE_REGULATION_OF_VIRAL_LIFE_CYCLE	27	-0.889949	0.655378	0.917593	1.07816	0.322	0.583013	-1.11677	0.301887	0.553043	0.85527	0.683333	0.855082
M5 GO Cellular Component	GOCC_ENDOPLASMIC_RETICULUM_TUBULAR_NETWORK	30	-0.889803	0.604508	0.917401	-0.726811	0.872727	0.964697	-0.966263	0.53507	0.756976	-0.721739	0.879017	1
M5 GO Biological Process	GOBP_CONVERGENT_EXTENSION	16	-0.889634	0.620553	0.917269	-1.36046	0.101594	0.252322	-0.853179	0.648485	0.897355	1.12751	0.315789	0.420465
M5 GO Biological Process	GOBP_RNA_SPLICING	422	-0.889564	0.880531	0.916849	1.36513	0	0.239184	0.689186	1	1	-1.14742	0.0998081	0.519896
M5 GO Biological Process	GOBP_HEMATOPOIETIC_STEM_CELL_HOMEOSTASIS	29	-0.889513	0.632207	0.916378	-1.61897	0.0209125	0.112157	-0.865948	0.651639	0.884434	0.822731	0.762575	0.895284
M5 GO Biological Process	GOBP_INTRACELLULAR_RECEPTOR_SIGNALING_PATHWAY	333	-0.889115	0.870079	0.916819	-0.982703	0.518027	0.681529	-1.00944	0.412863	0.699511	0.895408	0.840426	0.796886
M5 GO Biological Process	GOBP_PLATELET_DENSE_GRANULE_ORGANIZATION	21	-0.88862	0.633833	0.917591	0.886165	0.603416	0.860116	-0.811198	0.753535	0.941953	-0.801462	0.774067	0.996397
M5 GO Biological Process	GOBP_RESPONSE_TO_MUSCLE_STRETCH	21	-0.888101	0.628627	0.918331	1.25222	0.166324	0.352372	-1.13271	0.307054	0.529723	0.852815	0.673469	0.857638
M5 GO Molecular Function	GOMF_LYSOPHOSPHOLIPASE_ACTIVITY	21	-0.887951	0.599598	0.918134	-0.670667	0.920635	0.981796	-1.08353	0.327345	0.602411	0.827179	0.734818	0.891306
M5 GO Cellular Component	GOCC_ENDOPLASMIC_RETICULUM_EXIT_SITE	32	-0.887653	0.609562	0.918342	1.96655	0	0.00403309	-1.15276	0.234672	0.50215	-0.938156	0.549902	0.840478
M5 GO Biological Process	GOBP_PLASMA_MEMBRANE_TUBULATION	19	-0.887585	0.623457	0.917925	-1.06386	0.374494	0.570787	-1.25169	0.189189	0.401791	0.802413	0.741414	0.91253
M5 GO Biological Process	GOBP_INTERSTRAND_CROSS_LINK_REPAIR	33	-0.887551	0.646809	0.917419	-1.08892	0.33125	0.53483	-0.606026	0.972277	1	-1.11242	0.291939	0.57844
M5 GO Biological Process	GOBP_PROTEIN_K48_LINKED_UBIQUITINATION	78	-0.886662	0.709163	0.919234	1.06156	0.314168	0.601886	0.625219	0.994	1	-1.25874	0.0984252	0.37704
MH Hallmark	HALLMARK_MYC_TARGETS_V2	58	-0.886633	0.693654	0.918729	2.19802	0	6.99153e-05	0.623478	0.98994	1	-1.13401	0.22664	0.542456
M5 GO Biological Process	GOBP_RNA_SPLICING_VIA_TRANSESTERIFICATION_REACTIONS	278	-0.886054	0.829493	0.919724	1.4634	0.00186567	0.159119	0.641378	1	1	-1.19192	0.0784671	0.457059
M5 GO Cellular Component	GOCC_REPLISOME	22	-0.885548	0.625	0.920501	1.06243	0.367816	0.601963	0.578182	0.962887	1	-1.0049	0.458252	0.73768
M5 GO Biological Process	GOBP_PRIMARY_ALCOHOL_METABOLIC_PROCESS	65	-0.884908	0.712	0.921616	-0.804718	0.849095	0.91993	-1.00987	0.429769	0.699123	0.817271	0.823643	0.899986
M5 GO Biological Process	GOBP_POSITIVE_REGULATION_OF_MYOTUBE_DIFFERENTIATION	15	-0.883722	0.637295	0.924151	-1.23584	0.181087	0.363439	0.931914	0.562118	0.810867
M5 GO Cellular Component	GOCC_SMALL_NUCLEAR_RIBONUCLEOPROTEIN_COMPLEX	67	-0.88352	0.693133	0.924075	1.53177	0.0134875	0.114512	-0.631948	0.989817	1	-0.932151	0.582205	0.843243
M5 GO Biological Process	GOBP_INTRACELLULAR_GLUCOSE_HOMEOSTASIS	154	-0.883427	0.770186	0.923721	-1.23357	0.0686869	0.364459	-1.00566	0.437743	0.704453	-0.920852	0.665399	0.859399
M5 GO Molecular Function	GOMF_EPHRIN_RECEPTOR_BINDING	32	-0.882622	0.638604	0.925271	-1.70008	0.004	0.0874097	-1.27942	0.133891	0.371934	-0.969604	0.522505	0.792805
M5 GO Biological Process	GOBP_MORPHOGENESIS_OF_AN_ENDOTHELIUM	19	-0.882602	0.651163	0.924731	-1.32406	0.125261	0.278246	-1.28644	0.162978	0.362245	-0.896569	0.607966	0.894386
M5 GO Biological Process	GOBP_TYPE_B_PANCREATIC_CELL_DIFFERENTIATION	25	-0.881635	0.652361	0.92666	-1.72698	0.00422833	0.0793604	-1.21441	0.199593	0.440816	-0.749702	0.840319	1
M5 GO Biological Process	GOBP_PHOSPHATIDYLINOSITOL_PHOSPHATE_BIOSYNTHETIC_PROCESS	53	-0.881366	0.67579	0.926793	-1.07387	0.319328	0.555434	-0.932442	0.562368	0.803913	-0.726561	0.913208	1
M5 GO Molecular Function	GOMF_LIPID_TRANSFER_ACTIVITY	49	-0.881223	0.684536	0.926559	0.892403	0.648544	0.855668	-1.20138	0.186879	0.454396	0.895896	0.656379	0.796215
M5 GO Biological Process	GOBP_MRNA_TRANSCRIPTION	51	-0.880465	0.661509	0.927974	1.32662	0.0743802	0.271601	-0.987254	0.482558	0.732762	0.734482	0.922764	0.964929
M5 GO Biological Process	GOBP_RESPONSE_TO_ELECTRICAL_STIMULUS	22	-0.879425	0.658385	0.930076	-1.02892	0.408537	0.613999	-1.05624	0.389002	0.637441	0.607696	0.969072	0.996446
M5 GO Biological Process	GOBP_MYELOID_CELL_DEVELOPMENT	96	-0.879387	0.75	0.92957	-1.03104	0.377734	0.610981	-1.23488	0.120582	0.417296	0.918799	0.658252	0.757295
M5 GO Biological Process	GOBP_REGULATION_OF_MICROTUBULE_BASED_MOVEMENT	53	-0.878646	0.671579	0.930942	0.967101	0.518591	0.747071	0.924134	0.583815	0.819955	-0.972708	0.508571	0.786337
M5 GO Biological Process	GOBP_REGULATION_OF_VASCULOGENESIS	16	-0.878164	0.612774	0.931577	-1.0012	0.436399	0.655899	-0.893292	0.585878	0.856414	-0.926611	0.55414	0.849563
M5 GO Biological Process	GOBP_RETINAL_CONE_CELL_DIFFERENTIATION	17	-0.878155	0.660494	0.930994	-1.17428	0.222222	0.42833	-0.882729	0.611765	0.866954	-0.770806	0.772102	1
M5 GO Molecular Function	GOMF_DYNEIN_COMPLEX_BINDING	23	-0.877969	0.615226	0.930889	-0.808715	0.726908	0.916563	0.745834	0.844794	0.984581	-1.05451	0.362445	0.662669
M5 GO Biological Process	GOBP_NEGATIVE_REGULATION_OF_MICROTUBULE_POLYMERIZATION	15	-0.877785	0.63039	0.930782	-1.20722	0.232653	0.394753	-0.804179	0.733753	0.947331	-1.01667	0.450485	0.715347
M5 GO Molecular Function	GOMF_MANGANESE_ION_BINDING	63	-0.876863	0.702083	0.9325	1.07145	0.304519	0.591208	-0.917719	0.604508	0.823436	-0.953045	0.54491	0.816361
M5 GO Biological Process	GOBP_ENUCLEATE_ERYTHROCYTE_DIFFERENTIATION	16	-0.876802	0.628205	0.932056	0.766185	0.787234	0.962083	-1.18459	0.255403	0.473973	-0.568285	0.959831	1
M5 GO Biological Process	GOBP_REGULATION_OF_SKELETAL_MUSCLE_CELL_DIFFERENTIATION	22	-0.876786	0.628803	0.931487	-0.871806	0.619329	0.850515	-1.1775	0.249485	0.480996	-0.832656	0.71639	0.970427
M5 GO Molecular Function	GOMF_STEROID_BINDING	108	-0.87677	0.748401	0.930925	1.19404	0.132039	0.41852	-0.887844	0.697856	0.864719	-0.821173	0.867308	0.981726
M5 GO Biological Process	GOBP_POSITIVE_REGULATION_OF_MYOBLAST_DIFFERENTIATION	46	-0.876757	0.710084	0.930365	-1.65407	0.00621118	0.0950128	-1.03786	0.369697	0.664148	-0.776375	0.855422	1
M5 GO Biological Process	GOBP_POSITIVE_REGULATION_OF_DNA_BINDING	46	-0.876257	0.687371	0.931069	1.20866	0.179487	0.40319	-1.43509	0.0221729	0.21954	-0.796091	0.804574	0.997528
M5 GO Biological Process	GOBP_SPERMATID_DIFFERENTIATION	217	-0.87544	0.833333	0.932588	0.731573	0.99619	0.978984	-0.766539	0.975207	0.972802	-1.0752	0.281022	0.63434
M5 GO Biological Process	GOBP_POSITIVE_REGULATION_OF_PROTEIN_UBIQUITINATION	113	-0.875133	0.767933	0.932768	1.00087	0.44358	0.696299	-0.762347	0.943396	0.973208	-0.940469	0.588694	0.836106
M5 GO Biological Process	GOBP_REGULATION_OF_AMIDE_METABOLIC_PROCESS	70	-0.874844	0.69899	0.9329	1.36601	0.031185	0.238881	-0.992409	0.486316	0.728252	1.17333	0.183594	0.366646
M5 GO Molecular Function	GOMF_SNORNA_BINDING	31	-0.874576	0.650759	0.932997	1.99187	0	0.00323431	-1.13485	0.302144	0.529362	-0.933111	0.557312	0.842879
M5 GO Biological Process	GOBP_REGULATION_OF_DNA_TEMPLATED_DNA_REPLICATION	38	-0.874425	0.686441	0.932768	-1.33394	0.07173	0.26914	-0.975622	0.465164	0.743277	-0.725796	0.882122	1
M5 GO Biological Process	GOBP_REGULATION_OF_MRNA_PROCESSING	132	-0.873754	0.791045	0.93387	0.824434	0.879142	0.92115	0.677601	0.994286	1	-1.01304	0.413861	0.722684
M5 GO Biological Process	GOBP_REGULATION_OF_ENDOPLASMIC_RETICULUM_UNFOLDED_PROTEIN_RESPONSE	24	-0.87353	0.649895	0.933861	1.19571	0.225434	0.416637	-1.21819	0.21097	0.436424	0.932407	0.560396	0.735588
M5 GO Biological Process	GOBP_CELLULAR_RESPONSE_TO_CARBOHYDRATE_STIMULUS	147	-0.873136	0.796334	0.934258	-1.34688	0.0375494	0.259511	-1.08011	0.286573	0.605714	0.982967	0.47479	0.647815
M5 GO Biological Process	GOBP_REGULATION_OF_COLLATERAL_SPROUTING	21	-0.873058	0.659794	0.933854	0.977797	0.481336	0.734171	-1.11279	0.335306	0.556626	0.682015	0.913534	0.982808
M5 GO Biological Process	GOBP_REGULATION_OF_MYOBLAST_DIFFERENTIATION	83	-0.872566	0.728195	0.934548	-1.40475	0.0318725	0.218717	-1.17223	0.178197	0.488278	-0.868407	0.748593	0.939441
M5 GO Biological Process	GOBP_POSITIVE_REGULATION_OF_CELL_CELL_ADHESION	315	-0.872255	0.880795	0.934773	-1.16484	0.102725	0.438005	-1.29394	0.0189474	0.352932	0.88643	0.835759	0.810878
M5 GO Biological Process	GOBP_T_CELL_SELECTION	57	-0.872079	0.745726	0.934613	-0.633946	0.989712	0.98898	-1.10285	0.278505	0.570517	0.933404	0.574338	0.734295
M5 GO Biological Process	GOBP_MITOCHONDRION_DISTRIBUTION	28	-0.871914	0.656379	0.934443	0.87476	0.643564	0.869341	1.04911	0.386454	0.668759	-1.06173	0.370763	0.653259
M5 GO Molecular Function	GOMF_RNA_POLYMERASE_BINDING	62	-0.871039	0.712329	0.936116	0.805733	0.84392	0.932002	-0.631507	0.98583	1	-0.770128	0.891892	1
M5 GO Biological Process	GOBP_NEUROTRANSMITTER_REUPTAKE	28	-0.8707	0.66004	0.936373	0.858287	0.688525	0.884267	-0.861013	0.691667	0.89016	-0.93991	0.52183	0.836495
M5 GO Biological Process	GOBP_NEGATIVE_REGULATION_OF_MUSCLE_CELL_DIFFERENTIATION	70	-0.870677	0.752137	0.935831	-1.10683	0.255187	0.510255	1.08942	0.310345	0.642818	0.966394	0.533613	0.67752
M5 GO Molecular Function	GOMF_SOLUTE_SODIUM_SYMPORTER_ACTIVITY	71	-0.870279	0.742331	0.936248	0.951191	0.552419	0.770048	-0.94514	0.556202	0.786696	0.959135	0.528827	0.691121
M5 GO Biological Process	GOBP_MELANOSOME_ASSEMBLY	19	-0.870225	0.666667	0.935784	-0.808467	0.746914	0.916618	-0.768662	0.790356	0.972869	0.630461	0.945455	0.993286
M5 GO Biological Process	GOBP_POSITIVE_REGULATION_OF_NATURAL_KILLER_CELL_MEDIATED_IMMUNITY	34	-0.869646	0.659406	0.93664	0.662971	0.955285	0.992966	-1.56104	0.0328185	0.132466	0.526345	0.997984	0.999217
M5 GO Biological Process	GOBP_INTRACELLULAR_CORTICOSTEROID_RECEPTOR_SIGNALING_PATHWAY	17	-0.869574	0.636943	0.936238	0.892623	0.615238	0.855933	-0.918625	0.561674	0.822702	-1.01577	0.420635	0.716888
M5 GO Biological Process	GOBP_POSITIVE_REGULATION_OF_T_CELL_PROLIFERATION	109	-0.86956	0.769231	0.935673	-0.915795	0.649573	0.79139	-1.30279	0.0567515	0.34485	0.77133	0.942268	0.938801
M5 GO Molecular Function	GOMF_PEPTIDE_BINDING	240	-0.869507	0.844156	0.935218	1.25989	0.0211538	0.344822	-1.07434	0.249505	0.612103	0.912519	0.732739	0.768587
M5 GO Biological Process	GOBP_REGULATION_OF_DNA_RECOMBINATION	131	-0.868935	0.802875	0.936112	-1.29118	0.048583	0.309287	-0.744556	0.969758	0.981725	-0.952763	0.513944	0.815956
M5 GO Biological Process	GOBP_ANTIGEN_PROCESSING_AND_PRESENTATION_OF_EXOGENOUS_ANTIGEN	36	-0.868796	0.672131	0.93586	1.22633	0.153386	0.38058	-1.65903	0.00972763	0.0776812	1.06664	0.366953	0.506788
M5 GO Biological Process	GOBP_AMYLOID_BETA_METABOLIC_PROCESS	56	-0.86846	0.703854	0.936102	-0.836898	0.770459	0.88591	0.929286	0.596491	0.813748	1.00059	0.455301	0.616519
M5 GO Cellular Component	GOCC_NUCLEAR_MATRIX	105	-0.868289	0.768421	0.935936	-1.38223	0.0165631	0.232234	-0.812818	0.862626	0.941156	-0.812935	0.884058	0.988213
M5 GO Cellular Component	GOCC_INO80_COMPLEX	16	-0.867589	0.633745	0.937101	0.760219	0.816047	0.964082	-0.835486	0.681553	0.91786	-0.894465	0.610998	0.895646
M5 GO Cellular Component	GOCC_HISTONE_METHYLTRANSFERASE_COMPLEX	71	-0.86744	0.772727	0.936879	-1.20201	0.132039	0.398058	-0.567551	0.996154	0.999637	-0.977497	0.509355	0.781094
M5 GO Cellular Component	GOCC_CHLORIDE_CHANNEL_COMPLEX	44	-0.867286	0.70297	0.936651	0.797003	0.845996	0.939481	-0.868454	0.68357	0.882461	-1.31921	0.104331	0.297069
M5 GO Biological Process	GOBP_THYROID_HORMONE_GENERATION	19	-0.867035	0.692784	0.936683	-1.66334	0.0139442	0.0949911	-0.956985	0.53719	0.770984	-0.855046	0.689243	0.957232
M5 GO Cellular Component	GOCC_METHYLTRANSFERASE_COMPLEX	100	-0.866836	0.753593	0.93656	0.837714	0.848606	0.906012	-0.612691	1	0.99988	-1.15835	0.174757	0.502955
M5 GO Biological Process	GOBP_CELL_MIGRATION_INVOLVED_IN_SPROUTING_ANGIOGENESIS	54	-0.866396	0.708333	0.937035	-1.5644	0.0150538	0.128398	-1.40474	0.0407332	0.243315	0.972484	0.51357	0.66671
M5 GO Biological Process	GOBP_RESPONSE_TO_AMINO_ACID_STARVATION	56	-0.866377	0.728778	0.936499	1.22298	0.129666	0.384362	1.05355	0.374502	0.666638	-0.892814	0.652008	0.898198
M5 GO Biological Process	GOBP_CARDIAC_NEURAL_CREST_CELL_DEVELOPMENT_INVOLVED_IN_OUTFLOW_TRACT_MORPHOGENESIS	15	-0.866179	0.642127	0.936374	-1.16812	0.24187	0.435423	-1.18693	0.273603	0.472367	0.893826	0.619718	0.799058
M5 GO Cellular Component	GOCC_PARANODE_REGION_OF_AXON	15	-0.866007	0.621118	0.936205	-0.955902	0.506303	0.726025	-1.01479	0.469636	0.692609	-0.793472	0.746964	0.998703
M5 GO Cellular Component	GOCC_STEREOCILIUM_BUNDLE	65	-0.865287	0.721881	0.937469	-0.924564	0.60396	0.775736	-1.19669	0.15678	0.458892	-0.76795	0.896907	1
M5 GO Biological Process	GOBP_HYPEROSMOTIC_RESPONSE	19	-0.86484	0.658174	0.937993	1.27367	0.1587	0.329844	-1.16205	0.273101	0.493782	-0.771663	0.811765	1
M5 GO Biological Process	GOBP_HORMONE_BIOSYNTHETIC_PROCESS	51	-0.863898	0.708155	0.939725	-1.07539	0.323529	0.553373	-0.989422	0.493976	0.729928	-0.829417	0.753623	0.974028
M5 GO Biological Process	GOBP_POSITIVE_REGULATION_OF_VASOCONSTRICTION	47	-0.862611	0.742331	0.942326	-1.16584	0.208333	0.437955	-1.24067	0.159274	0.412321	0.819458	0.785276	0.898149
M5 GO Molecular Function	GOMF_SINGLE_STRANDED_DNA_BINDING	120	-0.862253	0.817021	0.942591	-0.732429	0.979123	0.963377	0.78429	0.904854	0.963555	-0.914105	0.645349	0.868076
M5 GO Biological Process	GOBP_DNA_TEMPLATED_DNA_REPLICATION	144	-0.862197	0.84696	0.942135	-0.887563	0.764948	0.833728	-0.724923	0.976987	0.983973	-0.896536	0.740038	0.893845
M5 GO Biological Process	GOBP_POSITIVE_REGULATION_OF_MRNA_CATABOLIC_PROCESS	96	-0.861988	0.778947	0.94206	-1.01442	0.423313	0.636006	-0.740869	0.949799	0.981755	-1.16606	0.169102	0.495204
M5 GO Biological Process	GOBP_GOLGI_ORGANIZATION	134	-0.861731	0.819302	0.942079	1.78548	0	0.0228804	0.834248	0.858824	0.92318	-0.796961	0.928155	0.997896
M5 GO Molecular Function	GOMF_PROTEIN_PHOSPHATASE_1_BINDING	29	-0.861561	0.694672	0.941905	0.900247	0.628459	0.844829	-0.937482	0.561077	0.795855	-0.784472	0.795181	1
M5 GO Cellular Component	GOCC_ZYMOGEN_GRANULE	22	-0.86156	0.67002	0.941315	1.34085	0.11359	0.260014	-1.0155	0.46	0.693163	0.846285	0.695896	0.866081
M5 GO Biological Process	GOBP_REGULATION_OF_ERYTHROCYTE_DIFFERENTIATION	48	-0.86156	0.715415	0.940727	-1.39267	0.0374016	0.227514	-1.22973	0.167702	0.423407	0.925692	0.607921	0.748687
M5 GO Biological Process	GOBP_POSITIVE_REGULATION_OF_DNA_REPAIR	133	-0.861266	0.806941	0.940854	-1.02512	0.390144	0.620636	-1.03472	0.397119	0.667879	-0.887606	0.748988	0.908475
M5 GO Biological Process	GOBP_RESPONSE_TO_LITHIUM_ION	17	-0.86097	0.654867	0.940989	-1.17546	0.256637	0.427714	-0.989429	0.473282	0.730338	-0.717842	0.846918	1
M5 GO Biological Process	GOBP_MYELIN_ASSEMBLY	26	-0.860811	0.660297	0.940787	-1.4685	0.0417537	0.175285	-0.827784	0.728395	0.924881	-0.962399	0.489224	0.802243
M5 GO Biological Process	GOBP_LOCOMOTION_INVOLVED_IN_LOCOMOTORY_BEHAVIOR	15	-0.860799	0.663951	0.940229	-0.872434	0.648	0.850435	0.965359	0.503831	0.77554
M5 GO Biological Process	GOBP_GRANULOCYTE_DIFFERENTIATION	46	-0.860671	0.694505	0.939932	-0.815802	0.790043	0.908079	-1.22693	0.162264	0.423048	0.876234	0.655894	0.826196
M5 GO Biological Process	GOBP_RNA_CATABOLIC_PROCESS	278	-0.860233	0.887931	0.940401	-0.839432	0.91579	0.884432	-0.738273	1	0.981248	-1.20667	0.0762082	0.442466
M5 GO Biological Process	GOBP_UNSATURATED_FATTY_ACID_BIOSYNTHETIC_PROCESS	40	-0.860079	0.732653	0.94019	0.814751	0.772727	0.925992	-1.30533	0.126789	0.341686	-0.97898	0.471074	0.778408
M5 GO Biological Process	GOBP_ANTIGEN_PROCESSING_AND_PRESENTATION_OF_EXOGENOUS_PEPTIDE_ANTIGEN	29	-0.859977	0.708502	0.939857	1.16049	0.236	0.459455	-1.85547	0	0.0170139	1.38516	0.0838323	0.179985
M5 GO Molecular Function	GOMF_TAU_PROTEIN_BINDING	22	-0.859576	0.669422	0.940271	1.46007	0.0520231	0.161833	0.80071	0.779412	0.950828	-1.11149	0.29249	0.579192
M5 GO Biological Process	GOBP_PHOSPHATIDYLINOSITOL_DEPHOSPHORYLATION	29	-0.85902	0.681917	0.941022	0.755102	0.855288	0.966325	0.712363	0.898785	0.994654	-1.01054	0.403226	0.726046
M5 GO Biological Process	GOBP_T_CELL_RECEPTOR_SIGNALING_PATHWAY	128	-0.858625	0.795591	0.94135	-1.23161	0.0980392	0.364905	-0.977279	0.498934	0.741889	0.707758	0.979167	0.976489
M5 GO Biological Process	GOBP_PROTEIN_KINASE_A_SIGNALING	43	-0.858562	0.713062	0.940912	-0.925955	0.582809	0.774318	0.955491	0.545455	0.78665	-0.815391	0.780876	0.986658
M5 GO Molecular Function	GOMF_HISTONE_H3K4_METHYLTRANSFERASE_ACTIVITY	19	-0.858556	0.657315	0.940342	-0.967287	0.495984	0.70622	-0.930445	0.555085	0.806536	-0.689807	0.901408	1
M5 GO Biological Process	GOBP_REGULATION_OF_PHOSPHOPROTEIN_PHOSPHATASE_ACTIVITY	42	-0.858491	0.7103	0.939913	1.21582	0.154739	0.394042	-0.805667	0.789916	0.946044	0.829356	0.754032	0.890491
M5 GO Biological Process	GOBP_CELL_VOLUME_HOMEOSTASIS	40	-0.857754	0.71173	0.941073	0.984252	0.453988	0.724812	-1.15362	0.237721	0.502127	-0.813832	0.785714	0.987148
M5 GO Biological Process	GOBP_PRIMARY_MIRNA_PROCESSING	17	-0.856664	0.655031	0.943062	-0.673891	0.916155	0.982121	-0.921477	0.557173	0.81966	-0.7773	0.794661	1
M5 GO Biological Process	GOBP_NEGATIVE_REGULATION_OF_PROTEOLYSIS_INVOLVED_IN_PROTEIN_CATABOLIC_PROCESS	69	-0.855472	0.784394	0.945245	1.38806	0.0399202	0.218351	1.06242	0.328571	0.661019	-0.927549	0.606855	0.848669
M5 GO Biological Process	GOBP_PROTEIN_KINASE_C_ACTIVATING_G_PROTEIN_COUPLED_RECEPTOR_SIGNALING_PATHWAY	24	-0.855436	0.683673	0.944743	-1.04486	0.391837	0.590238	-0.892258	0.610998	0.858175	-0.894479	0.619835	0.896237
M5 GO Biological Process	GOBP_PYRIMIDINE_RIBONUCLEOTIDE_METABOLIC_PROCESS	27	-0.855401	0.661258	0.944232	1.04136	0.406	0.630621	-1.08261	0.352941	0.603212	-0.934153	0.553571	0.842932
M5 GO Biological Process	GOBP_NEGATIVE_REGULATION_OF_SODIUM_ION_TRANSPORT	15	-0.855317	0.65102	0.943841	-1.23004	0.211694	0.366861	-0.923461	0.576998	0.816343	-0.824787	0.703629	0.976485
M5 GO Molecular Function	GOMF_NUCLEOTIDE_RECEPTOR_ACTIVITY	17	-0.854782	0.668016	0.944507	0.870818	0.647658	0.873111	-0.98326	0.473282	0.73706	-0.649078	0.905544	1
M5 GO Biological Process	GOBP_EPIGENETIC_PROGRAMMING_IN_THE_ZYGOTIC_PRONUCLEI	15	-0.85372	0.660215	0.946409	-1.62624	0.00647948	0.10968	-0.884554	0.614173	0.866692	-0.789572	0.758763	1
M5 GO Biological Process	GOBP_GLUCOCORTICOID_METABOLIC_PROCESS	23	-0.853599	0.672527	0.946108	0.947191	0.536178	0.773711	-1.14159	0.271287	0.521548	0.743469	0.852391	0.958435
M5 GO Biological Process	GOBP_REGULATION_OF_B_CELL_ACTIVATION	135	-0.85333	0.813305	0.946161	-1.01315	0.412371	0.637672	-1.16633	0.150515	0.491739	1.01231	0.415984	0.597181
M5 GO Biological Process	GOBP_PEPTIDE_ANTIGEN_ASSEMBLY_WITH_MHC_PROTEIN_COMPLEX	15	-0.851869	0.679513	0.948992	1.73467	0.011976	0.0338769	-1.63101	0.0229885	0.0923179
M5 GO Cellular Component	GOCC_SPLICEOSOMAL_COMPLEX	194	-0.851672	0.887417	0.948885	1.57907	0	0.0898107	0.566503	1	1	-1.08981	0.246847	0.613995
M5 GO Cellular Component	GOCC_SM_LIKE_PROTEIN_FAMILY_COMPLEX	79	-0.851546	0.771008	0.948595	1.46999	0.0136187	0.154339	-0.574346	0.998088	1	-0.914926	0.598425	0.86765
M5 GO Biological Process	GOBP_REGULATION_OF_PEPTIDYL_SERINE_PHOSPHORYLATION	118	-0.851214	0.8125	0.948771	0.895686	0.739216	0.850359	-1.12351	0.214286	0.543581	1.00481	0.401261	0.609514
M5 GO Biological Process	GOBP_SKELETAL_MUSCLE_CELL_PROLIFERATION	22	-0.850877	0.700197	0.948998	-1.20755	0.187867	0.394681	-1.19842	0.227273	0.457514	-0.722003	0.878351	1
M5 GO Biological Process	GOBP_POSITIVE_REGULATION_OF_PHOSPHOPROTEIN_PHOSPHATASE_ACTIVITY	16	-0.850809	0.649193	0.94857	-0.774289	0.762678	0.937905	-0.949206	0.505906	0.782218	0.645562	0.941176	0.990135
M5 GO Cellular Component	GOCC_SCF_UBIQUITIN_LIGASE_COMPLEX	65	-0.850223	0.749487	0.949358	-0.791428	0.873984	0.927556	0.897447	0.644195	0.84709	-0.98955	0.490872	0.766194
M5 GO Biological Process	GOBP_REGULATION_OF_UBIQUITIN_PROTEIN_LIGASE_ACTIVITY	20	-0.849887	0.649485	0.949521	-0.664833	0.928571	0.982737	-0.662393	0.910134	0.998956	-0.937726	0.531621	0.840512
M5 GO Biological Process	GOBP_MAINTENANCE_OF_PROTEIN_LOCALIZATION_IN_ORGANELLE	45	-0.849353	0.719665	0.950143	1.38965	0.0428016	0.218248	-0.973559	0.495968	0.746733	-0.756701	0.869048	1
M5 GO Biological Process	GOBP_CELLULAR_RESPONSE_TO_TYPE_II_INTERFERON	96	-0.849146	0.806517	0.950043	1.14129	0.193159	0.490732	-1.53378	0.00407332	0.151635	1.09405	0.267782	0.46554
M5 GO Biological Process	GOBP_SISTER_CHROMATID_COHESION	55	-0.849025	0.755459	0.949726	-1.58573	0.00642398	0.121853	-0.879499	0.6714	0.871035	-1.04065	0.372439	0.678426
M5 GO Biological Process	GOBP_POSITIVE_REGULATION_OF_MRNA_PROCESSING	38	-0.848658	0.703252	0.949986	0.933584	0.564103	0.796624	0.515494	0.994094	1	-0.988099	0.458984	0.767437
M5 GO Biological Process	GOBP_MITOTIC_RECOMBINATION	24	-0.848263	0.696907	0.950293	-0.662522	0.949495	0.983177	0.653673	0.922078	1	-1.08903	0.33996	0.613061
M5 GO Biological Process	GOBP_GLYCOLYTIC_PROCESS_THROUGH_GLUCOSE_6_PHOSPHATE	20	-0.847535	0.683333	0.951371	1.26811	0.168627	0.335343	0.761711	0.785859	0.979404	-1.0025	0.440711	0.743783
M5 GO Biological Process	GOBP_NITRIC_OXIDE_MEDIATED_SIGNAL_TRANSDUCTION	23	-0.847063	0.682	0.951832	-0.93137	0.556452	0.764473	0.813433	0.729459	0.940667	-0.93379	0.561753	0.843366
M5 GO Molecular Function	GOMF_AMINO_ACID_BINDING	65	-0.846898	0.762279	0.951607	1.59646	0.00840336	0.0812994	-0.996079	0.452191	0.720559	-1.13684	0.223361	0.539753
M5 GO Biological Process	GOBP_POSITIVE_REGULATION_OF_MEIOTIC_CELL_CYCLE	30	-0.846667	0.702595	0.951525	-1.23221	0.16568	0.365577	-0.77443	0.841683	0.969599	-0.935466	0.547573	0.840975
M5 GO Biological Process	GOBP_THYROID_GLAND_DEVELOPMENT	29	-0.846269	0.700201	0.95181	-0.970337	0.487854	0.70084	-1.06625	0.343023	0.62291	-0.754825	0.843177	1
M5 GO Biological Process	GOBP_REGULATION_OF_LIPOPROTEIN_METABOLIC_PROCESS	19	-0.846217	0.682432	0.951332	1.49624	0.0349265	0.137169	0.83548	0.698574	0.921069	-0.910632	0.585799	0.871706
M5 GO Cellular Component	GOCC_SPINDLE_POLE	147	-0.846081	0.875502	0.951057	-1.20912	0.101365	0.393332	-0.807697	0.9	0.943858	-0.781891	0.945794	1
M5 GO Biological Process	GOBP_EMBRYONIC_HEART_TUBE_MORPHOGENESIS	65	-0.845001	0.770419	0.952877	-1.66208	0.00215983	0.0944571	-1.10296	0.26572	0.570645	-0.868804	0.724138	0.939095
M5 GO Biological Process	GOBP_IMMUNOGLOBULIN_PRODUCTION	127	-0.844917	0.869565	0.952488	-0.868137	0.791232	0.853088	-0.921363	0.640873	0.819539	-0.746873	0.974217	1
M5 GO Biological Process	GOBP_PYRIMIDINE_NUCLEOSIDE_MONOPHOSPHATE_METABOLIC_PROCESS	21	-0.844612	0.688841	0.952591	1.42942	0.0584906	0.186667	-0.955088	0.52439	0.773164	-0.898885	0.622601	0.890527
M5 GO Molecular Function	GOMF_PHOSPHOLIPID_TRANSFER_ACTIVITY	22	-0.844504	0.710526	0.952239	-0.843309	0.708583	0.882163	-1.08424	0.340771	0.601347	-0.84316	0.690662	0.968617
M5 GO Biological Process	GOBP_AUTOPHAGY_OF_PEROXISOME	15	-0.844344	0.712389	0.95204	0.804751	0.747698	0.932396	-0.810007	0.727788	0.941952
MH Hallmark	HALLMARK_INTERFERON_ALPHA_RESPONSE	93	-0.844036	0.784188	0.952122	-1.07306	0.316667	0.556323	-1.50907	0.0040404	0.167538	0.820209	0.848233	0.897978
M5 GO Biological Process	GOBP_N_TERMINAL_PROTEIN_AMINO_ACID_ACETYLATION	16	-0.844007	0.687375	0.951601	-0.766309	0.798039	0.942606	-0.85307	0.64881	0.896755	-0.840622	0.657534	0.968545
M5 GO Biological Process	GOBP_IMMUNE_RESPONSE_TO_TUMOR_CELL	28	-0.843608	0.690574	0.951908	1.47746	0.0382294	0.148102	-0.704023	0.903226	0.98925	-0.69629	0.885772	1
M5 GO Molecular Function	GOMF_ACETYLATION_DEPENDENT_PROTEIN_BINDING	26	-0.843171	0.694505	0.952278	-1.36999	0.0905172	0.243462	-0.536705	0.990706	1	-0.928265	0.552795	0.848442
M5 GO Biological Process	GOBP_NEGATIVE_REGULATION_OF_CALCIUM_MEDIATED_SIGNALING	22	-0.843042	0.692	0.951971	1.00127	0.45935	0.695501	-1.21931	0.206478	0.435584	-0.921873	0.56513	0.857082
M5 GO Biological Process	GOBP_ENTEROENDOCRINE_CELL_DIFFERENTIATION	30	-0.841724	0.721519	0.95424	-1.61059	0.00626305	0.115794	-1.04932	0.38114	0.647585	-0.636023	0.961014	1
M5 GO Biological Process	GOBP_CIRCADIAN_REGULATION_OF_GENE_EXPRESSION	71	-0.841548	0.771894	0.954042	0.835018	0.804435	0.908489	0.98084	0.477756	0.758899	-1.08177	0.294455	0.624014
M5 GO Molecular Function	GOMF_PROTEIN_TYROSINE_SERINE_THREONINE_PHOSPHATASE_ACTIVITY	36	-0.838746	0.721774	0.959438	-0.792228	0.818548	0.927768	-1.14293	0.261954	0.518593	-0.842609	0.698381	0.967917
M5 GO Molecular Function	GOMF_NUCLEOSIDE_MONOPHOSPHATE_KINASE_ACTIVITY	15	-0.837848	0.676892	0.960817	1.24698	0.175758	0.357231	-0.921134	0.572301	0.819721	-0.905571	0.608527	0.881406
M5 GO Biological Process	GOBP_GLANDULAR_EPITHELIAL_CELL_DIFFERENTIATION	69	-0.83768	0.804211	0.960608	-1.61979	0.00402414	0.11174	-1.33203	0.0738523	0.312498	1.03233	0.406	0.561396
M5 GO Biological Process	GOBP_REGULATION_OF_RNA_STABILITY	173	-0.836551	0.893082	0.962395	-0.926687	0.634656	0.773319	-0.786786	0.935282	0.962501	-1.18577	0.10076	0.466995
M5 GO Biological Process	GOBP_REGULATION_OF_CELL_MATURATION	29	-0.836078	0.722567	0.962766	-1.10228	0.312883	0.515155	-1.07718	0.348837	0.608601	0.866044	0.661568	0.8411
M5 GO Biological Process	GOBP_REGULATION_OF_CELLULAR_RESPONSE_TO_HYPOXIA	26	-0.835981	0.710921	0.962382	0.860683	0.677239	0.882071	-0.900591	0.598394	0.847202	-0.834873	0.716356	0.970759
M5 GO Biological Process	GOBP_AUDITORY_RECEPTOR_CELL_STEREOCILIUM_ORGANIZATION	22	-0.835622	0.677686	0.962557	0.708632	0.896887	0.982177	-1.1622	0.233962	0.494264	0.902269	0.614173	0.786037
M5 GO Molecular Function	GOMF_EXOGENOUS_PROTEIN_BINDING	35	-0.835059	0.74	0.963156	1.43452	0.0518962	0.182191	-1.1888	0.234818	0.469027	0.694848	0.919922	0.981115
M5 GO Cellular Component	GOCC_COPII_VESICLE_COAT	15	-0.83464	0.686192	0.963454	1.73935	0.00767754	0.0327104	-0.847724	0.680639	0.902845	-0.944302	0.52459	0.829422
M5 GO Biological Process	GOBP_GLYCEROL_ETHER_METABOLIC_PROCESS	19	-0.834437	0.730932	0.963284	1.03298	0.401163	0.63964	0.960867	0.506823	0.778565	-1.15648	0.275794	0.504726
M5 GO Cellular Component	GOCC_TRANS_GOLGI_NETWORK_TRANSPORT_VESICLE	35	-0.834166	0.742268	0.963264	1.49193	0.0421687	0.140483	-1.11547	0.286598	0.553843	1.00516	0.429142	0.609381
M5 GO Biological Process	GOBP_NEGATIVE_REGULATION_OF_BLOOD_VESSEL_ENDOTHELIAL_CELL_MIGRATION	35	-0.833679	0.737946	0.963677	-1.27225	0.121849	0.324709	-1.41567	0.0638723	0.235499	1.10902	0.302041	0.442962
M5 GO Molecular Function	GOMF_RNA_STEM_LOOP_BINDING	18	-0.833227	0.70625	0.964015	1.01925	0.399232	0.663842	-0.751263	0.808081	0.978957	-1.07009	0.362205	0.641259
M5 GO Biological Process	GOBP_OOCYTE_MATURATION	36	-0.832913	0.742455	0.964086	-1.22788	0.173038	0.369419	-0.911427	0.593449	0.833509	-0.826905	0.731261	0.974092
M5 GO Biological Process	GOBP_DIOL_METABOLIC_PROCESS	27	-0.832864	0.734021	0.963604	1.31586	0.10297	0.282801	-1.09809	0.31286	0.577395	0.677581	0.939394	0.984029
M5 GO Biological Process	GOBP_REGULATION_OF_VIRAL_PROCESS	167	-0.832293	0.901099	0.964214	-0.946524	0.571735	0.739924	-1.09036	0.263692	0.589801	0.800032	0.911885	0.914421
M5 GO Biological Process	GOBP_SKELETAL_MUSCLE_SATELLITE_CELL_PROLIFERATION	18	-0.832268	0.719262	0.963691	-1.0326	0.400818	0.609309	-1.19366	0.232794	0.461742	-0.711202	0.858	1
M5 GO Biological Process	GOBP_REGULATION_OF_MICROTUBULE_POLYMERIZATION	55	-0.832157	0.752556	0.963355	-0.979992	0.476861	0.685122	-0.672074	0.971944	0.997221	-0.90486	0.610586	0.881522
M5 GO Molecular Function	GOMF_HYDROLASE_ACTIVITY_ACTING_ON_CARBON_NITROGEN_BUT_NOT_PEPTIDE_BONDS_IN_CYCLIC_AMIDINES	26	-0.831842	0.755274	0.963417	1.22747	0.185185	0.380483	-1.23587	0.185404	0.417374	0.91974	0.562874	0.755423
M5 GO Biological Process	GOBP_STEROID_HORMONE_MEDIATED_SIGNALING_PATHWAY	117	-0.831432	0.866944	0.963659	-1.06027	0.32582	0.571144	-1.01059	0.434694	0.697802	0.861872	0.831325	0.846474
M5 GO Biological Process	GOBP_NEGATIVE_REGULATION_OF_NERVOUS_SYSTEM_PROCESS	20	-0.830865	0.736842	0.964253	-1.06318	0.354772	0.571264	-1.00588	0.441478	0.704669	0.594516	0.960825	0.995956
M5 GO Molecular Function	GOMF_S_ACYLTRANSFERASE_ACTIVITY	28	-0.830632	0.71822	0.964168	-0.768526	0.825996	0.940796	-0.790932	0.791411	0.959126	-0.825862	0.74433	0.974988
M5 GO Biological Process	GOBP_INTERLEUKIN_2_PRODUCTION	75	-0.83052	0.798687	0.963828	-1.0795	0.3	0.5463	-1.39308	0.0509165	0.253426	0.957922	0.544681	0.693791
M5 GO Biological Process	GOBP_STEROID_HORMONE_SECRETION	29	-0.829653	0.736952	0.965066	-0.981927	0.473141	0.682403	-0.90078	0.618026	0.847543	0.846492	0.711967	0.865932
M5 GO Biological Process	GOBP_POST_ANAL_TAIL_MORPHOGENESIS	24	-0.829596	0.725	0.964614	-1.7051	0	0.0851697	-0.757116	0.859611	0.974846	-0.865642	0.650215	0.941348
M5 GO Cellular Component	GOCC_CULLIN_RING_UBIQUITIN_LIGASE_COMPLEX	178	-0.82888	0.90287	0.965496	-0.885408	0.781182	0.835575	0.896983	0.724719	0.84672	-1.03472	0.359489	0.688666
M5 GO Biological Process	GOBP_EMBRYONIC_PATTERN_SPECIFICATION	77	-0.828655	0.805169	0.965368	-1.43471	0.0290698	0.197154	-1.15643	0.210204	0.498069	0.858572	0.764228	0.85068
M5 GO Biological Process	GOBP_GLANDULAR_EPITHELIAL_CELL_DEVELOPMENT	33	-0.828208	0.75	0.965712	-1.43334	0.0480167	0.197691	-1.22052	0.172211	0.433759	0.874031	0.670061	0.829264
M5 GO Biological Process	GOBP_POSITIVE_REGULATION_OF_LEUKOCYTE_PROLIFERATION	166	-0.827238	0.913758	0.967075	-1.09764	0.246465	0.522368	-1.22902	0.0753564	0.424103	0.992698	0.476289	0.630093
M5 GO Biological Process	GOBP_REGULATION_OF_UBIQUITIN_PROTEIN_TRANSFERASE_ACTIVITY	39	-0.827178	0.751082	0.966615	-0.723868	0.889126	0.965549	-0.939196	0.581443	0.794008	-0.720679	0.925144	1
M5 GO Biological Process	GOBP_REGULATION_OF_POST_TRANSLATIONAL_PROTEIN_MODIFICATION	245	-0.826774	0.941414	0.966853	1.34303	0.00808081	0.258039	-0.74694	0.993631	0.979849	-0.835622	0.932821	0.970412
M5 GO Biological Process	GOBP_DIOL_BIOSYNTHETIC_PROCESS	19	-0.825649	0.715481	0.968528	1.10092	0.320388	0.553688	-0.957701	0.521654	0.770241	0.59471	0.962451	0.996197
M5 GO Molecular Function	GOMF_PEPTIDE_N_ACETYLTRANSFERASE_ACTIVITY	51	-0.825637	0.782609	0.967977	0.759446	0.872798	0.96377	-0.708237	0.931818	0.988627	-0.881957	0.65458	0.917246
M5 GO Biological Process	GOBP_SYMBIONT_ENTRY_INTO_HOST	94	-0.824637	0.861446	0.969397	0.841808	0.823647	0.901811	-1.2941	0.088172	0.353051	0.939121	0.59408	0.725745
M5 GO Biological Process	GOBP_LYMPH_NODE_DEVELOPMENT	33	-0.824044	0.748479	0.969978	-1.02684	0.427146	0.617883	-1.20571	0.191235	0.450009	-0.659547	0.953722	1
M5 GO Biological Process	GOBP_DNA_REPLICATION_CHECKPOINT_SIGNALING	18	-0.822892	0.719608	0.971698	-0.692365	0.892368	0.97965	0.460058	0.989691	1	-0.962787	0.507874	0.802348
M5 GO Biological Process	GOBP_REGULATION_OF_STRESS_ACTIVATED_PROTEIN_KINASE_SIGNALING_CASCADE	43	-0.82213	0.789588	0.972588	0.932093	0.596654	0.798038	-1.03722	0.400802	0.665081	0.836859	0.716763	0.879761
M5 GO Biological Process	GOBP_ANAPHASE_PROMOTING_COMPLEX_DEPENDENT_CATABOLIC_PROCESS	18	-0.822043	0.717573	0.972179	-1.0057	0.427386	0.648169	-0.615804	0.950787	0.999551	-0.969216	0.503006	0.793352
M5 GO Biological Process	GOBP_AUDITORY_RECEPTOR_CELL_MORPHOGENESIS	26	-0.820685	0.751029	0.974238	-0.906265	0.594705	0.806528	-1.29843	0.133333	0.348897	0.787738	0.7749	0.925483
M5 GO Biological Process	GOBP_DENDRITIC_CELL_CHEMOTAXIS	18	-0.819629	0.727079	0.975657	-0.798	0.771489	0.923924	-1.33768	0.12326	0.30912	0.714541	0.86214	0.974237
M5 GO Biological Process	GOBP_POST_TRANSCRIPTIONAL_GENE_SILENCING	64	-0.818731	0.824017	0.976823	-1.06298	0.346939	0.571109	-0.596184	0.99375	1	-0.740603	0.911111	1
M5 GO Biological Process	GOBP_VIRAL_LIFE_CYCLE	229	-0.817895	0.966063	0.977824	1.0579	0.286239	0.60711	-1.05323	0.324786	0.642993	0.863818	0.865828	0.843674
M5 GO Biological Process	GOBP_POSITIVE_REGULATION_OF_ACTIVATED_T_CELL_PROLIFERATION	26	-0.817505	0.747881	0.977985	-1.29886	0.12395	0.302511	-0.826621	0.729293	0.925468	0.66581	0.933594	0.98653
M5 GO Biological Process	GOBP_NEGATIVE_REGULATION_OF_RNA_SPLICING	28	-0.816344	0.764113	0.979601	0.816396	0.764826	0.92432	-0.835693	0.703557	0.918709	-0.684184	0.916667	1
M5 GO Cellular Component	GOCC_PCG_PROTEIN_COMPLEX	48	-0.814674	0.818913	0.982134	-1.57723	0.008	0.123867	0.697349	0.932136	0.998385	-1.11336	0.259184	0.577713
M5 GO Biological Process	GOBP_NEGATIVE_REGULATION_OF_PROTEIN_LOCALIZATION_TO_NUCLEUS	42	-0.814634	0.778926	0.981629	0.96691	0.501984	0.746787	-0.853174	0.726923	0.896947	0.723965	0.908333	0.969864
M5 GO Molecular Function	GOMF_HELICASE_ACTIVITY	149	-0.814498	0.923711	0.981314	1.06885	0.258383	0.593147	-0.721688	0.985685	0.982641	-0.874874	0.771898	0.929318
M5 GO Biological Process	GOBP_NEGATIVE_REGULATION_OF_SMOOTH_MUSCLE_CELL_DIFFERENTIATION	17	-0.812937	0.740964	0.983611	0.8252	0.730453	0.921346	0.891471	0.591633	0.855212	0.823438	0.723014	0.89457
M5 GO Molecular Function	GOMF_INOSITOL_PHOSPHATE_PHOSPHATASE_ACTIVITY	18	-0.812758	0.708911	0.983355	-0.981592	0.492157	0.682332	0.646677	0.920696	1	-1.00491	0.454365	0.738255
M5 GO Biological Process	GOBP_GTP_METABOLIC_PROCESS	25	-0.812747	0.729787	0.982796	0.818289	0.754352	0.923363	-0.960386	0.541502	0.767295	-0.787374	0.789062	1
M5 GO Cellular Component	GOCC_EXTRACELLULAR_ORGANELLE	107	-0.812472	0.860656	0.982733	1.02186	0.408907	0.661941	-1.10402	0.258264	0.568645	1.18116	0.154989	0.356287
M5 GO Biological Process	GOBP_EOSINOPHIL_MIGRATION	26	-0.812138	0.773931	0.982748	2.08648	0	0.001012	-1.24554	0.174349	0.40724	0.751957	0.849594	0.951285
M5 GO Biological Process	GOBP_REGULATION_OF_T_CELL_ACTIVATION	371	-0.81199	0.98364	0.982457	-0.95094	0.649505	0.732724	-1.32077	0.0110865	0.325024	1.01217	0.382845	0.597075
M5 GO Biological Process	GOBP_SENSORY_PERCEPTION_OF_TASTE	31	-0.811475	0.787368	0.982859	-0.80194	0.791667	0.920866	-0.60618	0.962745	1	-0.738074	0.860835	1
M5 GO Molecular Function	GOMF_LAMIN_BINDING	16	-0.810778	0.744	0.983566	1.06489	0.350701	0.59786	-0.803925	0.732932	0.947351	-0.714892	0.858546	1
M5 GO Cellular Component	GOCC_SECONDARY_LYSOSOME	19	-0.810471	0.725051	0.983563	1.3196	0.122047	0.277593	0.581914	0.965795	1	-1.06529	0.38913	0.64772
M5 GO Biological Process	GOBP_REGULATION_OF_PROTEIN_TYROSINE_KINASE_ACTIVITY	59	-0.810412	0.840173	0.983089	-1.04715	0.374477	0.58695	-0.867089	0.693416	0.884308	-0.992229	0.472279	0.763545
M5 GO Biological Process	GOBP_NEGATIVE_REGULATION_OF_CALCINEURIN_MEDIATED_SIGNALING	16	-0.810389	0.746063	0.982563	1.03939	0.419028	0.63256	-1.13574	0.306818	0.528777	-1.01916	0.422993	0.711505
M5 GO Molecular Function	GOMF_EPHRIN_RECEPTOR_ACTIVITY	16	-0.809584	0.7431	0.983469	-1.64046	0.00849257	0.101988	-0.76117	0.811395	0.972642	-0.934993	0.53012	0.841719
M5 GO Biological Process	GOBP_REGULATION_OF_TRANSCRIPTION_BY_RNA_POLYMERASE_III	25	-0.80941	0.739919	0.983209	0.796651	0.780041	0.939638	-0.673433	0.903766	0.997577	-0.787158	0.768627	1
M5 GO Biological Process	GOBP_INTERLEUKIN_1_MEDIATED_SIGNALING_PATHWAY	28	-0.809142	0.756098	0.983121	0.749544	0.864	0.96842	-1.08043	0.334686	0.605261	0.711059	0.906188	0.97586
M5 GO Cellular Component	GOCC_NEURON_PROJECTION_CYTOPLASM	48	-0.808871	0.822034	0.983011	1.1344	0.247126	0.502145	-0.794635	0.814141	0.956706	-0.769542	0.868979	1
M5 GO Cellular Component	GOCC_NUCLEAR_SPECK	335	-0.808514	0.982869	0.983093	-0.944988	0.640333	0.741188	-0.743815	1	0.980884	-1.02973	0.348375	0.697449
M5 GO Biological Process	GOBP_NEGATIVE_REGULATION_OF_CELLULAR_RESPONSE_TO_HYPOXIA	18	-0.808163	0.733333	0.983142	0.962933	0.510934	0.752274	0.91221	0.587525	0.835032	-0.932211	0.554902	0.843687
M5 GO Biological Process	GOBP_DNA_TEMPLATED_TRANSCRIPTION_TERMINATION	26	-0.807819	0.760776	0.983175	-1.01721	0.438034	0.632402	0.728651	0.856859	0.989621	-1.20876	0.207436	0.438637
M5 GO Biological Process	GOBP_PEPTIDYL_LYSINE_ACETYLATION	25	-0.80731	0.744898	0.983496	-1.08128	0.338115	0.54528	0.748358	0.828402	0.984013	-0.998289	0.476562	0.75177
M5 GO Biological Process	GOBP_EXCRETION	26	-0.806989	0.755411	0.983494	-0.770043	0.822785	0.939951	-1.14517	0.260692	0.515101	-0.96458	0.514735	0.79875
M5 GO Biological Process	GOBP_PEPTIDE_BIOSYNTHETIC_PROCESS	24	-0.805833	0.759184	0.984934	1.38892	0.09	0.218237	-0.898268	0.617811	0.850217	-0.800777	0.746888	0.995744
M5 GO Biological Process	GOBP_ECTODERMAL_PLACODE_DEVELOPMENT	15	-0.805238	0.713348	0.985443	-1.42374	0.0971922	0.2053	-0.81757	0.697154	0.936498	-0.750804	0.810591	1
M5 GO Biological Process	GOBP_SERINE_PHOSPHORYLATION_OF_STAT_PROTEIN	15	-0.805169	0.744186	0.984985	-1.16783	0.257862	0.43539
M5 GO Cellular Component	GOCC_ESC_E_Z_COMPLEX	16	-0.805049	0.726	0.984609	-1.23123	0.204322	0.365005	-0.509492	0.988119	0.999936	-1.02034	0.439024	0.711098
M5 GO Cellular Component	GOCC_MICROVILLUS	98	-0.804774	0.867089	0.984514	-0.994413	0.453799	0.666324	-0.887683	0.691684	0.86427	0.87353	0.740991	0.830093
M5 GO Biological Process	GOBP_REGULATION_OF_CIRCADIAN_RHYTHM	115	-0.804046	0.913684	0.985211	-0.860694	0.815951	0.861155	-1.00906	0.433404	0.700136	-0.930494	0.630975	0.845663
M5 GO Molecular Function	GOMF_MONOATOMIC_ANION_CHANNEL_ACTIVITY	85	-0.803928	0.880342	0.984842	1.0618	0.32948	0.601659	-0.861286	0.742126	0.889981	-0.881104	0.723404	0.918261
M5 GO Cellular Component	GOCC_PHOTORECEPTOR_INNER_SEGMENT	58	-0.802714	0.8394	0.986373	0.949918	0.565134	0.771982	-1.00106	0.465753	0.713484	-0.901235	0.624521	0.887771
M5 GO Molecular Function	GOMF_INTRAMOLECULAR_TRANSFERASE_ACTIVITY	27	-0.802617	0.777096	0.985976	1.62223	0.0138889	0.0696183	0.939142	0.542268	0.805532	-1.07323	0.355731	0.637635
M5 GO Biological Process	GOBP_DNA_CONFORMATION_CHANGE	58	-0.802486	0.862869	0.985632	-0.960563	0.525	0.718226	-0.877686	0.700214	0.872877	-0.871081	0.687243	0.935809
M5 GO Biological Process	GOBP_POSITIVE_REGULATION_OF_DNA_METABOLIC_PROCESS	310	-0.801511	0.988764	0.986681	0.918279	0.748582	0.819366	-0.970354	0.551867	0.752041	-0.828666	0.937729	0.973684
M5 GO Biological Process	GOBP_POSITIVE_REGULATION_OF_ERAD_PATHWAY	20	-0.800801	0.751064	0.987314	-0.704594	0.876289	0.974179	-1.24894	0.192698	0.405124	-0.696716	0.888186	1
M5 GO Biological Process	GOBP_REGULATION_OF_SULFUR_METABOLIC_PROCESS	15	-0.800354	0.733753	0.987525	-0.851187	0.63843	0.870897	-0.916691	0.563462	0.824488	-0.880314	0.618955	0.919065
M5 GO Biological Process	GOBP_C21_STEROID_HORMONE_BIOSYNTHETIC_PROCESS	17	-0.799809	0.731313	0.987903	-0.8794	0.609127	0.843642	0.751645	0.780156	0.982509	-0.994116	0.446028	0.758971
M5 GO Molecular Function	GOMF_TELOMERASE_RNA_BINDING	17	-0.799762	0.756098	0.987411	1.30218	0.149312	0.298325	-0.784974	0.764368	0.961481	-0.800944	0.754098	0.996061
M5 GO Molecular Function	GOMF_NF_KAPPAB_BINDING	34	-0.799223	0.782609	0.987749	1.23657	0.153996	0.366654	-0.787279	0.807453	0.962186	-0.746427	0.857143	1
M5 GO Biological Process	GOBP_INDUCTION_OF_POSITIVE_CHEMOTAXIS	15	-0.798349	0.733467	0.988619	-0.728313	0.832669	0.96511				-0.736229	0.802128	1
M5 GO Biological Process	GOBP_POSITIVE_REGULATION_OF_PROTEIN_IMPORT_INTO_NUCLEUS	52	-0.798232	0.830266	0.988234	1.37404	0.0489237	0.231021	-0.828373	0.768116	0.924576	0.792073	0.843096	0.92144
M5 GO Biological Process	GOBP_GENITALIA_DEVELOPMENT	46	-0.798051	0.813906	0.987951	-1.72427	0	0.0800367	-1.21883	0.160396	0.435787	0.867437	0.686747	0.83893
M5 GO Biological Process	GOBP_POSITIVE_REGULATION_OF_OXIDOREDUCTASE_ACTIVITY	38	-0.797084	0.804671	0.988997	1.38006	0.0458015	0.226152	-0.876982	0.670588	0.873273	0.864011	0.660517	0.84382
M5 GO Biological Process	GOBP_SYNAPTIC_TRANSMISSION_DOPAMINERGIC	30	-0.796561	0.776265	0.989218	1.18531	0.210856	0.429517	-0.505197	0.993915	0.999581	-0.853055	0.67	0.956848
M5 GO Biological Process	GOBP_TRANSLATIONAL_INITIATION	110	-0.796403	0.908163	0.988933	1.98263	0	0.00353182	0.854385	0.78119	0.899487	-0.977092	0.502814	0.781054
M5 GO Biological Process	GOBP_TRANSPORT_OF_VIRUS	15	-0.796392	0.754065	0.988383	-0.887602	0.62749	0.833989				-0.664954	0.905697	1
M5 GO Molecular Function	GOMF_HYDROLASE_ACTIVITY_ACTING_ON_GLYCOSYL_BONDS	121	-0.795211	0.923077	0.989696	0.892114	0.709981	0.856015	-0.948976	0.563265	0.782435	0.888479	0.726531	0.807471
M5 GO Biological Process	GOBP_REFLEX	27	-0.794933	0.80597	0.989606	-1.04292	0.370526	0.592522	-0.982514	0.4714	0.73795	0.841519	0.7	0.873265
M5 GO Cellular Component	GOCC_MHC_PROTEIN_COMPLEX	26	-0.794876	0.794466	0.98913	1.99643	0	0.00290399	-1.56185	0.0310078	0.132406	1.15406	0.248954	0.387264
M5 GO Biological Process	GOBP_POSITIVE_REGULATION_OF_EPITHELIAL_CELL_APOPTOTIC_PROCESS	46	-0.794657	0.828221	0.988918	-1.38493	0.0464646	0.231197	-0.983608	0.476695	0.738234	0.807654	0.799603	0.907706
M5 GO Biological Process	GOBP_CELLULAR_RESPONSE_TO_VIRUS	45	-0.794539	0.833663	0.988562	0.800041	0.8107	0.937962	-0.947194	0.53125	0.783546	0.814634	0.795181	0.90186
M5 GO Biological Process	GOBP_CELLULAR_SENESCENCE	89	-0.794237	0.886364	0.988478	-0.970721	0.494094	0.700462	-0.902578	0.649789	0.845092	0.848947	0.797938	0.862407
M5 GO Biological Process	GOBP_RESPONSE_TO_LEUKEMIA_INHIBITORY_FACTOR	125	-0.794136	0.926724	0.988069	1.00891	0.4294	0.679834	-1.12748	0.212551	0.537661	0.836937	0.849174	0.879908
M5 GO Biological Process	GOBP_T_CELL_MEDIATED_IMMUNITY	140	-0.792321	0.959746	0.990397	1.32899	0.031068	0.269317	-1.52659	0.00831601	0.156677	0.915039	0.681435	0.764058
M5 GO Biological Process	GOBP_OVULATION	21	-0.792143	0.759912	0.990104	0.855492	0.665421	0.886354	-0.728599	0.822938	0.984816	-0.943146	0.525054	0.831686
M5 GO Biological Process	GOBP_STRIATUM_DEVELOPMENT	18	-0.791776	0.780335	0.990099	-0.770715	0.820248	0.93946	0.842072	0.66998	0.914343	-1.00498	0.442387	0.738704
M5 GO Biological Process	GOBP_PHOTORECEPTOR_CELL_MAINTENANCE	44	-0.791041	0.85041	0.990716	-1.07477	0.328032	0.553389	1.17327	0.216162	0.552719	-1.05583	0.359026	0.661968
M5 GO Biological Process	GOBP_NEGATIVE_REGULATION_OF_MYOBLAST_DIFFERENTIATION	33	-0.790269	0.811839	0.991365	0.786915	0.824324	0.946187	-1.16179	0.228814	0.493983	0.944634	0.531872	0.716666
M5 GO Biological Process	GOBP_REGULATION_OF_OSTEOCLAST_DIFFERENTIATION	85	-0.79008	0.915966	0.991086	-0.873126	0.755102	0.849851	-0.981827	0.499029	0.7382	-0.899666	0.666667	0.890222
M5 GO Biological Process	GOBP_PHOTORECEPTOR_CELL_DEVELOPMENT	59	-0.789125	0.864224	0.991978	-0.988845	0.466119	0.673225	0.837247	0.760825	0.919844	-0.686595	0.959759	1
M5 GO Biological Process	GOBP_TUBULIN_DEACETYLATION	23	-0.78897	0.787276	0.991662	-0.772851	0.824803	0.938415	-1.10715	0.326572	0.564214	-0.882566	0.61811	0.916254
M5 GO Molecular Function	GOMF_DNA_DIRECTED_DNA_POLYMERASE_ACTIVITY	22	-0.788636	0.765432	0.991615	-0.633926	0.9591	0.988642	-0.766849	0.792381	0.973649	-0.78225	0.791165	1
M5 GO Biological Process	GOBP_ANDROGEN_RECEPTOR_SIGNALING_PATHWAY	42	-0.788027	0.851293	0.991965	-1.18347	0.200846	0.417834	-0.871087	0.652695	0.879232	0.889597	0.63253	0.806704
M5 GO Biological Process	GOBP_TELOMERE_MAINTENANCE_IN_RESPONSE_TO_DNA_DAMAGE	32	-0.787336	0.819961	0.992451	1.12154	0.290722	0.523037	-0.448933	1	0.999577	-0.974171	0.498965	0.783793
M5 GO Biological Process	GOBP_POSITIVE_REGULATION_OF_TRANSCRIPTION_BY_RNA_POLYMERASE_III	18	-0.787142	0.791398	0.992155	1.04824	0.394687	0.620492	-0.700488	0.886973	0.990515	-0.786563	0.76875	1
M5 GO Biological Process	GOBP_REGULATION_OF_NUCLEAR_TRANSCRIBED_MRNA_POLY_A_TAIL_SHORTENING	15	-0.78622	0.754098	0.992997	-0.875204	0.642562	0.848108	-0.649737	0.91129	0.998589	-0.965444	0.5	0.797986
M5 GO Cellular Component	GOCC_RIBONUCLEOPROTEIN_GRANULE	254	-0.783829	0.989083	0.995996	-0.966775	0.537815	0.707021	-0.757702	0.981366	0.974563	-0.876887	0.863378	0.926029
M5 GO Biological Process	GOBP_ASPARTATE_TRANSMEMBRANE_TRANSPORT	20	-0.783587	0.803181	0.995807	1.01669	0.444898	0.669269	-0.991409	0.444874	0.728473	-0.809617	0.740385	0.993103
M5 GO Biological Process	GOBP_REGULATION_OF_DOUBLE_STRAND_BREAK_REPAIR	135	-0.783357	0.954455	0.995593	-1.34719	0.0265655	0.259293	-0.702331	0.985294	0.98983	-0.917247	0.657948	0.864814
M5 GO Molecular Function	GOMF_CHROMATIN_DNA_BINDING	129	-0.78274	0.927813	0.995924	-1.43632	0.0121457	0.195951	-0.722472	0.975758	0.98228	-1.02612	0.368421	0.703468
M5 GO Biological Process	GOBP_PROTEIN_K63_LINKED_UBIQUITINATION	67	-0.780772	0.888656	0.998233	1.10098	0.262745	0.554367	-0.783669	0.857447	0.962585	-0.838606	0.795082	0.968459
M5 GO Biological Process	GOBP_POSITIVE_REGULATION_OF_DEPHOSPHORYLATION	54	-0.780264	0.860707	0.998399	-1.24938	0.15213	0.349792	-1.06098	0.371094	0.631506	0.851888	0.734893	0.858966
M5 GO Biological Process	GOBP_VACUOLAR_ACIDIFICATION	26	-0.779254	0.796178	0.999302	1.57022	0.0189753	0.093627	0.693678	0.910891	1	-0.92755	0.56875	0.849292
M5 GO Biological Process	GOBP_POSITIVE_REGULATION_OF_SPROUTING_ANGIOGENESIS	21	-0.778898	0.808247	0.999247	-0.848187	0.697769	0.874112	-1.29834	0.14257	0.348165	0.984535	0.495968	0.645182
M5 GO Cellular Component	GOCC_SPINDLE_POLE_CENTROSOME	20	-0.778537	0.807018	0.999237	0.897406	0.611344	0.849086	-0.830373	0.705645	0.922818	-0.773382	0.826176	1
M5 GO Molecular Function	GOMF_PROMOTER_SPECIFIC_CHROMATIN_BINDING	77	-0.778095	0.896186	0.999314	-0.938562	0.605428	0.752678	-0.924022	0.615385	0.816075	0.593121	0.99798	0.996023
M5 GO Molecular Function	GOMF_MRNA_BINDING	329	-0.777937	0.995455	0.998984	1.09432	0.193974	0.565246	0.721107	1	0.991948	-0.961381	0.581481	0.802877
M5 GO Cellular Component	GOCC_SCHMIDT_LANTERMAN_INCISURE	16	-0.777114	0.778234	0.999648	1.20848	0.22	0.402792	-0.815312	0.719298	0.938402	-0.766622	0.800805	1
M5 GO Biological Process	GOBP_NEGATIVE_REGULATION_OF_G_PROTEIN_COUPLED_RECEPTOR_SIGNALING_PATHWAY	68	-0.776529	0.911017	0.999918	-1.09909	0.273101	0.520926	-1.15379	0.221996	0.502154	0.828022	0.789374	0.891235
M5 GO Biological Process	GOBP_REGULATION_OF_RECEPTOR_BINDING	20	-0.776382	0.793814	0.999568	-1.34273	0.104	0.263073	-1.17208	0.269155	0.487764	-0.724656	0.855711	1
M5 GO Biological Process	GOBP_DEOXYRIBONUCLEOTIDE_BIOSYNTHETIC_PROCESS	16	-0.775076	0.781053	1	1.06251	0.374525	0.602556	-0.66567	0.900415	0.998658	-0.867644	0.643443	0.940149
M5 GO Biological Process	GOBP_CORTICOSTEROID_HORMONE_SECRETION	20	-0.774325	0.797826	1	-0.677384	0.922581	0.981521	-0.897386	0.595376	0.851626	1.00984	0.441909	0.601197
M5 GO Biological Process	GOBP_VESICLE_TARGETING	60	-0.774101	0.881974	1	2.03831	0	0.00164038	0.860775	0.722113	0.891839	-0.862468	0.720617	0.944613
M5 GO Biological Process	GOBP_MODULATION_BY_SYMBIONT_OF_ENTRY_INTO_HOST	53	-0.773902	0.861446	1	-0.883075	0.665362	0.839229	-1.30986	0.0974155	0.336374	-0.933548	0.606786	0.843457
M5 GO Biological Process	GOBP_PROTEIN_HETEROTETRAMERIZATION	15	-0.773857	0.80786	1	-1.20592	0.203024	0.394665	-0.652528	0.89759	0.999545
M5 GO Biological Process	GOBP_REGULATION_OF_PROGRAMMED_NECROTIC_CELL_DEATH	28	-0.773852	0.819149	0.999719	0.791959	0.792233	0.943189	-0.970287	0.494141	0.751811	0.768105	0.853061	0.940852
M5 GO Biological Process	GOBP_EPITHELIAL_CELL_MATURATION	25	-0.773485	0.823404	0.999696	-1.15439	0.236402	0.451039	0.694652	0.890063	1	-0.72239	0.891616	1
M5 GO Cellular Component	GOCC_GUANYL_NUCLEOTIDE_EXCHANGE_FACTOR_COMPLEX	23	-0.773258	0.805785	0.999441	0.666787	0.935421	0.993085	0.650147	0.94165	1	-0.837417	0.727799	0.968535
M5 GO Biological Process	GOBP_POSITIVE_REGULATION_OF_CALCIUM_ION_IMPORT	29	-0.77314	0.827083	0.999052	1.11213	0.315175	0.539865	-0.967629	0.490644	0.755232	0.63811	0.953398	0.992685
M5 GO Cellular Component	GOCC_PHOTORECEPTOR_OUTER_SEGMENT_MEMBRANE	15	-0.772882	0.787879	0.998857	-0.856433	0.658635	0.867398				0.443746	0.993865	1
M5 GO Biological Process	GOBP_REGULATION_OF_VIRAL_LIFE_CYCLE	138	-0.772802	0.970721	0.998414	-0.898346	0.715232	0.817998	-1.02766	0.399614	0.674336	0.80297	0.931727	0.912221
M5 GO Biological Process	GOBP_REGULATION_OF_T_CELL_PROLIFERATION	193	-0.772551	0.991323	0.998197	-0.765332	0.995772	0.942762	-1.32624	0.0389105	0.318107	0.982368	0.504	0.648629
M5 GO Cellular Component	GOCC_IMMUNOLOGICAL_SYNAPSE	46	-0.771562	0.86383	0.998997	1.39149	0.0363985	0.218128	-1.21252	0.191235	0.442912	0.938019	0.56341	0.727093
M5 GO Biological Process	GOBP_POSITIVE_REGULATION_OF_TRANSCRIPTION_REGULATORY_REGION_DNA_BINDING	18	-0.771085	0.788538	0.9991	1.0387	0.412602	0.633308	-1.00276	0.45	0.710264	0.975228	0.467775	0.661756
M5 GO Biological Process	GOBP_POSITIVE_REGULATION_OF_INTERFERON_ALPHA_PRODUCTION	28	-0.770597	0.840959	0.999191	-0.868198	0.648421	0.853286	-0.787541	0.789256	0.962195	-0.842642	0.690141	0.96848
M5 GO Biological Process	GOBP_VASCULAR_ASSOCIATED_SMOOTH_MUSCLE_CELL_DIFFERENTIATION	42	-0.770387	0.854251	0.998939	-1.26897	0.120792	0.327126	-1.05076	0.38189	0.645656	-0.861519	0.706751	0.945667
M5 GO Biological Process	GOBP_LIPID_EXPORT_FROM_CELL	55	-0.769692	0.884696	0.999313	0.847019	0.787938	0.894139	-0.983401	0.480573	0.737965	1.02927	0.4	0.567856
M5 GO Biological Process	GOBP_PYRIMIDINE_CONTAINING_COMPOUND_TRANSMEMBRANE_TRANSPORT	15	-0.769662	0.783626	0.998793	-0.907675	0.596422	0.804868	-1.13423	0.304094	0.530104
M5 GO Molecular Function	GOMF_CALCIUM_CHANNEL_REGULATOR_ACTIVITY	41	-0.769529	0.856287	0.998405	-1.20013	0.187867	0.399897	-0.725378	0.919694	0.985148	-0.884509	0.664107	0.915557
M5 GO Molecular Function	GOMF_PEPTIDE_LYSINE_N_ACETYLTRANSFERASE_ACTIVITY	46	-0.769303	0.86653	0.998145	0.797594	0.827381	0.939765	-0.614181	0.989858	0.999757	-0.870033	0.68	0.937848
M5 GO Biological Process	GOBP_TRANSMISSION_OF_NERVE_IMPULSE	95	-0.768399	0.940426	0.998821	-1.09149	0.281513	0.531014	-1.06497	0.321138	0.624727	0.947999	0.552147	0.710489
M5 GO Biological Process	GOBP_NEGATIVE_REGULATION_OF_CARDIAC_MUSCLE_TISSUE_GROWTH	31	-0.768203	0.823158	0.998514	-1.4258	0.0694737	0.20311	0.895104	0.625	0.849965	-1.04212	0.411321	0.677126
M5 GO Cellular Component	GOCC_CYTOPLASMIC_STRESS_GRANULE	85	-0.768196	0.933054	0.997971	-0.851588	0.778243	0.870759	0.647431	1	1	-0.998671	0.459144	0.751191
M5 GO Biological Process	GOBP_NUCLEOTIDE_SUGAR_METABOLIC_PROCESS	35	-0.768	0.856263	0.997688	1.50647	0.0239521	0.131476	-1.13498	0.289575	0.529479	0.794284	0.809524	0.919545
M5 GO Biological Process	GOBP_P38MAPK_CASCADE	59	-0.767533	0.888016	0.997757	-0.90122	0.660784	0.814318	-0.950765	0.557143	0.779554	-0.832557	0.769674	0.970005
M5 GO Biological Process	GOBP_VIRAL_TRANSLATION	18	-0.767155	0.788703	0.997727	1.79591	0.00193424	0.0206661	-0.694331	0.875728	0.992023	-0.675806	0.919492	1
M5 GO Molecular Function	GOMF_PROTEIN_DEMETHYLASE_ACTIVITY	29	-0.765826	0.810651	0.998888	-1.89324	0	0.0346275	-0.825737	0.722334	0.925883	-0.833608	0.707983	0.970288
M5 GO Cellular Component	GOCC_SITE_OF_DNA_DAMAGE	123	-0.765465	0.952586	0.998808	0.812959	0.88972	0.927843	-0.68616	0.989712	0.994385	-0.884447	0.743137	0.915091
M5 GO Molecular Function	GOMF_N_ACETYLTRANSFERASE_ACTIVITY	74	-0.765271	0.936975	0.998524	0.85535	0.795276	0.886237	0.405565	1	0.999498	-0.948656	0.54191	0.824482
M5 GO Biological Process	GOBP_DNA_RECOMBINATION	324	-0.764803	0.99596	0.998589	-1.17011	0.0896414	0.433989	0.587572	1	1	-0.981045	0.513258	0.775851
M5 GO Biological Process	GOBP_POSITIVE_REGULATION_OF_RESPONSE_TO_ENDOPLASMIC_RETICULUM_STRESS	37	-0.763525	0.868	0.999701	-0.871876	0.683267	0.850703	-1.18256	0.204198	0.476257	0.827676	0.746589	0.890703
M5 GO Biological Process	GOBP_POSITIVE_REGULATION_OF_LEUKOCYTE_MEDIATED_IMMUNITY	161	-0.763195	0.97479	0.999577	1.32583	0.0215264	0.271839	-1.55375	0.00393701	0.137887	0.853448	0.83691	0.857197
M5 GO Biological Process	GOBP_NEGATIVE_REGULATION_OF_PROTEASOMAL_PROTEIN_CATABOLIC_PROCESS	52	-0.763144	0.880081	0.999091	1.45838	0.028	0.161855	1.18762	0.169261	0.535567	-0.750849	0.881679	1
M5 GO Biological Process	GOBP_POSITIVE_REGULATION_OF_VIRAL_GENOME_REPLICATION	27	-0.762133	0.862385	0.999824	-0.843025	0.722595	0.882038	-0.730471	0.868571	0.983724	-0.636972	0.941176	1
M5 GO Molecular Function	GOMF_HISTONE_BINDING	231	-0.761926	0.993435	0.999528	-1.56424	0	0.127759	-0.711866	0.997984	0.985936	-0.792656	0.946429	0.999395
M5 GO Molecular Function	GOMF_MHC_CLASS_I_PROTEIN_BINDING	30	-0.761575	0.819876	0.999429	1.90887	0	0.0076358	-1.61628	0.0151515	0.0994342	0.794612	0.779961	0.919339
M5 GO Biological Process	GOBP_NEGATIVE_REGULATION_OF_DNA_REPAIR	37	-0.761152	0.868201	0.999395	-0.907624	0.584711	0.804655	0.755292	0.863918	0.981969	-0.748922	0.874752	1
M5 GO Biological Process	GOBP_POSITIVE_REGULATION_OF_BROWN_FAT_CELL_DIFFERENTIATION	17	-0.760703	0.819838	0.999424	-0.989642	0.474206	0.671907	-0.846706	0.658586	0.90417	-0.600579	0.960748	1
M5 GO Biological Process	GOBP_DNA_UNWINDING_INVOLVED_IN_DNA_REPLICATION	20	-0.760282	0.814433	0.999392	-1.23667	0.193483	0.363766	-0.567679	0.952096	0.999996	-0.7543	0.803313	1
M5 GO Cellular Component	GOCC_CYTOSOLIC_SMALL_RIBOSOMAL_SUBUNIT	42	-0.759749	0.875264	0.999488	1.53355	0.0153846	0.113143	-0.977489	0.495984	0.742983	-0.535078	0.995951	1
M5 GO Molecular Function	GOMF_HISTONE_H4_ACETYLTRANSFERASE_ACTIVITY	24	-0.759357	0.802419	0.99943	0.657985	0.955556	0.992567	-0.630738	0.94165	0.999365	-0.851389	0.691023	0.958805
M5 GO Biological Process	GOBP_REGULATION_OF_BIOLOGICAL_PROCESS_INVOLVED_IN_SYMBIOTIC_INTERACTION	61	-0.759305	0.896761	0.998938	-0.780157	0.866142	0.937364	-1.32964	0.0512821	0.314349	-0.911458	0.626482	0.871301
M5 GO Biological Process	GOBP_OVARIAN_FOLLICLE_DEVELOPMENT	70	-0.758937	0.91684	0.998845	0.720456	0.959302	0.979808	-0.851982	0.770751	0.898287	0.946482	0.577869	0.713136
M5 GO Biological Process	GOBP_REGULATION_OF_PROTEIN_UBIQUITINATION	205	-0.758935	0.980892	0.998297	1.35285	0.00984252	0.249891	-0.726334	0.992395	0.98586	0.742452	0.991342	0.959181
M5 GO Biological Process	GOBP_NEGATIVE_REGULATION_OF_ORGAN_GROWTH	41	-0.758269	0.85138	0.998561	-1.61643	0.0102669	0.113042	0.903061	0.606285	0.842532	-0.940404	0.541667	0.835663
M5 GO Molecular Function	GOMF_UBIQUITIN_PROTEIN_TRANSFERASE_ACTIVATOR_ACTIVITY	17	-0.755307	0.792531	1	-1.37562	0.0702479	0.236627	-0.62733	0.929412	1	-0.874682	0.605932	0.929172
M5 GO Molecular Function	GOMF_OXYGEN_BINDING	16	-0.754967	0.816667	1	0.883243	0.64466	0.861608	-0.793577	0.759036	0.957553	-0.912009	0.587879	0.87158
M5 GO Biological Process	GOBP_REGULATION_OF_INTRINSIC_APOPTOTIC_SIGNALING_PATHWAY_IN_RESPONSE_TO_DNA_DAMAGE	38	-0.754599	0.886179	1	1.20994	0.186879	0.402735	-1.14556	0.237911	0.514551	0.682928	0.941545	0.98253
M5 GO Cellular Component	GOCC_NUCLEAR_CHROMOSOME	229	-0.754348	0.993802	1	-1.21303	0.0694445	0.387231	-0.488197	1	0.999052	-0.830455	0.90538	0.973794
M5 GO Biological Process	GOBP_GLUCOSE_CATABOLIC_PROCESS	26	-0.753953	0.835443	1	1.18606	0.218075	0.428519	0.784474	0.782258	0.964061	0.808617	0.753937	0.906957
M5 GO Cellular Component	GOCC_NUCLEAR_PERIPHERY	133	-0.753011	0.975855	1	-1.19723	0.123529	0.402327	-0.717162	0.990476	0.984035	-0.688351	0.992032	1
M5 GO Biological Process	GOBP_PRE_MIRNA_PROCESSING	15	-0.752362	0.811203	1	-1.48071	0.0488798	0.169552	-0.581829	0.948077	1	-0.631842	0.941532	1
M5 GO Molecular Function	GOMF_MODIFICATION_DEPENDENT_PROTEIN_BINDING	186	-0.752035	0.987041	1	-1.09974	0.223629	0.519982	-0.733085	0.997908	0.981881	-0.655933	1	1
M5 GO Biological Process	GOBP_CHLORIDE_TRANSPORT	97	-0.751953	0.949799	1	0.946616	0.581781	0.773316	-0.886498	0.700772	0.865577	-0.85935	0.758197	0.950268
M5 GO Biological Process	GOBP_RESPONSE_TO_INTERLEUKIN_17	24	-0.751439	0.852652	1	-1.20342	0.191939	0.397199	-1.27082	0.160321	0.382256	0.632035	0.948207	0.993279
M5 GO Cellular Component	GOCC_HISTONE_ACETYLTRANSFERASE_COMPLEX	86	-0.749025	0.947598	1	1.14033	0.221374	0.491941	-0.672888	0.984095	0.997521	-0.695111	0.98088	1
M5 GO Biological Process	GOBP_EPIGENETIC_PROGRAMMING_OF_GENE_EXPRESSION	37	-0.747586	0.887574	1	-1.5791	0.0211538	0.124077	-1.01487	0.412731	0.693223	-0.605061	0.979339	1
M5 GO Biological Process	GOBP_POSITIVE_REGULATION_OF_NUCLEAR_TRANSCRIBED_MRNA_CATABOLIC_PROCESS_DEADENYLATION_DEPENDENT_DECAY	15	-0.746142	0.816162	1	-1.3925	0.0874752	0.226718	-0.835431	0.671727	0.91755	-0.95661	0.518672	0.810441
M5 GO Biological Process	GOBP_NEGATIVE_REGULATION_OF_STEM_CELL_PROLIFERATION	26	-0.745652	0.860656	1	-1.70516	0.00811359	0.0857865	-1.07345	0.343511	0.611974	1.00179	0.460285	0.614338
M5 GO Biological Process	GOBP_RESPONSE_TO_TYPE_I_INTERFERON	68	-0.745504	0.907115	1	0.628649	0.995825	0.99622	-1.24797	0.10495	0.404991	-0.676695	0.975191	1
M5 GO Molecular Function	GOMF_UBIQUITIN_LIKE_PROTEIN_CONJUGATING_ENZYME_ACTIVITY	38	-0.744849	0.872428	1	1.49946	0.015748	0.135324	-0.654025	0.944206	0.999577	0.757986	0.85567	0.94701
M5 GO Biological Process	GOBP_REGULATION_OF_CYTOPLASMIC_TRANSLATION	31	-0.744177	0.87037	1	1.5047	0.0357853	0.132047	-0.855639	0.685185	0.894953	-0.914845	0.594705	0.86724
M5 GO Biological Process	GOBP_MONOATOMIC_ANION_HOMEOSTASIS	25	-0.742639	0.876768	1	-0.886413	0.633333	0.83446	-0.956597	0.539347	0.771289	-0.675246	0.926878	1
M5 GO Biological Process	GOBP_VIRAL_RNA_GENOME_REPLICATION	26	-0.742271	0.853982	1	-0.928076	0.578261	0.771278	-0.505784	0.994129	0.999918	-0.626428	0.950311	1
M5 GO Molecular Function	GOMF_ATPASE_COUPLED_ION_TRANSMEMBRANE_TRANSPORTER_ACTIVITY	21	-0.741843	0.847345	1	1.5106	0.0441177	0.12778	0.657914	0.917895	1	-0.579355	0.978723	1
M5 GO Biological Process	GOBP_POSITIVE_REGULATION_OF_G1_S_TRANSITION_OF_MITOTIC_CELL_CYCLE	49	-0.740508	0.910112	1	-1.13626	0.240175	0.475594	-0.766319	0.86037	0.972676	0.706731	0.928862	0.976683
M5 GO Biological Process	GOBP_POSITIVE_REGULATION_OF_TRANSLATIONAL_INITIATION	21	-0.739427	0.844398	1	1.60851	0.0117188	0.07648	0.751748	0.800813	0.982781	-1.24537	0.173737	0.394467
M5 GO Biological Process	GOBP_LYMPHOCYTE_MEDIATED_IMMUNITY	305	-0.737919	1	1	1.26395	0.0113422	0.341064	-1.46527	0	0.199427	1.14119	0.12	0.401388
M5 GO Biological Process	GOBP_DNA_TEMPLATED_DNA_REPLICATION_MAINTENANCE_OF_FIDELITY	53	-0.73762	0.915323	1	-1.0048	0.440711	0.650062	0.689488	0.939922	1	-0.814366	0.809338	0.986764
M5 GO Biological Process	GOBP_NUCLEAR_TRANSCRIBED_MRNA_CATABOLIC_PROCESS_DEADENYLATION_DEPENDENT_DECAY	60	-0.736135	0.931864	1	-1.19228	0.152778	0.409048	-0.71625	0.92986	0.984053	-1.0189	0.410678	0.711085
M5 GO Biological Process	GOBP_CYTOPLASMIC_TRANSLATION	141	-0.73437	0.98783	1	1.83889	0	0.0146467	-0.617882	1	1	-0.855374	0.822394	0.957091
M5 GO Biological Process	GOBP_ANTERIOR_POSTERIOR_AXIS_SPECIFICATION	55	-0.73371	0.925703	1	-1.57653	0.00795229	0.124207	-1.13407	0.252874	0.530091	0.75114	0.892783	0.951924
M5 GO Molecular Function	GOMF_SMALL_MOLECULE_SENSOR_ACTIVITY	37	-0.730641	0.90297	1	1.1577	0.227642	0.46113	0.866372	0.668663	0.88735	-1.03733	0.401559	0.683298
M5 GO Molecular Function	GOMF_HISTONE_H4_METHYLTRANSFERASE_ACTIVITY	15	-0.730453	0.852427	1	-1.15975	0.269231	0.445719	0.729301	0.825397	0.989732
M5 GO Biological Process	GOBP_DNA_DOUBLE_STRAND_BREAK_PROCESSING	20	-0.729715	0.850211	1	-0.998189	0.478261	0.659143	-0.883225	0.662813	0.867849	-0.646141	0.941176	1
M5 GO Cellular Component	GOCC_TRAPP_COMPLEX	17	-0.728687	0.830986	1	1.61328	0.0238095	0.0738384	-0.499922	0.974257	0.999679	-1.16894	0.260536	0.493827
M5 GO Biological Process	GOBP_NEGATIVE_REGULATION_OF_CELLULAR_SENESCENCE	25	-0.728191	0.862903	1	-1.28536	0.131313	0.315462	-0.977481	0.509766	0.742151	0.665946	0.940937	0.986743
M5 GO Biological Process	GOBP_CELL_CYCLE_PHASE	21	-0.727959	0.86255	1	-1.08857	0.318898	0.534728	-0.885606	0.610548	0.866563	-0.840169	0.698152	0.967622
M5 GO Biological Process	GOBP_HYALURONAN_BIOSYNTHETIC_PROCESS	15	-0.727571	0.821501	1	-0.678022	0.888668	0.981858	-1.07517	0.381783	0.611532	0.81571	0.752437	0.90095
M5 GO Biological Process	GOBP_RNA_3_END_PROCESSING	86	-0.727395	0.982301	1	0.768312	0.920074	0.960229	0.74744	0.933333	0.984285	-1.19398	0.161736	0.4557
M5 GO Biological Process	GOBP_OLFACTORY_LOBE_DEVELOPMENT	40	-0.726174	0.913828	1	-1.26752	0.121094	0.329019	-1.21089	0.168582	0.445901	0.91147	0.585687	0.770169
M5 GO Cellular Component	GOCC_PHOSPHATIDYLINOSITOL_3_KINASE_COMPLEX	29	-0.725092	0.899787	1	-1.28443	0.145877	0.316305	-1.33543	0.0948617	0.311096	0.581689	0.968872	0.997195
M5 GO Biological Process	GOBP_MITOTIC_CHROMOSOME_CONDENSATION	15	-0.724776	0.82636	1	-1.5036	0.0674847	0.160942	0.659039	0.891667	1	-0.964108	0.492662	0.799552
M5 GO Biological Process	GOBP_INHIBITORY_SYNAPSE_ASSEMBLY	24	-0.724353	0.908277	1	-1.40418	0.0742358	0.219237	0.842426	0.710084	0.913977	-0.854769	0.649505	0.956646
M5 GO Molecular Function	GOMF_POLY_PYRIMIDINE_TRACT_BINDING	29	-0.724012	0.892009	1	-1.5111	0.0341151	0.156654	0.761665	0.834025	0.978677	-0.893039	0.631048	0.898857
M5 GO Biological Process	GOBP_NEGATIVE_REGULATION_OF_PROGRAMMED_NECROTIC_CELL_DEATH	18	-0.723988	0.850107	1	0.678783	0.886148	0.990507	-0.918616	0.614341	0.822308	0.765269	0.798354	0.942651
M5 GO Biological Process	GOBP_DOUBLE_STRAND_BREAK_REPAIR	300	-0.722329	1	1	-1.12856	0.126273	0.482997	0.698518	1	0.998233	-0.873086	0.844485	0.932021
M5 GO Molecular Function	GOMF_PALMITOYLTRANSFERASE_ACTIVITY	32	-0.722029	0.888186	1	-0.833808	0.757895	0.889857	0.736457	0.854651	0.988475	-0.843142	0.712092	0.968021
M5 GO Molecular Function	GOMF_METHYLATION_DEPENDENT_PROTEIN_BINDING	76	-0.721365	0.960954	1	-1.65747	0	0.0947079	-0.742808	0.935223	0.981638	-0.608431	0.996364	1
M5 GO Biological Process	GOBP_RECOMBINATIONAL_REPAIR	177	-0.72039	0.995556	1	-1.00697	0.41791	0.646498	0.603618	1	1	-0.960324	0.567134	0.804165
M5 GO Molecular Function	GOMF_BASAL_TRANSCRIPTION_MACHINERY_BINDING	64	-0.719924	0.955789	1	0.979264	0.475822	0.731399	0.727938	0.938856	0.989556	-0.731163	0.943137	1
M5 GO Biological Process	GOBP_ESTABLISHMENT_OF_PROTEIN_LOCALIZATION_TO_TELOMERE	19	-0.718375	0.895522	1	1.44881	0.0740741	0.170846	0.567174	0.967078	1	-1.06469	0.381633	0.648259
M5 GO Biological Process	GOBP_MODULATION_BY_HOST_OF_VIRAL_PROCESS	45	-0.718281	0.922619	1	1.24406	0.142566	0.357925	-1.10786	0.295547	0.563638	0.824597	0.773879	0.893925
M5 GO Biological Process	GOBP_REGULATION_OF_CELL_KILLING	123	-0.717168	0.995798	1	1.32511	0.0423892	0.272374	-1.452	0.0251572	0.206859	0.929064	0.647558	0.74247
M5 GO Biological Process	GOBP_NEGATIVE_REGULATION_OF_CYCLIN_DEPENDENT_PROTEIN_KINASE_ACTIVITY	25	-0.716887	0.883768	1	-1.6576	0.0178218	0.0950806	-0.719991	0.869198	0.983037	-0.558083	0.985859	1
M5 GO Biological Process	GOBP_DNA_DUPLEX_UNWINDING	43	-0.716879	0.915767	1	-0.79358	0.810526	0.926742	-0.681809	0.940803	0.996168	-0.804537	0.807851	0.995371
M5 GO Biological Process	GOBP_RESPONSE_TO_INTERLEUKIN_7	18	-0.716267	0.882716	1	1.37144	0.0965795	0.233279	-0.833631	0.677215	0.919881	0.907394	0.577438	0.77682
M5 GO Biological Process	GOBP_INDOLE_CONTAINING_COMPOUND_METABOLIC_PROCESS	25	-0.715431	0.8833	1	0.617794	0.962	0.996839	-0.645562	0.95102	0.998668	-0.434239	0.99802	1
M5 GO Cellular Component	GOCC_PRESYNAPTIC_CYTOSOL	47	-0.714632	0.927308	1	-0.971665	0.494094	0.699118	-0.718092	0.9182	0.983602	-0.688255	0.96	1
M5 GO Biological Process	GOBP_POSITIVE_REGULATION_OF_DNA_REPLICATION	48	-0.714625	0.954357	1	-1.02769	0.393443	0.616487	-0.768941	0.845011	0.973321	0.885223	0.632258	0.812291
M5 GO Biological Process	GOBP_POSITIVE_REGULATION_OF_PHOSPHATASE_ACTIVITY	26	-0.714503	0.889362	1	-1.01342	0.446764	0.637252	-0.858641	0.675966	0.892071	0.730923	0.867327	0.966018
M5 GO Molecular Function	GOMF_REGULATORY_RNA_BINDING	45	-0.712928	0.919679	1	-1.13379	0.259921	0.477595	-0.910991	0.603659	0.832585	-0.704403	0.934363	1
M5 GO Molecular Function	GOMF_MRNA_3_UTR_BINDING	104	-0.712203	0.972912	1	0.820652	0.863636	0.922334	0.712486	0.979716	0.995324	-0.895559	0.667319	0.895256
M5 GO Biological Process	GOBP_NEGATIVE_REGULATION_OF_MRNA_CATABOLIC_PROCESS	69	-0.7109	0.957895	1	0.806808	0.86166	0.932247	0.674549	0.972222	1	-1.10901	0.293774	0.582984
M5 GO Biological Process	GOBP_REGULATION_OF_SKELETAL_MUSCLE_ADAPTATION	15	-0.710692	0.853862	1	1.29103	0.16441	0.308581	-0.869081	0.634298	0.882247	1.12006	0.316306	0.429757
M5 GO Biological Process	GOBP_T_CELL_CYTOKINE_PRODUCTION	47	-0.710245	0.949309	1	1.38309	0.0637523	0.223376	-1.39502	0.0452756	0.252953	0.996557	0.435743	0.623999
M5 GO Biological Process	GOBP_REGULATION_OF_CYCLIN_DEPENDENT_PROTEIN_KINASE_ACTIVITY	66	-0.709039	0.960699	1	-1.66489	0.00424628	0.0966749	-0.625311	0.985447	0.999604	-0.667756	0.985201	1
M5 GO Cellular Component	GOCC_PROTEIN_LIPID_COMPLEX	40	-0.708753	0.91858	1	1.5807	0.00784314	0.0887013	-1.02058	0.415638	0.684463	0.784992	0.820809	0.927918
M5 GO Biological Process	GOBP_PROTEIN_TRIMERIZATION	15	-0.708545	0.843267	1	-1.31553	0.150562	0.286741	-1.05606	0.38403	0.637506	1.31819	0.139293	0.221623
M5 GO Biological Process	GOBP_B_CELL_MEDIATED_IMMUNITY	139	-0.707676	0.997955	1	1.0481	0.322709	0.620499	-1.13464	0.218062	0.529475	1.11634	0.205128	0.434154
M5 GO Cellular Component	GOCC_SWI_SNF_SUPERFAMILY_TYPE_COMPLEX	92	-0.707263	0.983193	1	-1.10375	0.247951	0.514103	-0.755475	0.93865	0.976406	-0.809241	0.867308	0.992537
M5 GO Biological Process	GOBP_POSITIVE_REGULATION_OF_MYELOID_CELL_DIFFERENTIATION	110	-0.706991	0.985477	1	-1.1074	0.241379	0.510405	-1.23976	0.0859375	0.412618	1.02252	0.387029	0.579016
M5 GO Molecular Function	GOMF_DNA_DAMAGE_SENSOR_ACTIVITY	16	-0.706815	0.853414	1	-0.493501	0.996047	0.999594	1.15995	0.2751	0.56667	-1.1986	0.229572	0.45227
M5 GO Biological Process	GOBP_POLY_A_PLUS_MRNA_EXPORT_FROM_NUCLEUS	22	-0.705011	0.913136	1	-0.97995	0.460251	0.684897	-0.658933	0.912281	0.998508	-0.409713	1	1
M5 GO Molecular Function	GOMF_CHEMOREPELLENT_ACTIVITY	27	-0.704238	0.888664	1	-1.64309	0.0121212	0.100985	-1.16534	0.232604	0.492497	0.983101	0.480159	0.647725
M5 GO Biological Process	GOBP_REGULATION_OF_ACUTE_INFLAMMATORY_RESPONSE	46	-0.703135	0.929032	1	1.48843	0.0172084	0.142514	-1.18711	0.189135	0.472349	0.913804	0.616466	0.765851
M5 GO Molecular Function	GOMF_5_3_EXONUCLEASE_ACTIVITY	18	-0.7028	0.883197	1	-0.600728	0.978	0.994294	-0.646615	0.928721	0.998583	-0.808191	0.705155	0.993775
M5 GO Biological Process	GOBP_VESICLE_COATING	33	-0.702773	0.926087	1	1.78531	0.00567108	0.0227784	0.81683	0.740519	0.93822	-0.839703	0.744939	0.967975
M5 GO Cellular Component	GOCC_ENDOPLASMIC_RETICULUM_GOLGI_INTERMEDIATE_COMPARTMENT_MEMBRANE	16	-0.702278	0.866525	1	-0.699435	0.87605	0.976529	-0.912378	0.578846	0.832635
M5 GO Molecular Function	GOMF_NUCLEAR_LOCALIZATION_SEQUENCE_BINDING	23	-0.701664	0.889126	1	1.3293	0.110476	0.26948	-0.648336	0.916327	0.998529	0.609163	0.957916	0.996595
M5 GO Biological Process	GOBP_NEGATIVE_REGULATION_OF_DNA_METABOLIC_PROCESS	135	-0.700882	0.991735	1	-0.782541	0.944672	0.936182	0.88129	0.741811	0.867711	-0.866307	0.793587	0.941569
M5 GO Biological Process	GOBP_EMBRYONIC_AXIS_SPECIFICATION	44	-0.700078	0.936404	1	-1.2627	0.131466	0.334419	-1.09308	0.329876	0.584574	0.772937	0.839248	0.937252
M5 GO Biological Process	GOBP_POSITIVE_REGULATION_OF_SMOOTH_MUSCLE_CELL_DIFFERENTIATION	17	-0.699474	0.873211	1	-1.32779	0.130785	0.274728	-0.835624	0.661914	0.918012	-0.855822	0.674464	0.956672
M5 GO Biological Process	GOBP_POSITIVE_REGULATION_OF_PROTEIN_AUTOPHOSPHORYLATION	25	-0.699392	0.872611	1	-0.840726	0.701863	0.88355	-1.28987	0.150301	0.357784	0.842722	0.724409	0.871515
M5 GO Molecular Function	GOMF_LIGAND_GATED_MONOATOMIC_ANION_CHANNEL_ACTIVITY	39	-0.698824	0.944444	1	0.952747	0.526616	0.768852	-0.704207	0.900415	0.989483	-0.838447	0.748582	0.968183
M5 GO Biological Process	GOBP_NEGATIVE_REGULATION_OF_DNA_TEMPLATED_TRANSCRIPTION_ELONGATION	17	-0.698137	0.886179	1	-1.01297	0.456175	0.636846	-0.870645	0.625475	0.879438	-0.800665	0.763527	0.995302
M5 GO Biological Process	GOBP_MIRNA_PROCESSING	43	-0.69801	0.945455	1	-1.06585	0.326613	0.568923	-0.703352	0.931313	0.989398	-0.610572	0.976517	1
M5 GO Biological Process	GOBP_PEROXISOME_PROLIFERATOR_ACTIVATED_RECEPTOR_SIGNALING_PATHWAY	27	-0.697231	0.914807	1	-0.841987	0.722449	0.882744	-0.868782	0.671206	0.882527	-0.78565	0.790196	1
M5 GO Biological Process	GOBP_HOMOLOGOUS_RECOMBINATION	62	-0.696593	0.966102	1	-1.0139	0.430928	0.636849	0.587707	0.997996	1	-0.967898	0.511022	0.796176
M5 GO Biological Process	GOBP_REGULATION_OF_HETEROTYPIC_CELL_CELL_ADHESION	21	-0.696572	0.895397	1	0.67685	0.88632	0.989628	-1.11989	0.316733	0.550561	0.878556	0.625	0.821461
M5 GO Biological Process	GOBP_POSITIVE_REGULATION_OF_GENE_EXPRESSION_EPIGENETIC	51	-0.69441	0.934426	1	-0.831516	0.757085	0.892167	-0.722954	0.91134	0.982644	-0.70243	0.950719	1
M5 GO Biological Process	GOBP_NATURAL_KILLER_CELL_ACTIVATION	83	-0.69372	0.968689	1	0.87558	0.719665	0.868557	-1.22814	0.137652	0.423416	1.00462	0.434043	0.609486
M5 GO Molecular Function	GOMF_MITOGEN_ACTIVATED_PROTEIN_KINASE_BINDING	32	-0.692947	0.941057	1	-0.949295	0.502982	0.734708	-1.04096	0.387524	0.658308	0.926078	0.565306	0.74825
M5 GO Biological Process	GOBP_PITUITARY_GLAND_DEVELOPMENT	30	-0.692759	0.90873	1	-1.44859	0.0422535	0.189158	-1.23125	0.165385	0.422112	0.854781	0.706	0.855838
M5 GO Biological Process	GOBP_POSITIVE_REGULATION_OF_ACUTE_INFLAMMATORY_RESPONSE	26	-0.692463	0.928425	1	1.03546	0.40481	0.638087	-1.27819	0.141414	0.373193	0.729147	0.882729	0.966817
M5 GO Molecular Function	GOMF_UBIQUITIN_LIKE_PROTEIN_READER_ACTIVITY	22	-0.69203	0.897826	1	0.731246	0.872381	0.978895	-0.664235	0.906694	0.998303	-0.596565	0.969574	1
M5 GO Molecular Function	GOMF_CYSTEINE_TYPE_ENDOPEPTIDASE_INHIBITOR_ACTIVITY_INVOLVED_IN_APOPTOTIC_PROCESS	27	-0.688487	0.920833	1	-1.20391	0.204082	0.396451	-0.807908	0.75442	0.94434	-0.66788	0.924528	1
M5 GO Biological Process	GOBP_NEGATIVE_REGULATION_OF_RNA_CATABOLIC_PROCESS	82	-0.688072	0.984683	1	1.02085	0.413084	0.663268	0.721485	0.966797	0.992344	-1.15412	0.198095	0.506026
M5 GO Biological Process	GOBP_TRANSCRIPTION_INITIATION_AT_RNA_POLYMERASE_II_PROMOTER	145	-0.686551	1	1	-0.74832	0.979879	0.954026	-0.616747	1	0.999597	-0.718222	0.990138	1
M5 GO Molecular Function	GOMF_SIGNALING_RECEPTOR_INHIBITOR_ACTIVITY	31	-0.685128	0.919028	1	0.667415	0.946429	0.993566	-0.90244	0.59	0.845025	0.704356	0.902439	0.977957
M5 GO Biological Process	GOBP_LIPOPOLYSACCHARIDE_MEDIATED_SIGNALING_PATHWAY	56	-0.683096	0.980562	1	-0.876113	0.66383	0.847329	-1.07966	0.33004	0.606121	1.02383	0.410931	0.576746
M5 GO Cellular Component	GOCC_MANCHETTE	23	-0.682408	0.887967	1	0.794233	0.747554	0.941783	0.868432	0.639113	0.883389	-0.847339	0.668605	0.961803
M5 GO Cellular Component	GOCC_P_BODY	86	-0.680888	0.989451	1	-1.25324	0.103239	0.346133	0.795837	0.860377	0.954889	-0.802799	0.873857	0.997168
M5 GO Biological Process	GOBP_NEGATIVE_REGULATION_OF_INNATE_IMMUNE_RESPONSE	88	-0.680764	0.988636	1	1.16786	0.180479	0.451307	-1.22885	0.130346	0.42312	-0.587583	1	1
M5 GO Biological Process	GOBP_NEGATIVE_REGULATION_OF_TYPE_I_INTERFERON_PRODUCTION	43	-0.679803	0.970414	1	0.94712	0.547718	0.773483	-0.92257	0.581933	0.817894	0.788323	0.826884	0.925821
M5 GO Biological Process	GOBP_RADIAL_GLIAL_CELL_DIFFERENTIATION	19	-0.678782	0.909457	1	-1.12886	0.294466	0.483567	-0.917151	0.571429	0.824092	0.80237	0.762004	0.912309
M5 GO Biological Process	GOBP_ACUTE_PHASE_RESPONSE	37	-0.677151	0.944206	1	1.285	0.110476	0.314922	-1.05651	0.357588	0.637965	1.23949	0.153386	0.293319
M5 GO Biological Process	GOBP_HINDBRAIN_RADIAL_GLIA_GUIDED_CELL_MIGRATION	15	-0.676396	0.894309	1	-1.29378	0.138554	0.306513	-0.554585	0.966165	1	-0.507531	0.988506	1
M5 GO Biological Process	GOBP_VASCULAR_ASSOCIATED_SMOOTH_MUSCLE_CELL_DEVELOPMENT	15	-0.674835	0.91875	1	-0.666927	0.924644	0.982349	-1.13285	0.314229	0.530608	0.822409	0.700397	0.895551
M5 GO Cellular Component	GOCC_NUCLEAR_CYCLIN_DEPENDENT_PROTEIN_KINASE_HOLOENZYME_COMPLEX	17	-0.674522	0.910751	1	-0.727501	0.865854	0.964785	-0.672637	0.882798	0.997269	-0.584021	0.961165	1
M5 GO Biological Process	GOBP_REGULATION_OF_REGULATORY_NCRNA_PROCESSING	16	-0.674129	0.925848	1	0.575976	0.96578	0.998481	-0.911017	0.57529	0.832934	0.594964	0.953781	0.996718
M5 GO Biological Process	GOBP_SPINAL_CORD_MOTOR_NEURON_DIFFERENTIATION	27	-0.673493	0.91446	1	-1.32316	0.107287	0.279164	-0.939785	0.561644	0.79321	-0.71722	0.893281	1
M5 GO Cellular Component	GOCC_PERICENTRIOLAR_MATERIAL	24	-0.67225	0.926078	1	-1.01396	0.431772	0.637009	0.591005	0.954724	1	-0.539771	0.984934	1
M5 GO Biological Process	GOBP_PROTEIN_LOCALIZATION_TO_GOLGI_APPARATUS	30	-0.672047	0.942387	1	1.20328	0.184825	0.408449	-0.624748	0.958904	0.999415	0.725816	0.882845	0.968724
M5 GO Biological Process	GOBP_POSITIVE_REGULATION_OF_FIBROBLAST_MIGRATION	23	-0.67161	0.928287	1	-1.03868	0.394477	0.598644	-1.13603	0.281496	0.528482	0.83831	0.707661	0.877847
M5 GO Biological Process	GOBP_REGULATION_OF_DOUBLE_STRAND_BREAK_REPAIR_VIA_HOMOLOGOUS_RECOMBINATION	77	-0.671499	0.993182	1	-1.28064	0.101952	0.319901	-0.529846	1	0.999987	-0.783254	0.894942	1
M5 GO Biological Process	GOBP_POSITIVE_REGULATION_OF_ADAPTIVE_IMMUNE_RESPONSE	147	-0.671087	0.99784	1	1.18942	0.109641	0.424541	-1.38639	0.0247423	0.258352	0.940083	0.596654	0.725019
M5 GO Biological Process	GOBP_AXONEME_ASSEMBLY	93	-0.669171	0.989429	1	-0.729021	0.956701	0.965476	0.988939	0.455078	0.748147	-1.00953	0.445525	0.727848
M5 GO Molecular Function	GOMF_UBIQUITIN_PROTEIN_TRANSFERASE_REGULATOR_ACTIVITY	32	-0.667693	0.937238	1	-1.06377	0.351351	0.570684	-0.697489	0.90982	0.992466	-0.692116	0.89703	1
M5 GO Molecular Function	GOMF_DELAYED_RECTIFIER_POTASSIUM_CHANNEL_ACTIVITY	25	-0.666236	0.934263	1	-1.32674	0.114398	0.275874	-0.861317	0.646833	0.890325	-0.68415	0.908397	1
M5 GO Cellular Component	GOCC_AXOLEMMA	20	-0.66597	0.922607	1	-1.01875	0.428571	0.630374	-0.787707	0.792	0.962369	-0.671905	0.915686	1
M5 GO Molecular Function	GOMF_DNA_HELICASE_ACTIVITY	56	-0.665634	0.982495	1	0.752192	0.931099	0.967164	0.561609	0.997996	1	-0.839178	0.75	0.968491
M5 GO Molecular Function	GOMF_OXIDOREDUCTASE_ACTIVITY_ACTING_ON_PAIRED_DONORS_WITH_INCORPORATION_OR_REDUCTION_OF_MOLECULAR_OXYGEN_REDUCED_FLAVIN_OR_FLAVOPROTEIN_AS_ONE_DONOR_AND_INCORPORATION_OF_ONE_ATOM_OF_OXYGEN	37	-0.665524	0.958763	1	1.04425	0.367589	0.625888	0.674286	0.946535	1	-1.07643	0.336634	0.633334
M5 GO Biological Process	GOBP_REGULATION_OF_NUCLEAR_TRANSCRIBED_MRNA_CATABOLIC_PROCESS_DEADENYLATION_DEPENDENT_DECAY	26	-0.665428	0.94012	1	-0.957349	0.515686	0.7246	-0.742001	0.841085	0.981708	-0.915886	0.590196	0.865593
M5 GO Biological Process	GOBP_CEREBRAL_CORTEX_NEURON_DIFFERENTIATION	26	-0.665263	0.926778	1	-1.31572	0.12449	0.28676	-0.768921	0.816047	0.972934	0.733574	0.864271	0.964954
M5 GO Biological Process	GOBP_MIRNA_MEDIATED_GENE_SILENCING_BY_INHIBITION_OF_TRANSLATION	17	-0.665121	0.92057	1	-1.24134	0.197531	0.358547	-0.572261	0.957895	1	0.382254	1	1
M5 GO Biological Process	GOBP_MISMATCH_REPAIR	24	-0.663245	0.934183	1	-0.723614	0.894515	0.965421	0.673609	0.901437	1	-1.08496	0.339181	0.616586
M5 GO Biological Process	GOBP_REGULATION_OF_TRANSLATION_IN_RESPONSE_TO_STRESS	24	-0.662452	0.916309	1	1.43171	0.0439771	0.184781	0.780239	0.808421	0.966898	-0.828834	0.725	0.974575
M5 GO Cellular Component	GOCC_MLL1_2_COMPLEX	32	-0.657991	0.950217	1	1.03095	0.40153	0.644818	-0.617534	0.973077	0.999694	-0.693662	0.902439	1
M5 GO Biological Process	GOBP_VESICLE_TARGETING_ROUGH_ER_TO_CIS_GOLGI	20	-0.657281	0.908722	1	1.66701	0.00776699	0.0539517	0.861708	0.667343	0.890929	-0.991395	0.464706	0.763602
M5 GO Biological Process	GOBP_NEGATIVE_REGULATION_OF_TYPE_I_INTERFERON_MEDIATED_SIGNALING_PATHWAY	26	-0.657149	0.935685	1	0.94269	0.551257	0.780141	-0.916433	0.587426	0.824775	-0.889572	0.624242	0.905077
M5 GO Cellular Component	GOCC_VESICLE_TETHERING_COMPLEX	68	-0.656889	0.993711	1	1.89871	0	0.0084824	-0.58935	0.991886	1	-0.786577	0.879518	1
M5 GO Biological Process	GOBP_ALCOHOL_CATABOLIC_PROCESS	23	-0.651591	0.927536	1	-0.784654	0.803279	0.933979	-0.551066	0.97314	1	-0.843473	0.703252	0.968538
M5 GO Molecular Function	GOMF_HISTONE_KINASE_ACTIVITY	27	-0.651015	0.9375	1	-1.0867	0.33004	0.536942	0.738103	0.861635	0.98707	-0.718148	0.889535	1
M5 GO Cellular Component	GOCC_CARBOXY_TERMINAL_DOMAIN_PROTEIN_KINASE_COMPLEX	22	-0.650845	0.941057	1	0.988399	0.457086	0.717297	-0.744128	0.822519	0.980963	-0.903924	0.623077	0.883515
M5 GO Cellular Component	GOCC_INO80_TYPE_COMPLEX	27	-0.650459	0.949597	1	1.05892	0.357724	0.605365	-0.566304	0.974	0.999493	-0.664274	0.938398	1
M5 GO Biological Process	GOBP_REGULATION_OF_LYMPHOCYTE_MEDIATED_IMMUNITY	196	-0.649284	1	1	1.0931	0.210923	0.566552	-1.38033	0.0185185	0.264849	0.902059	0.734531	0.786278
M5 GO Biological Process	GOBP_NEGATIVE_REGULATION_OF_VIRAL_PROCESS	95	-0.648912	0.99793	1	-1.1096	0.246493	0.508673	-1.15819	0.187629	0.496603	0.808784	0.861925	0.906963
M5 GO Biological Process	GOBP_MODULATION_BY_HOST_OF_VIRAL_GENOME_REPLICATION	23	-0.648732	0.946882	1	1.45992	0.0567376	0.161697	-0.62316	0.941788	0.999607	-0.660085	0.905544	1
M5 GO Biological Process	GOBP_GENITALIA_MORPHOGENESIS	15	-0.646535	0.924	1	-1.85038	0.00198413	0.0395471	-1.11819	0.331325	0.552362	0.811679	0.701613	0.904223
M5 GO Cellular Component	GOCC_CELL_BODY_MEMBRANE	37	-0.645155	0.96281	1	-1.46561	0.0423387	0.176884	-0.997515	0.453861	0.71814	0.868187	0.701195	0.838392
M5 GO Biological Process	GOBP_ENDOPLASMIC_RETICULUM_TUBULAR_NETWORK_ORGANIZATION	21	-0.644997	0.94332	1	0.947989	0.532129	0.773062	0.677779	0.893281	1	0.765069	0.795181	0.942605
M5 GO Biological Process	GOBP_REGULATORY_NCRNA_PROCESSING	66	-0.643246	0.987526	1	-0.873651	0.696356	0.850376	-0.651874	0.986111	0.998295	-0.64431	0.983437	1
M5 GO Biological Process	GOBP_POSITIVE_REGULATION_OF_MYELOID_LEUKOCYTE_DIFFERENTIATION	70	-0.642001	0.993407	1	-0.867255	0.722581	0.854424	-1.29583	0.0922432	0.351419	1.0058	0.412017	0.608722
M5 GO Biological Process	GOBP_LEUKOCYTE_MEDIATED_CYTOTOXICITY	144	-0.639725	0.997881	1	1.4808	0.0115607	0.146857	-1.42124	0.0184426	0.23194	1.10078	0.25567	0.45404
M5 GO Biological Process	GOBP_DNA_REPLICATION	262	-0.639658	1	1	-0.921348	0.711497	0.781386	0.673857	1	1	-0.853021	0.883212	0.956297
M5 GO Biological Process	GOBP_EPITHELIAL_CELL_FATE_COMMITMENT	16	-0.633495	0.940945	1	-1.03633	0.411992	0.603573	-1.17519	0.246888	0.483651	0.788235	0.751515	0.925372
M5 GO Biological Process	GOBP_MRNA_3_END_PROCESSING	41	-0.632727	0.981964	1	0.70244	0.940452	0.983589	0.774395	0.833333	0.970519	-0.79889	0.816176	0.99647
M5 GO Biological Process	GOBP_REGULATION_OF_EPIDERMAL_GROWTH_FACTOR_ACTIVATED_RECEPTOR_ACTIVITY	20	-0.631394	0.95092	1	-0.609918	0.956436	0.993351	0.488225	0.994048	1	0.849998	0.677104	0.861416
M5 GO Biological Process	GOBP_3_UTR_MEDIATED_MRNA_DESTABILIZATION	16	-0.627878	0.943946	1	-1.02018	0.429515	0.628015	-0.734737	0.844961	0.981392	-0.755861	0.827184	1
M5 GO Biological Process	GOBP_NEGATIVE_REGULATION_OF_MRNA_METABOLIC_PROCESS	91	-0.627728	0.995893	1	0.779509	0.937255	0.951546	0.666774	0.990234	1	-1.04524	0.38806	0.674638
M5 GO Biological Process	GOBP_MITOTIC_SISTER_CHROMATID_COHESION	27	-0.626847	0.957576	1	-1.44709	0.0417495	0.189156	-0.583851	0.984032	1	-0.827101	0.752066	0.974321
M5 GO Biological Process	GOBP_REGULATION_OF_TOLL_LIKE_RECEPTOR_SIGNALING_PATHWAY	33	-0.626679	0.971545	1	1.1601	0.227092	0.459636	-0.902128	0.635161	0.845376	-0.719935	0.90613	1
M5 GO Biological Process	GOBP_ACROSOME_REACTION	30	-0.626467	0.959052	1	-1.16255	0.227176	0.441749	-0.516692	0.998035	1	0.606234	0.979757	0.996569
M5 GO Cellular Component	GOCC_HIGH_DENSITY_LIPOPROTEIN_PARTICLE	29	-0.624592	0.96371	1	1.33274	0.102823	0.266432	-0.855462	0.681909	0.894926	0.972079	0.478346	0.667518
M5 GO Biological Process	GOBP_REGULATION_OF_RESPIRATORY_GASEOUS_EXCHANGE	23	-0.624311	0.944915	1	-1.52466	0.0412371	0.149357	-1.12512	0.308765	0.542398	0.647109	0.930041	0.989756
M5 GO Biological Process	GOBP_NUCLEAR_TRANSCRIBED_MRNA_CATABOLIC_PROCESS	121	-0.623723	1	1	-1.0717	0.318533	0.55831	0.642281	0.993697	1	-0.932943	0.609127	0.842753
M5 GO Molecular Function	GOMF_MHC_PROTEIN_BINDING	39	-0.622241	0.984914	1	1.74821	0.00381679	0.0303566	-1.69358	0.00961539	0.0626841	1.05838	0.354298	0.519902
M5 GO Biological Process	GOBP_POSITIVE_REGULATION_OF_CD4_POSITIVE_ALPHA_BETA_T_CELL_ACTIVATION	46	-0.622004	0.971487	1	0.949289	0.572597	0.772156	-1.48811	0.0344828	0.182449	1.18815	0.189979	0.347399
M5 GO Molecular Function	GOMF_14_3_3_PROTEIN_BINDING	44	-0.618812	0.989562	1	1.20402	0.171206	0.407136	-1.03033	0.414	0.673175	0.679976	0.957746	0.983464
M5 GO Biological Process	GOBP_VASCULAR_ASSOCIATED_SMOOTH_MUSCLE_CELL_APOPTOTIC_PROCESS	16	-0.618497	0.940385	1	1.18989	0.255814	0.424632	0.864266	0.660494	0.889082	-0.863894	0.65764	0.944351
M5 GO Cellular Component	GOCC_CYCLIN_DEPENDENT_PROTEIN_KINASE_HOLOENZYME_COMPLEX	52	-0.614989	0.99115	1	-1.74925	0	0.070698	-0.592823	0.984496	1	-0.672947	0.969407	1
M5 GO Cellular Component	GOCC_RNA_POLYMERASE_II_HOLOENZYME	68	-0.613887	0.989919	1	1.45907	0.022	0.161741	1.11678	0.259887	0.607863	-0.953289	0.549133	0.816235
M5 GO Biological Process	GOBP_CARDIAC_VASCULAR_SMOOTH_MUSCLE_CELL_DIFFERENTIATION	15	-0.612994	0.932347	1	-1.43791	0.0602911	0.194811
M5 GO Biological Process	GOBP_T_HELPER_2_CELL_CYTOKINE_PRODUCTION	16	-0.612962	0.956159	1	0.921941	0.568665	0.815339	-0.739847	0.8	0.980819	-0.679561	0.871893	1
M5 GO Biological Process	GOBP_DNA_STRAND_ELONGATION	36	-0.61239	0.987805	1	-0.85382	0.727823	0.868463	-0.535187	0.996024	1	-0.654276	0.954545	1
M5 GO Biological Process	GOBP_ECTODERM_DEVELOPMENT	15	-0.611868	0.952183	1	0.660105	0.906796	0.993167	-0.877446	0.633745	0.872604
M5 GO Molecular Function	GOMF_NOTCH_BINDING	25	-0.611722	0.961066	1	-1.27457	0.136821	0.323891	-1.24863	0.174853	0.404915	0.648447	0.953815	0.990048
M5 GO Biological Process	GOBP_NEGATIVE_REGULATION_OF_PROTEIN_TYROSINE_KINASE_ACTIVITY	26	-0.611042	0.976842	1	-0.90448	0.581109	0.809177	-0.651997	0.9389	0.999031	-0.563939	0.973282	1
M5 GO Biological Process	GOBP_PROTEIN_LOCALIZATION_TO_PHAGOPHORE_ASSEMBLY_SITE	16	-0.603701	0.955882	1	0.724125	0.848249	0.978989	0.632983	0.931106	1	-0.827233	0.704782	0.974656
M5 GO Biological Process	GOBP_GLOMERULAR_EPITHELIUM_DEVELOPMENT	21	-0.602734	0.974308	1	-1.3769	0.100196	0.235585	-1.05858	0.386831	0.633882	0.769902	0.796512	0.939437
M5 GO Biological Process	GOBP_REGULATION_OF_INTRINSIC_APOPTOTIC_SIGNALING_PATHWAY_IN_RESPONSE_TO_DNA_DAMAGE_BY_P53_CLASS_MEDIATOR	16	-0.602554	0.945565	1	-0.855613	0.674747	0.867819	-1.0291	0.422701	0.673716	0.569096	0.956608	0.997883
M5 GO Biological Process	GOBP_CELL_CYCLE_DNA_REPLICATION	39	-0.600637	0.979079	1	-1.2225	0.155419	0.377092	-0.952684	0.544086	0.776978	0.456979	1	1
M5 GO Biological Process	GOBP_RESPONSE_TO_ACIDIC_PH	19	-0.600232	0.967146	1	-1.19072	0.239437	0.410817	-0.80794	0.739754	0.944708	0.512513	0.986381	0.999681
M5 GO Molecular Function	GOMF_IMMUNOGLOBULIN_BINDING	22	-0.597983	0.965863	1	0.438223	1	1	-1.19199	0.22314	0.463891	1.0038	0.463796	0.610684
M5 GO Biological Process	GOBP_NEGATIVE_REGULATION_OF_VIRAL_LIFE_CYCLE	35	-0.597614	0.981891	1	-1.12895	0.253906	0.483655	-1.35213	0.0969072	0.293086	0.873506	0.670041	0.82987
M5 GO Biological Process	GOBP_RIBOSOMAL_SMALL_SUBUNIT_ASSEMBLY	18	-0.596775	0.968085	1	1.81341	0.00574713	0.0176213	-0.541829	0.978088	1	0.411986	0.997959	1
M5 GO Biological Process	GOBP_REGULATION_OF_BLOOD_VESSEL_ENDOTHELIAL_CELL_PROLIFERATION_INVOLVED_IN_SPROUTING_ANGIOGENESIS	16	-0.596545	0.940919	1	-1.47969	0.0419426	0.169408	-1.28514	0.167677	0.364102	-0.593539	0.946322	1
M5 GO Biological Process	GOBP_NEGATIVE_REGULATION_OF_DNA_REPLICATION	20	-0.595474	0.949515	1	0.855223	0.680672	0.886112	0.691253	0.881497	1	-0.842202	0.679916	0.967587
M5 GO Biological Process	GOBP_REGULATION_OF_NATURAL_KILLER_CELL_MEDIATED_IMMUNITY	54	-0.594024	0.991597	1	0.84582	0.751938	0.895475	-1.44959	0.0346154	0.207831	0.788919	0.841772	0.925242
M5 GO Biological Process	GOBP_GENOMIC_IMPRINTING	24	-0.593359	0.977366	1	-1.28466	0.119522	0.316154	-1.04889	0.379648	0.647544	0.515252	0.989899	0.999728
[truncated: 3,485 more rows]
