# Supplementary material for: SGLT2 inhibitor upregulates myocardial genes for oxidative phosphorylation and fatty acid metabolism in Gαq-mice
Source: J Mol Cell Cardiol Plus. 2025 Apr 9;12:100296. doi: 10.1016/j.jmccpl.2025.100296 (PMC12022632; doi:10.1016/j.jmccpl.2025.100296)
Supplement: Supplementary File 2 — GSEA results for experiment involving 16 weeks of ertugliflozin (ERTU) treatment of both Gαq and WT mice. Gene Set Enrichment Analysis (GSEA) was performed using lists of genes ranked by Wald statistics computed from a model of expression as a function of genotype and diet, or from ERTU vs control diet (CD) within each genotype. This Excel file includes one row for each of the gene sets from the MH (Hallmark) and Gene Ontology (M5) collections of MSigDB v2024.1.Mm. Columns A-C include the group, name, and size of each gene set, and columns D-O include the following information for each ranked list: Normalized Enrichment Score (NES, the ratio of the gene set's Enrichment Score (ES) to the average ES of 1000 randomly selected gene sets of the same size); the nominal p value; and the FDR-adjusted p value (q value). Nominal p and FDR q values of zero indicate those gene sets in which none of the 1000 random permutations produced an ES that was higher than the ES computed for the gene set. FDR q values <0.25 are in bold italic font and shaded in a graded fashion such that white and dark orange indicate FDR q values of 0.25 and 0, respectively. [file mmc3.xlsx]

## Sheet: Supplementary File 2
			genotype			diet			WT, ERTU vs CD			Gq, ERTU vs CD			CD, Gq vs WT
Group	Gene Set Name	Size	NES	p	FDR q	NES	p	FDR q	NES	p	FDR q	NES	p	FDR q	NES	p	FDR q
MH Hallmark	HALLMARK_OXIDATIVE_PHOSPHORYLATION	193	-3.2416	0	0	2.97445	0	0	3.21131	0	0	1.9842	0	0.0311872	-3.14852	0	0
M5 GO Cellular Component	GOCC_INNER_MITOCHONDRIAL_MEMBRANE_PROTEIN_COMPLEX	131	-2.79642	0	0	2.76949	0	0	3.11971	0	0	1.74348	0	0.107146	-2.64601	0	0
M5 GO Cellular Component	GOCC_MITOCHONDRIAL_PROTEIN_CONTAINING_COMPLEX	260	-3.01334	0	0	2.69419	0	0	3.15618	0	0	1.33106	0.0114613	0.380435	-2.79079	0	0
M5 GO Biological Process	GOBP_ELECTRON_TRANSPORT_CHAIN	96	-2.68857	0	0	2.6747	0	0	2.77146	0	0	1.86118	0	0.0651845	-2.64248	0	0
M5 GO Biological Process	GOBP_FATTY_ACID_CATABOLIC_PROCESS	104	-2.62461	0	0	2.65868	0	0	2.24633	0	0.000125801	2.50606	0	0	-2.68158	0	0
M5 GO Biological Process	GOBP_PROTON_MOTIVE_FORCE_DRIVEN_ATP_SYNTHESIS	58	-2.67836	0	0	2.65866	0	0	2.81643	0	0	2.08211	0	0.014353	-2.68695	0	0
M5 GO Cellular Component	GOCC_RESPIRASOME	81	-2.71747	0	0	2.63299	0	0	2.85315	0	0	1.80056	0	0.0881848	-2.56689	0	0
M5 GO Biological Process	GOBP_LIPID_OXIDATION	121	-2.48272	0	0	2.62355	0	0	2.21694	0	0.0001905	2.51487	0	0	-2.46865	0	0
MH Hallmark	HALLMARK_FATTY_ACID_METABOLISM	151	-2.67159	0	0	2.6079	0	0	2.44319	0	0	2.31777	0	0.000686968	-2.70179	0	0
MH Hallmark	HALLMARK_ADIPOGENESIS	200	-2.69581	0	0	2.57584	0	0	2.2895	0	0.000101007	2.27677	0	0.00121448	-2.76589	0	0
M5 GO Biological Process	GOBP_AEROBIC_ELECTRON_TRANSPORT_CHAIN	54	-2.74845	0	0	2.56037	0	0	2.87744	0	0	1.78677	0.00465116	0.0923672	-2.59222	0	0
M5 GO Biological Process	GOBP_FATTY_ACID_BETA_OXIDATION	76	-2.66388	0	0	2.55956	0	0	2.30975	0	2.13525e-05	2.49489	0	0	-2.72733	0	0
M5 GO Cellular Component	GOCC_NADH_DEHYDROGENASE_COMPLEX	41	-2.50243	0	0	2.54013	0	0	2.68269	0	0	2.07436	0	0.0139569	-2.41609	0	0
M5 GO Biological Process	GOBP_AEROBIC_RESPIRATION	173	-2.92395	0	0	2.52925	0	0	2.81898	0	0	1.67557	0	0.12494	-2.78631	0	0
M5 GO Biological Process	GOBP_ATP_SYNTHESIS_COUPLED_ELECTRON_TRANSPORT	66	-2.66621	0	0	2.52263	0	0	2.76182	0	0	1.71024	0	0.112926	-2.57773	0	0
M5 GO Biological Process	GOBP_OXIDATIVE_PHOSPHORYLATION	125	-2.69077	0	0	2.50256	0	0	2.9053	0	0	1.61634	0.00251889	0.170354	-2.62421	0	0
M5 GO Biological Process	GOBP_ORGANIC_ACID_CATABOLIC_PROCESS	228	-2.62919	0	0	2.45924	0	0	2.3795	0	0	2.17598	0	0.00640117	-2.61213	0	0
M5 GO Biological Process	GOBP_ATP_BIOSYNTHETIC_PROCESS	86	-2.66162	0	0	2.44458	0	0	2.68654	0	0	1.82389	0	0.0772111	-2.60306	0	0
M5 GO Biological Process	GOBP_MONOCARBOXYLIC_ACID_CATABOLIC_PROCESS	129	-2.54921	0	0	2.41962	0	0	2.0106	0	0.00473989	2.3016	0	0.00109179	-2.61041	0	0
M5 GO Molecular Function	GOMF_STRUCTURAL_CONSTITUENT_OF_RIBOSOME	154	-1.66466	0	0.0517875	2.3964	0	0	2.40015	0	0	1.58134	0	0.190199	-1.35002	0.0323887	0.265963
M5 GO Cellular Component	GOCC_CYTOCHROME_COMPLEX	34	-2.14397	0	7.45237e-05	2.36758	0	0	2.6535	0	0	1.46296	0.0457666	0.272298	-1.9958	0	0.00226793
M5 GO Cellular Component	GOCC_OXIDOREDUCTASE_COMPLEX	104	-2.75149	0	0	2.35065	0	0	2.59201	0	0	1.4343	0.0186916	0.285138	-2.63378	0	0
M5 GO Biological Process	GOBP_CELLULAR_RESPIRATION	222	-2.85759	0	0	2.32068	0	3.75396e-05	2.66479	0	0	1.45486	0.00274725	0.274311	-2.76785	0	0
M5 GO Biological Process	GOBP_NUCLEOSIDE_TRIPHOSPHATE_BIOSYNTHETIC_PROCESS	106	-2.59675	0	0	2.31923	0	3.59755e-05	2.74161	0	0	1.49575	0.00251889	0.248796	-2.44263	0	0
M5 GO Biological Process	GOBP_MITOCHONDRIAL_ELECTRON_TRANSPORT_NADH_TO_UBIQUINONE	23	-2.42995	0	0	2.28685	0	0.000104261	2.29515	0	8.29293e-05	1.94938	0.00225734	0.0350838	-2.3728	0	0
M5 GO Biological Process	GOBP_BRANCHED_CHAIN_AMINO_ACID_METABOLIC_PROCESS	25	-2.41379	0	0	2.26541	0	0.000167881	2.28881	0	9.85434e-05	2.06517	0	0.0150193	-2.35398	0	0
M5 GO Cellular Component	GOCC_MITOCHONDRIAL_MATRIX	290	-3.06765	0	0	2.24737	0	0.000226077	2.73437	0	0	1.32029	0.011396	0.393114	-2.98925	0	0
M5 GO Cellular Component	GOCC_RIBOSOMAL_SUBUNIT	181	-1.83948	0	0.0102531	2.24506	0	0.000218003	2.42383	0	0	1.36222	0.016	0.354852	-1.48189	0.00604839	0.15103
M5 GO Biological Process	GOBP_AMINO_ACID_CATABOLIC_PROCESS	88	-2.47257	0	0	2.24495	0	0.000210486	2.54863	0	0	1.52898	0.00477327	0.223046	-2.35647	0	0
M5 GO Biological Process	GOBP_POSITIVE_REGULATION_OF_LIPID_STORAGE	25	-1.67171	0.00378788	0.0489512	2.24314	0	0.000203469	2.06179	0	0.00245294	1.85168	0	0.0679743	-1.77008	0	0.0276764
M5 GO Biological Process	GOBP_NADH_DEHYDROGENASE_COMPLEX_ASSEMBLY	54	-2.57267	0	0	2.24182	0	0.000196906	2.58978	0	0	1.56189	0.00729927	0.195775	-2.43769	0	0
M5 GO Cellular Component	GOCC_SMALL_RIBOSOMAL_SUBUNIT	77	-1.50347	0.0128205	0.143209	2.23417	0	0.000244035	2.26101	0	9.18245e-05	1.67459	0.00235849	0.124904	-1.21459	0.121212	0.41586
M5 GO Cellular Component	GOCC_RESPIRATORY_CHAIN_COMPLEX_IV	23	-1.80324	0.00196078	0.0151988	2.23223	0	0.000263137	2.38096	0	0	1.49026	0.0353201	0.25168	-1.76247	0.00785855	0.0289626
M5 GO Biological Process	GOBP_SMALL_MOLECULE_CATABOLIC_PROCESS	328	-2.35469	0	0	2.23198	0	0.000255398	2.15501	0	0.000643698	1.87334	0	0.0636442	-2.28877	0	0
M5 GO Molecular Function	GOMF_NAD_BINDING	65	-2.27971	0	0	2.22813	0	0.000272883	1.76974	0	0.0455284	2.04896	0	0.0167113	-2.22449	0	2.76055e-05
M5 GO Biological Process	GOBP_ENERGY_DERIVATION_BY_OXIDATION_OF_ORGANIC_COMPOUNDS	323	-2.7176	0	0	2.22261	0	0.000289305	2.44495	0	0	1.52016	0	0.224179	-2.68067	0	0
M5 GO Cellular Component	GOCC_PROTEASOME_ACCESSORY_COMPLEX	24	1.13068	0.285714	0.441493	2.21608	0	0.000304759	1.91166	0	0.0138838	2.14904	0	0.0076272	0.783773	0.789474	0.928406
M5 GO Biological Process	GOBP_BRANCHED_CHAIN_AMINO_ACID_CATABOLIC_PROCESS	21	-2.36525	0	0	2.21344	0	0.000296739	2.28643	0	9.61971e-05	1.88098	0.0021978	0.0596631	-2.36767	0	0
M5 GO Biological Process	GOBP_SERINE_FAMILY_AMINO_ACID_METABOLIC_PROCESS	31	-1.87576	0.00188679	0.00708072	2.21207	0	0.000289131	1.92461	0.00218341	0.0132404	2.08624	0	0.0147154	-1.68866	0.00199203	0.050673
M5 GO Biological Process	GOBP_LIPID_MODIFICATION	199	-2.18047	0	3.16548e-05	2.20587	0	0.000370463	1.79791	0	0.0364634	2.10403	0	0.0123917	-2.21497	0	2.62478e-05
M5 GO Molecular Function	GOMF_ELECTRON_TRANSFER_ACTIVITY	37	-2.62944	0	0	2.18028	0	0.000532211	2.0883	0	0.00180131	1.77044	0.00226757	0.099136	-2.71529	0	0
M5 GO Biological Process	GOBP_CELLULAR_LIPID_CATABOLIC_PROCESS	218	-2.39242	0	0	2.15985	0	0.000832356	1.8154	0	0.0327121	2.07605	0	0.0145626	-2.43766	0	0
M5 GO Cellular Component	GOCC_MICROBODY	144	-2.4147	0	0	2.14521	0	0.00105471	1.79342	0	0.0378507	1.8078	0	0.0866837	-2.44444	0	0
M5 GO Cellular Component	GOCC_PROTON_TRANSPORTING_ATP_SYNTHASE_COMPLEX	18	-1.90529	0	0.00489906	2.14092	0	0.00109047	2.16326	0	0.000543662	1.89154	0.00452489	0.0556948	-1.97484	0	0.0029993
M5 GO Biological Process	GOBP_ACYL_COA_METABOLIC_PROCESS	82	-2.69294	0	0	2.13928	0	0.00112394	2.04176	0	0.00322119	1.92398	0	0.0428158	-2.69936	0	0
M5 GO Biological Process	GOBP_FATTY_ACID_METABOLIC_PROCESS	422	-2.16063	0	4.88315e-05	2.13392	0	0.00126887	1.85063	0	0.0240042	1.91674	0	0.0435708	-2.11493	0	0.000334026
M5 GO Cellular Component	GOCC_PROTEASOME_COMPLEX	63	0.690603	0.949561	0.975689	2.11088	0	0.00187165	1.89263	0	0.0162697	1.81752	0	0.0805121	-0.701274	0.954635	0.991884
M5 GO Biological Process	GOBP_GENERATION_OF_PRECURSOR_METABOLITES_AND_ENERGY	445	-2.66573	0	0	2.10778	0	0.00192357	2.31963	0	2.25727e-05	1.4738	0	0.266048	-2.62995	0	0
M5 GO Biological Process	GOBP_RIBOSOMAL_SMALL_SUBUNIT_ASSEMBLY	18	0.828697	0.723992	0.888946	2.09589	0	0.00224019	1.621	0.0198556	0.103749	1.93242	0.00210526	0.0417368	0.604227	0.954813	0.993105
M5 GO Molecular Function	GOMF_FATTY_ACID_BINDING	57	-1.63682	0.00387597	0.0621012	2.09527	0	0.0022127	1.8749	0	0.0195255	1.83939	0	0.0713124	-1.83355	0	0.0148166
M5 GO Biological Process	GOBP_ALPHA_AMINO_ACID_CATABOLIC_PROCESS	73	-2.25239	0	0	2.0927	0	0.00225452	2.32461	0	2.32366e-05	1.45753	0.0310263	0.273265	-2.07401	0.0019084	0.000636365
M5 GO Biological Process	GOBP_RIBOSOMAL_SMALL_SUBUNIT_BIOGENESIS	100	0.760328	0.935743	0.948278	2.08877	0	0.00232791	1.73143	0	0.0589214	1.86438	0	0.0646061	-0.600143	1	1
M5 GO Molecular Function	GOMF_VITAMIN_B6_BINDING	50	-2.12805	0	0.000120666	2.08152	0	0.00259729	1.83569	0	0.0279214	1.83043	0	0.0769831	-1.97907	0.00205339	0.00282624
M5 GO Cellular Component	GOCC_PRERIBOSOME	107	0.658888	0.995671	0.985035	2.07367	0	0.00285701	1.65028	0.00198413	0.0900628	1.95408	0	0.0346592	-0.712876	0.974948	0.989999
M5 GO Biological Process	GOBP_RIBOSE_PHOSPHATE_BIOSYNTHETIC_PROCESS	196	-2.18844	0	2.19949e-05	2.06794	0	0.00304324	2.22932	0	0.000158594	1.51087	0	0.231914	-1.97399	0	0.00303734
M5 GO Cellular Component	GOCC_RIBOSOME	233	-1.84559	0	0.00980444	2.06775	0	0.00298889	2.31844	0	2.19456e-05	1.22195	0.0476191	0.500536	-1.45558	0.00194175	0.16881
M5 GO Cellular Component	GOCC_MICROBODY_LUMEN	30	-2.14604	0	7.54215e-05	2.04638	0	0.00404216	1.76749	0.00202429	0.046237	1.7268	0.00831601	0.112551	-2.14537	0	0.000186427
M5 GO Cellular Component	GOCC_EUKARYOTIC_TRANSLATION_INITIATION_FACTOR_3_COMPLEX	16	0.8866	0.60521	0.820991	2.04383	0	0.00412305	1.76546	0.00998004	0.0466817	1.75108	0.010989	0.108331	0.45041	0.99793	1
M5 GO Biological Process	GOBP_L_AMINO_ACID_CATABOLIC_PROCESS	53	-2.20398	0	1.16459e-05	2.04225	0	0.00414196	2.27063	0	9.396e-05	1.58395	0.0166667	0.187697	-1.95984	0	0.00348418
M5 GO Cellular Component	GOCC_ORGANELLAR_RIBOSOME	88	-2.54752	0	0	2.0291	0	0.00480167	2.72461	0	0	-0.637571	0.994941	0.98643	-2.17725	0	0.000143378
M5 GO Molecular Function	GOMF_TRANSLATION_INITIATION_FACTOR_ACTIVITY	47	-0.928837	0.56848	0.830995	2.02853	0	0.00473721	1.90392	0	0.0143017	1.68782	0.00704225	0.119709	-1.04071	0.376518	0.650035
M5 GO Cellular Component	GOCC_CYTOSOLIC_SMALL_RIBOSOMAL_SUBUNIT	42	1.42865	0.0401691	0.189634	2.02796	0	0.0047033	1.56278	0.0314465	0.135545	1.76364	0.00233645	0.101292	1.16937	0.219561	0.406183
M5 GO Biological Process	GOBP_REGULATION_OF_SEQUESTERING_OF_TRIGLYCERIDE	15	-1.7454	0.00974659	0.0267718	2.02464	0	0.0048223	2.06211	0	0.00247936	1.71027	0.0113895	0.114015	-1.89374	0	0.00801553
M5 GO Biological Process	GOBP_LIPID_CATABOLIC_PROCESS	316	-1.99936	0	0.00124445	2.01372	0	0.00556542	1.58979	0	0.119228	1.9735	0	0.0312399	-2.05627	0	0.000896231
M5 GO Biological Process	GOBP_SHORT_CHAIN_FATTY_ACID_METABOLIC_PROCESS	15	-1.94171	0.00196464	0.00283972	2.00799	0.00210526	0.00597561	1.71844	0.00813008	0.0619649	1.9277	0.0021322	0.0424751	-1.99067	0.00201207	0.00237683
M5 GO Cellular Component	GOCC_TRICARBOXYLIC_ACID_CYCLE_HETEROMERIC_ENZYME_COMPLEX	20	-2.46541	0	0	2.00682	0	0.00601724	2.35267	0	2.46889e-05	1.25352	0.171429	0.468106	-2.49294	0	0
M5 GO Biological Process	GOBP_NUCLEOSIDE_BISPHOSPHATE_METABOLIC_PROCESS	102	-2.63766	0	0	2.00502	0	0.00612261	1.92191	0	0.0134475	1.73789	0	0.108397	-2.63542	0	0
M5 GO Biological Process	GOBP_REGULATION_OF_LIPID_STORAGE	57	-1.80795	0	0.0144826	2.00129	0	0.00634098	1.78054	0	0.0415655	1.82852	0	0.0752809	-1.93397	0	0.00488391
MH Hallmark	HALLMARK_XENOBIOTIC_METABOLISM	192	-1.48039	0	0.157673	2.00094	0	0.00626194	1.4829	0	0.192989	2.14776	0	0.00704896	-1.73171	0	0.036578
M5 GO Biological Process	GOBP_ACYLGLYCEROL_HOMEOSTASIS	33	-1.66115	0.00545455	0.0524011	1.99908	0	0.00638521	1.91626	0	0.0135369	1.57261	0.0201342	0.195799	-1.47341	0.0516529	0.156772
M5 GO Molecular Function	GOMF_OXIDOREDUCTASE_ACTIVITY_ACTING_ON_THE_CH_CH_GROUP_OF_DONORS	60	-2.6041	0	0	1.9889	0	0.0071793	2.29814	0	6.37032e-05	1.49402	0.0216346	0.25049	-2.57467	0	0
M5 GO Biological Process	GOBP_MATURATION_OF_5_8S_RRNA	35	0.850939	0.704	0.865314	1.98162	0	0.00787865	1.56575	0.0161943	0.133554	1.74712	0	0.107788	0.560427	0.988	0.999221
M5 GO Biological Process	GOBP_RIBOSOMAL_LARGE_SUBUNIT_BIOGENESIS	66	-0.87413	0.714008	0.899606	1.98106	0	0.00782986	1.61443	0	0.106568	1.78315	0	0.0938973	-0.8682	0.719844	0.889454
M5 GO Biological Process	GOBP_ACETYL_COA_METABOLIC_PROCESS	35	-2.25228	0	0	1.96845	0	0.00889378	1.73223	0.00203252	0.058884	1.7229	0.00236407	0.113612	-2.24874	0	0
M5 GO Cellular Component	GOCC_ENDOPEPTIDASE_COMPLEX	82	0.776502	0.918164	0.934842	1.96776	0	0.00886819	1.80283	0	0.0354893	1.74274	0.00242131	0.106452	0.768003	0.91446	0.937351
M5 GO Biological Process	GOBP_XENOBIOTIC_METABOLIC_PROCESS	101	-1.55375	0.00747664	0.107829	1.967	0	0.008843	1.73111	0	0.0587249	1.67201	0	0.124425	-1.7381	0	0.0347744
M5 GO Biological Process	GOBP_TRICARBOXYLIC_ACID_CYCLE	34	-2.66231	0	0	1.96484	0	0.00888517	2.212	0	0.000186532	1.09228	0.313501	0.639643	-2.59483	0	0
M5 GO Biological Process	GOBP_MATURATION_OF_LSU_RRNA	25	0.647077	0.937888	0.986567	1.96411	0	0.00887196	1.77	0.00396825	0.045738	1.70686	0.00900901	0.111806	-0.616706	0.958763	1
M5 GO Molecular Function	GOMF_RRNA_BINDING	72	-1.43529	0.0328185	0.187838	1.96388	0	0.00875966	2.11006	0	0.0013136	1.39597	0.0446009	0.324939	-1.2445	0.100418	0.378043
M5 GO Biological Process	GOBP_REGULATION_OF_FATTY_ACID_OXIDATION	42	-1.92004	0.00193424	0.00397095	1.95856	0.0020284	0.00914022	1.50594	0.0386179	0.175096	2.16881	0	0.00628555	-1.77853	0.00194932	0.0254183
M5 GO Biological Process	GOBP_MATURATION_OF_5_8S_RRNA_FROM_TRICISTRONIC_RRNA_TRANSCRIPT_SSU_RRNA_5_8S_RRNA_LSU_RRNA	24	-0.602041	0.970356	0.996686	1.95574	0	0.00934995	1.53607	0.040856	0.155108	1.7873	0.00879121	0.0949717	-0.854607	0.695327	0.905127
M5 GO Biological Process	GOBP_GLUTATHIONE_METABOLIC_PROCESS	62	-1.79764	0	0.0157435	1.95434	0	0.00937444	1.72964	0.00201613	0.0587278	1.50521	0.0168675	0.238385	-1.86091	0	0.0108843
M5 GO Biological Process	GOBP_AMINO_ACID_METABOLIC_PROCESS	277	-2.21093	0	1.20043e-05	1.94905	0	0.00991347	2.17844	0	0.000440296	1.38602	0.0030303	0.335925	-2.03111	0	0.00129261
M5 GO Cellular Component	GOCC_MITOCHONDRIAL_SMALL_RIBOSOMAL_SUBUNIT	32	-2.17976	0	3.12327e-05	1.94237	0	0.0105656	2.33631	0	2.39407e-05	0.977951	0.479638	0.763206	-1.89402	0	0.00802666
M5 GO Biological Process	GOBP_MITOCHONDRIAL_TRANSLATION	128	-2.8151	0	0	1.94205	0	0.0104514	2.70723	0	0	-0.706294	0.986733	0.968166	-2.59308	0	0
M5 GO Biological Process	GOBP_RESPONSE_TO_OXYGEN_RADICAL	26	-1.75111	0.0056926	0.0255195	1.93775	0.00215517	0.0108157	1.36309	0.103239	0.291646	1.65172	0.0110375	0.143483	-1.67741	0.00968992	0.0533386
M5 GO Cellular Component	GOCC_CYTOSOLIC_RIBOSOME	112	1.24667	0.0911111	0.319222	1.93187	0	0.0113957	1.56008	0.00596422	0.136452	1.72874	0	0.111901	1.17848	0.17963	0.398427
M5 GO Cellular Component	GOCC_LARGE_RIBOSOMAL_SUBUNIT	109	-1.81859	0	0.0130183	1.92946	0	0.01177	2.18106	0	0.000399388	1.09694	0.243455	0.632908	-1.563	0.00401606	0.100883
M5 GO Biological Process	GOBP_RIBOSOME_ASSEMBLY	61	-1.29936	0.086785	0.318752	1.92837	0	0.0118035	1.71243	0.00414079	0.0645361	1.70467	0.0045977	0.112752	-1.39896	0.0472279	0.216661
M5 GO Biological Process	GOBP_REGULATION_OF_PLASMA_LIPOPROTEIN_PARTICLE_LEVELS	66	-1.46354	0.0182186	0.168883	1.92813	0	0.0117012	1.73534	0	0.0582402	1.71294	0.00236967	0.116297	-1.72554	0	0.0381882
M5 GO Molecular Function	GOMF_ACYL_COA_BINDING	26	-1.96814	0.00189753	0.00205486	1.92584	0.00215054	0.0119172	1.91632	0.00203666	0.0136943	1.73592	0.00214592	0.108954	-1.91979	0	0.0059714
M5 GO Biological Process	GOBP_LINOLEIC_ACID_METABOLIC_PROCESS	24	-1.38298	0.076779	0.231182	1.92203	0	0.0122895	1.86632	0	0.0211622	1.52035	0.0421286	0.225955	-1.42697	0.0625	0.189789
M5 GO Molecular Function	GOMF_NADP_BINDING	45	-1.75828	0.00393701	0.0238239	1.91874	0	0.0125698	1.37404	0.0549451	0.284552	1.98266	0	0.0303499	-1.8908	0	0.00817916
M5 GO Molecular Function	GOMF_FLAVIN_ADENINE_DINUCLEOTIDE_BINDING	89	-2.1277	0	0.000119354	1.91784	0	0.0125658	1.59173	0.00407332	0.117866	1.96676	0	0.0315711	-2.06464	0	0.000821755
M5 GO Biological Process	GOBP_DETOXIFICATION	75	-1.45234	0.0144404	0.177758	1.9056	0	0.0147483	1.51231	0.0185185	0.172076	1.86724	0	0.0661058	-1.68953	0	0.0504814
M5 GO Biological Process	GOBP_MITOCHONDRIAL_GENE_EXPRESSION	165	-2.90107	0	0	1.90341	0	0.0149493	2.6654	0	0	-0.639146	1	0.986682	-2.76394	0	0
M5 GO Biological Process	GOBP_RIBOSOME_BIOGENESIS	305	-1.17404	0.105066	0.48723	1.90309	0	0.0148307	1.79923	0	0.0363013	1.69543	0	0.115469	-1.13586	0.130178	0.512467
M5 GO Biological Process	GOBP_TRICARBOXYLIC_ACID_METABOLIC_PROCESS	17	-1.84811	0.0019685	0.0095427	1.90096	0.00403226	0.0150903	1.37965	0.098	0.277853	1.62669	0.00925926	0.1602	-1.92533	0	0.00554654
M5 GO Molecular Function	GOMF_TRANSLATION_FACTOR_ACTIVITY_RNA_BINDING	76	-1.28429	0.0785855	0.336481	1.89872	0	0.0153691	1.60124	0.00409836	0.110768	1.71251	0	0.115468	-1.35843	0.0560928	0.256642
M5 GO Biological Process	GOBP_TRANSLATION_AT_SYNAPSE	44	1.8603	0	0.0343022	1.89838	0	0.0152763	1.07962	0.326	0.635212	2.02263	0	0.0205214	1.53668	0.012685	0.148724
M5 GO Molecular Function	GOMF_TRANSLATION_REGULATOR_ACTIVITY_NUCLEIC_ACID_BINDING	94	-1.35468	0.0288462	0.255108	1.88698	0	0.0170858	1.65854	0	0.0870952	1.69734	0	0.114499	-1.44574	0.0104384	0.175892
M5 GO Cellular Component	GOCC_MICROBODY_MEMBRANE	46	-2.10064	0	0.000186208	1.88667	0	0.016978	1.55839	0.0121212	0.136689	1.63417	0.00909091	0.157713	-2.25521	0	0
M5 GO Biological Process	GOBP_MATURATION_OF_LSU_RRNA_FROM_TRICISTRONIC_RRNA_TRANSCRIPT_SSU_RRNA_5_8S_RRNA_LSU_RRNA	17	0.580518	0.965447	0.993957	1.87907	0	0.0185343	1.80502	0.00603622	0.0352479	1.56813	0.0387244	0.193154	-0.574861	0.956778	1
M5 GO Biological Process	GOBP_ACETYL_COA_BIOSYNTHETIC_PROCESS	19	-2.13478	0	0.000117009	1.87461	0.0042735	0.0194694	1.92979	0.00198807	0.0129944	1.32253	0.135965	0.390565	-2.08713	0	0.000496404
M5 GO Biological Process	GOBP_RRNA_PROCESSING	208	-1.0189	0.390057	0.709168	1.8724	0	0.0197332	1.58089	0	0.123895	1.74824	0	0.108202	-1.04543	0.308316	0.641469
M5 GO Molecular Function	GOMF_OXIDOREDUCTION_DRIVEN_ACTIVE_TRANSMEMBRANE_TRANSPORTER_ACTIVITY	22	-2.13333	0	0.00011438	1.86196	0.00201613	0.0219	2.14279	0	0.000708374	1.06463	0.354212	0.674674	-2.23303	0	2.80898e-05
M5 GO Molecular Function	GOMF_ANTIOXIDANT_ACTIVITY	81	-1.36388	0.0380952	0.246262	1.8504	0	0.0245193	1.57359	0.0142566	0.129163	1.75086	0.00236407	0.107119	-1.62677	0.00994036	0.0710329
M5 GO Biological Process	GOBP_ENDONUCLEOLYTIC_CLEAVAGE_OF_TRICISTRONIC_RRNA_TRANSCRIPT_SSU_RRNA_5_8S_RRNA_LSU_RRNA	16	-0.784826	0.763636	0.965579	1.84902	0.00202429	0.0246394	1.31094	0.129344	0.347237	1.96974	0	0.0317416	-1.15418	0.294444	0.486046
MH Hallmark	HALLMARK_PEROXISOME	100	-2.12988	0	0.000122007	1.84265	0	0.025992	1.59296	0.00210526	0.11716	1.59887	0.00242718	0.183789	-2.20166	0	6.5751e-05
M5 GO Biological Process	GOBP_MATURATION_OF_SSU_RRNA_FROM_TRICISTRONIC_RRNA_TRANSCRIPT_SSU_RRNA_5_8S_RRNA_LSU_RRNA	33	0.659444	0.956522	0.985075	1.84169	0	0.0260328	1.20025	0.201536	0.470899	1.91734	0.0023753	0.0445626	-0.836321	0.734545	0.923935
M5 GO Biological Process	GOBP_CELLULAR_OXIDANT_DETOXIFICATION	31	-1.72025	0.003861	0.0335195	1.83879	0	0.026718	1.55424	0.0187891	0.140178	1.65683	0.00881057	0.1386	-1.68501	0.00795229	0.051833
M5 GO Cellular Component	GOCC_NUCLEOID	49	-2.67966	0	0	1.82937	0	0.0291876	1.90746	0	0.014165	1.28921	0.103687	0.416121	-2.56458	0	0
M5 GO Biological Process	GOBP_POLYSACCHARIDE_CATABOLIC_PROCESS	36	-1.31023	0.0968992	0.305423	1.81828	0	0.0326284	1.91692	0	0.0137694	1.45467	0.0558036	0.273652	-1.31915	0.110039	0.296176
M5 GO Biological Process	GOBP_XENOBIOTIC_CATABOLIC_PROCESS	23	-1.61574	0.0161943	0.0727493	1.8137	0.00198807	0.0337894	2.02712	0	0.00375922	1.17435	0.231423	0.549952	-1.51991	0.0473373	0.127599
M5 GO Molecular Function	GOMF_TRANSLATION_REGULATOR_ACTIVITY	122	-1.53369	0.0095057	0.12049	1.80699	0	0.0359736	1.38165	0.0194805	0.27727	1.69932	0	0.115737	-1.62444	0.00198807	0.0720736
M5 GO Biological Process	GOBP_ALPHA_AMINO_ACID_METABOLIC_PROCESS	201	-1.86493	0	0.00800239	1.80679	0	0.0357386	1.9498	0	0.0104686	1.32372	0.0260116	0.388722	-1.68247	0.00197239	0.0521657
M5 GO Biological Process	GOBP_MITOCHONDRIAL_RESPIRATORY_CHAIN_COMPLEX_ASSEMBLY	91	-2.56361	0	0	1.79529	0	0.0397082	2.40461	0	0	-0.871364	0.720854	0.84665	-2.35474	0	0
M5 GO Biological Process	GOBP_MATURATION_OF_SSU_RRNA	47	-0.731343	0.920792	0.98627	1.79369	0.00204082	0.0400298	1.29675	0.0912621	0.359585	1.76836	0.00230415	0.0980742	-0.90373	0.605665	0.845986
M5 GO Molecular Function	GOMF_MONOCARBOXYLIC_ACID_BINDING	83	-1.75008	0	0.0257201	1.79305	0	0.0399275	1.78229	0	0.0418181	1.55405	0.00485437	0.201695	-1.80979	0	0.0188468
M5 GO Molecular Function	GOMF_C_ACYLTRANSFERASE_ACTIVITY	18	-2.13414	0	0.00011568	1.78943	0.00422833	0.0409117	1.91071	0	0.0139017	1.85522	0.00217865	0.0671376	-2.01548	0	0.00166956
M5 GO Molecular Function	GOMF_LIGASE_ACTIVITY_FORMING_CARBON_OXYGEN_BONDS	41	-2.00585	0	0.00110187	1.78282	0.00407332	0.0433093	2.04038	0	0.00320941	0.975703	0.508197	0.766259	-1.99299	0	0.0023155
M5 GO Biological Process	GOBP_REGULATION_OF_GLUCOSE_METABOLIC_PROCESS	108	-1.95097	0	0.00254652	1.78018	0	0.0442058	1.30375	0.0628803	0.353222	1.74587	0	0.107557	-2.15116	0	0.000182788
M5 GO Biological Process	GOBP_NUCLEOSIDE_PHOSPHATE_BIOSYNTHETIC_PROCESS	244	-2.22513	0	0	1.77873	0	0.044501	2.10182	0	0.00149092	1.17798	0.079096	0.549806	-2.00984	0	0.00181373
M5 GO Molecular Function	GOMF_CATALYTIC_ACTIVITY_ACTING_ON_A_TRNA	127	-2.13747	0	0.000110506	1.77865	0	0.04417	1.91008	0	0.0138482	1.03438	0.334165	0.712575	-2.06905	0	0.000735153
M5 GO Biological Process	GOBP_RESPONSE_TO_CORTICOSTEROID	93	0.974611	0.509514	0.680409	1.7751	0	0.0455076	0.920722	0.614719	0.855586	1.77154	0	0.0996563	-0.846607	0.784047	0.913045
M5 GO Biological Process	GOBP_MITOCHONDRIAL_ELECTRON_TRANSPORT_CYTOCHROME_C_TO_OXYGEN	16	-1.70886	0.0118343	0.0367771	1.77304	0.00198807	0.0461244	1.99048	0	0.00631676	1.03717	0.391213	0.707807	-1.51129	0.0333988	0.130622
M5 GO Biological Process	GOBP_CELLULAR_RESPONSE_TO_OXYGEN_RADICAL	22	-1.58898	0.025	0.0871803	1.77277	0.0143737	0.0458716	1.25461	0.174274	0.406064	1.59112	0.0176211	0.181004	-1.57167	0.0281125	0.0954739
M5 GO Biological Process	GOBP_RRNA_METABOLIC_PROCESS	243	-1.01366	0.40381	0.718173	1.77233	0	0.0457033	1.41778	0	0.240874	1.59403	0	0.183604	-1.06981	0.261759	0.60192
M5 GO Biological Process	GOBP_RESPONSE_TO_TOXIC_SUBSTANCE	136	-1.105	0.247126	0.579167	1.77119	0	0.0457901	1.56222	0.00440529	0.135636	1.72912	0	0.11292	-1.21434	0.0946502	0.415443
M5 GO Molecular Function	GOMF_GLUTATHIONE_PEROXIDASE_ACTIVITY	27	-1.10176	0.306715	0.58362	1.77011	0	0.0459481	1.53034	0.0456349	0.158656	1.73345	0.0021978	0.110096	-1.15415	0.262231	0.485651
M5 GO Cellular Component	GOCC_INTRACILIARY_TRANSPORT_PARTICLE_B	21	-1.25192	0.172414	0.376611	1.76716	0.008	0.0467768	1.50727	0.0346939	0.176196	1.55707	0.0308057	0.20069	-1.33588	0.118236	0.277373
M5 GO Biological Process	GOBP_PROTEIN_TRANSMEMBRANE_IMPORT_INTO_INTRACELLULAR_ORGANELLE	36	-2.21397	0	0	1.76514	0	0.0473937	2.35928	0	2.54853e-05	0.901029	0.643991	0.848647	-2.01788	0	0.00159639
M5 GO Molecular Function	GOMF_INTRAMOLECULAR_OXIDOREDUCTASE_ACTIVITY_TRANSPOSING_C_C_BONDS	17	-2.18304	0	2.16894e-05	1.76512	0.00207039	0.047044	1.95667	0	0.00995457	1.62927	0.0222717	0.159349	-2.18139	0	0.000123254
M5 GO Cellular Component	GOCC_PROTON_TRANSPORTING_TWO_SECTOR_ATPASE_COMPLEX	46	-1.39675	0.0545455	0.217815	1.76158	0.00224215	0.0483257	2.06431	0	0.00241278	1.25583	0.120092	0.465313	-1.4072	0.0521921	0.207672
M5 GO Molecular Function	GOMF_LYASE_ACTIVITY	192	-1.81877	0	0.0130768	1.75897	0	0.0491623	1.66718	0	0.0837635	1.33852	0.0291777	0.372264	-1.70422	0	0.0454973
M5 GO Biological Process	GOBP_PLASMA_LIPOPROTEIN_PARTICLE_CLEARANCE	36	-1.06294	0.341748	0.64231	1.7571	0.00635593	0.0496744	1.51751	0.029703	0.168054	1.58791	0.0111857	0.184312	-1.11933	0.292434	0.535223
M5 GO Molecular Function	GOMF_OXIDOREDUCTASE_ACTIVITY_ACTING_ON_PEROXIDE_AS_ACCEPTOR	55	-1.31506	0.0815534	0.299164	1.75674	0	0.0494703	1.42598	0.0363636	0.235381	1.88896	0	0.0557397	-1.50872	0.015534	0.132459
M5 GO Biological Process	GOBP_CELLULAR_RESPONSE_TO_TOXIC_SUBSTANCE	67	-1.5801	0.00738007	0.0916134	1.74983	0.00452489	0.0524953	1.39363	0.0278884	0.266591	1.5495	0.00956938	0.205305	-1.64322	0	0.0648059
M5 GO Biological Process	GOBP_RIBOSE_PHOSPHATE_METABOLIC_PROCESS	437	-2.17706	0	3.04215e-05	1.74879	0	0.0526703	1.85412	0	0.0234125	1.31284	0	0.396116	-2.04321	0	0.00118171
M5 GO Biological Process	GOBP_METALLO_SULFUR_CLUSTER_ASSEMBLY	24	-1.9864	0	0.00154364	1.74858	0.00402414	0.052344	1.90563	0	0.0142847	1.29619	0.129464	0.409127	-1.89825	0	0.00766861
M5 GO Cellular Component	GOCC_ALPHA_KETOACID_DEHYDROGENASE_COMPLEX	15	-2.27842	0	0	1.74687	0.00588235	0.0529191	1.96207	0.00203252	0.00912744	1.19498	0.225806	0.531275	-2.3543	0	0
M5 GO Biological Process	GOBP_ATP_METABOLIC_PROCESS	217	-2.09666	0	0.000200136	1.74589	0	0.0530571	1.91569	0	0.0134386	1.23744	0.0365169	0.479107	-1.98027	0	0.00279276
M5 GO Molecular Function	GOMF_2_IRON_2_SULFUR_CLUSTER_BINDING	26	-1.92425	0	0.00379367	1.74568	0	0.0527901	1.94997	0.00208768	0.0105895	1.36516	0.0849673	0.35489	-1.98391	0.00198807	0.00264627
M5 GO Biological Process	GOBP_SYNAPTIC_TRANSMISSION_DOPAMINERGIC	30	0.794444	0.804255	0.92195	1.74321	0	0.0537095	1.70884	0.00584795	0.0653526	1.75565	0.00694444	0.106942	0.852095	0.690335	0.861114
M5 GO Biological Process	GOBP_CYTOPLASMIC_TRANSLATION	141	1.18344	0.133612	0.383538	1.74101	0	0.0544715	1.54935	0.002079	0.143327	1.4826	0	0.259562	1.01439	0.406312	0.614056
M5 GO Biological Process	GOBP_GLUCOSE_METABOLIC_PROCESS	204	-2.10144	0	0.000171781	1.74062	0	0.0543143	1.48607	0.00206612	0.190953	1.4347	0	0.285332	-2.15441	0	0.000173795
M5 GO Biological Process	GOBP_2_OXOGLUTARATE_METABOLIC_PROCESS	18	-2.26083	0	0	1.73427	0.00613497	0.0572626	1.80884	0.00199203	0.0341115	1.20489	0.2	0.515683	-2.28415	0	0
M5 GO Molecular Function	GOMF_AROMATASE_ACTIVITY	26	-1.08007	0.359081	0.614123	1.73407	0.00386847	0.0569638	1.71615	0.00188324	0.0627765	1.10625	0.311111	0.619125	-1.05657	0.364919	0.623728
M5 GO Biological Process	GOBP_MONOSACCHARIDE_BIOSYNTHETIC_PROCESS	100	-2.01151	0	0.000995149	1.72719	0	0.0603222	1.52383	0.004	0.163248	1.41992	0.00950119	0.300467	-2.02098	0	0.00152043
M5 GO Biological Process	GOBP_RESPONSE_TO_COPPER_ION	23	1.01183	0.421739	0.617166	1.72702	0	0.0600248	1.29443	0.138614	0.3615	1.64075	0.0196507	0.151886	0.96615	0.520792	0.688634
M5 GO Biological Process	GOBP_REGULATION_OF_FATTY_ACID_METABOLIC_PROCESS	101	-1.58706	0.00559702	0.0881156	1.727	0	0.0596448	1.39659	0.0300601	0.263844	1.71542	0	0.115152	-1.63325	0	0.0685214
MH Hallmark	HALLMARK_BILE_ACID_METABOLISM	108	-2.09072	0	0.000235385	1.72128	0.00220751	0.0625327	1.49312	0.00833333	0.187048	1.57901	0.00508906	0.191384	-2.18287	0	0.00012515
M5 GO Biological Process	GOBP_RIBONUCLEOPROTEIN_COMPLEX_BIOGENESIS	417	-1.07864	0.248264	0.616664	1.72021	0	0.062712	1.61339	0	0.105664	1.45216	0	0.276209	-0.950871	0.63745	0.786828
M5 GO Biological Process	GOBP_POSITIVE_REGULATION_OF_FATTY_ACID_OXIDATION	21	-1.25926	0.171846	0.369041	1.7184	0.0133038	0.0633763	1.46917	0.05074	0.203208	1.61851	0.0180587	0.168736	0.968866	0.495088	0.684606
M5 GO Biological Process	GOBP_SEQUESTERING_OF_TRIGLYCERIDE	18	-1.49407	0.0389344	0.150024	1.7117	0.016	0.0671474	1.82829	0.00407332	0.029652	1.35192	0.130137	0.362351	-1.46796	0.0633147	0.160877
M5 GO Molecular Function	GOMF_GLUTATHIONE_TRANSFERASE_ACTIVITY	32	-1.49399	0.0386847	0.14973	1.7102	0.00422833	0.0675459	1.27801	0.13556	0.382538	1.7119	0.0113379	0.114811	-1.74991	0	0.0315584
M5 GO Biological Process	GOBP_DEOXYRIBONUCLEOSIDE_MONOPHOSPHATE_CATABOLIC_PROCESS	19	1.29529	0.135246	0.277523	1.70882	0.0102669	0.0679611	1.67524	0.0174757	0.0793655	1.29807	0.13913	0.4088	1.29752	0.146392	0.289928
M5 GO Molecular Function	GOMF_NUCLEAR_RETINOID_X_RECEPTOR_BINDING	23	-0.819066	0.739044	0.951575	1.70552	0.008	0.0695789	1.67365	0.00202429	0.0800184	1.53889	0.0381166	0.21365	-0.882836	0.633136	0.872484
M5 GO Molecular Function	GOMF_LIGASE_ACTIVITY	161	-2.183	0	2.13923e-05	1.70488	0	0.0695974	1.91426	0	0.0135996	1.1851	0.101828	0.543595	-2.05395	0	0.000958178
M5 GO Biological Process	GOBP_SULFUR_COMPOUND_METABOLIC_PROCESS	297	-2.17228	0	3.00314e-05	1.70416	0	0.0696532	1.54438	0	0.1477	1.64353	0	0.150853	-2.1879	0	0.000101933
M5 GO Cellular Component	GOCC_MITOCHONDRIAL_LARGE_RIBOSOMAL_SUBUNIT	55	-2.4071	0	0	1.70284	0.00205339	0.0699781	2.38064	0	0	-1.1057	0.277359	0.532864	-2.08727	0	0.000502532
M5 GO Cellular Component	GOCC_SMALL_SUBUNIT_PROCESSOME	71	0.844747	0.804211	0.871544	1.70263	0	0.0696434	1.51442	0.0122449	0.170099	1.52809	0.0125628	0.222315	0.732708	0.946467	0.956887
M5 GO Molecular Function	GOMF_OXIDOREDUCTASE_ACTIVITY_ACTING_ON_NAD_P_H_QUINONE_OR_SIMILAR_COMPOUND_AS_ACCEPTOR	28	-2.22605	0	0	1.70208	0.00653595	0.0695263	1.46638	0.0433884	0.203734	1.29022	0.137441	0.417759	-2.3622	0	0
M5 GO Biological Process	GOBP_BENZENE_CONTAINING_COMPOUND_METABOLIC_PROCESS	25	-1.97718	0	0.00181253	1.69857	0.0107759	0.0713996	1.68537	0.0116732	0.0744273	1.37838	0.0915033	0.341007	-1.91924	0	0.00596929
M5 GO Biological Process	GOBP_NOREPINEPHRINE_SECRETION	17	-1.2768	0.161479	0.345758	1.69706	0.00828157	0.0719509	1.46868	0.044898	0.20338	1.54545	0.0554217	0.207112	-1.10156	0.327198	0.563078
M5 GO Biological Process	GOBP_NUCLEOSIDE_BISPHOSPHATE_BIOSYNTHETIC_PROCESS	39	-2.29146	0	0	1.69696	0.00207039	0.0715857	1.48571	0.0336634	0.190835	1.32735	0.0935961	0.385272	-2.25338	0	0
M5 GO Biological Process	GOBP_REGULATION_OF_FATTY_ACID_BETA_OXIDATION	22	-1.74587	0.00592885	0.0267838	1.69685	0.0101626	0.0711933	1.47261	0.0607287	0.199448	1.71868	0.00662252	0.115404	-1.68102	0.0115163	0.0522114
M5 GO Biological Process	GOBP_DNA_REPAIR_DEPENDENT_CHROMATIN_REMODELING	23	-0.73726	0.835789	0.983605	1.6926	0.00767754	0.0734219	1.06393	0.343874	0.655479	1.56423	0.0280172	0.194364	-0.913323	0.599594	0.837195
M5 GO Cellular Component	GOCC_PRERIBOSOME_LARGE_SUBUNIT_PRECURSOR	20	-0.621153	0.949904	0.995063	1.68875	0.0122951	0.0755529	1.48039	0.0343434	0.194145	1.77877	0.00470588	0.0964481	-0.741811	0.819277	0.987869
M5 GO Biological Process	GOBP_SULFUR_COMPOUND_CATABOLIC_PROCESS	37	-1.22244	0.170297	0.415769	1.68571	0.00617284	0.0771661	1.4773	0.0473373	0.195638	1.46868	0.0221675	0.270172	-1.29266	0.133333	0.322983
M5 GO Biological Process	GOBP_CARDIAC_CONDUCTION_SYSTEM_DEVELOPMENT	20	0.977723	0.474501	0.674762	1.68044	0.00652174	0.0804	1.73458	0.00383877	0.0583125	1.52883	0.0358744	0.222171	1.08971	0.3327	0.506047
M5 GO Biological Process	GOBP_BROWN_FAT_CELL_DIFFERENTIATION	63	-1.36949	0.0652985	0.240507	1.6799	0	0.0802315	1.34732	0.0748988	0.307558	1.67238	0.00714286	0.125026	-1.56279	0.00817996	0.100514
M5 GO Cellular Component	GOCC_CYTOSOLIC_LARGE_RIBOSOMAL_SUBUNIT	52	1.55932	0.00845666	0.123074	1.67792	0.00656455	0.0810763	1.25513	0.111588	0.406681	1.61496	0.00719425	0.170907	1.37454	0.0649351	0.237323
M5 GO Cellular Component	GOCC_LIPID_DROPLET	109	-1.40013	0.0256881	0.215552	1.67743	0	0.0810214	1.20784	0.135458	0.461886	2.0469	0	0.0160231	-1.51453	0.0118577	0.129805
M5 GO Biological Process	GOBP_THIOESTER_BIOSYNTHETIC_PROCESS	27	-2.31914	0	0	1.6721	0.0126316	0.0843932	1.45527	0.0426357	0.215109	1.32396	0.108932	0.388969	-2.27398	0	0
M5 GO Biological Process	GOBP_TRANSCRIPTION_BY_RNA_POLYMERASE_I	66	0.776587	0.878049	0.935038	1.6703	0.00447427	0.0851877	1.10204	0.262821	0.599255	1.51383	0.0188235	0.230149	-0.755899	0.911321	0.983874
M5 GO Molecular Function	GOMF_OXIDOREDUCTASE_ACTIVITY_ACTING_ON_PAIRED_DONORS_WITH_INCORPORATION_OR_REDUCTION_OF_MOLECULAR_OXYGEN_REDUCED_FLAVIN_OR_FLAVOPROTEIN_AS_ONE_DONOR_AND_INCORPORATION_OF_ONE_ATOM_OF_OXYGEN	57	-0.758856	0.906667	0.979219	1.66926	0.00424628	0.0855057	1.95074	0	0.0105785	0.965947	0.484305	0.777499	-0.665255	0.974359	0.99741
M5 GO Biological Process	GOBP_REGULATION_OF_MACROPHAGE_DERIVED_FOAM_CELL_DIFFERENTIATION	24	-1.20031	0.210526	0.445215	1.6691	0.0101833	0.0851575	1.41684	0.0733198	0.241723	1.30229	0.135556	0.403658	-1.27809	0.16441	0.342347
M5 GO Cellular Component	GOCC_U2_TYPE_SPLICEOSOMAL_COMPLEX	93	-0.613256	1	0.996236	1.66694	0	0.0861644	0.920242	0.634538	0.855908	1.57677	0	0.192349	-0.825783	0.825462	0.934669
M5 GO Biological Process	GOBP_PROTEIN_IMPORT_INTO_MITOCHONDRIAL_MATRIX	19	-1.8217	0.00392157	0.0126267	1.66674	0.012474	0.0858554	2.11283	0	0.00134679	-0.664071	0.916667	0.979259	-1.4943	0.0544747	0.141733
M5 GO Biological Process	GOBP_AMINO_ACID_ACTIVATION	45	-2.1542	0	4.82287e-05	1.66671	0.00646552	0.0853908	2.093	0	0.00167666	0.800396	0.829684	0.934868	-2.10396	0	0.000432505
M5 GO Cellular Component	GOCC_PEPTIDASE_COMPLEX	118	0.795445	0.91841	0.921017	1.6614	0.00210526	0.0889633	1.63777	0	0.0965335	1.39554	0.0255102	0.324897	0.817787	0.876543	0.898954
M5 GO Biological Process	GOBP_REGULATION_OF_LIPID_LOCALIZATION	173	-1.54242	0.00379507	0.114207	1.65995	0	0.0897848	1.47628	0.00627615	0.195945	1.5206	0.00252525	0.22662	-1.54566	0.00399202	0.110597
M5 GO Biological Process	GOBP_CELLULAR_RESPONSE_TO_GLUCOCORTICOID_STIMULUS	43	0.879259	0.671815	0.827836	1.65977	0.00589391	0.0894441	0.96127	0.52588	0.807485	1.78688	0	0.0938096	-0.909191	0.626775	0.838835
M5 GO Molecular Function	GOMF_METAL_CLUSTER_BINDING	77	-2.24468	0	0	1.6591	0.00217865	0.089536	1.78171	0	0.0414559	1.07324	0.310811	0.66118	-2.19267	0	9.05047e-05
M5 GO Cellular Component	GOCC_CARBOXY_TERMINAL_DOMAIN_PROTEIN_KINASE_COMPLEX	22	-0.879174	0.62279	0.894021	1.65882	0.020202	0.0893081	1.30812	0.141748	0.350127	1.21562	0.190889	0.510879	-0.980392	0.504065	0.752664
M5 GO Molecular Function	GOMF_PROTEIN_LYSINE_DEACETYLASE_ACTIVITY	22	-1.26803	0.157588	0.357768	1.6567	0.00414938	0.0905034	1.10505	0.31384	0.596815	1.77556	0.00858369	0.0977557	-1.55616	0.0464646	0.103935
M5 GO Cellular Component	GOCC_PROTON_TRANSPORTING_TWO_SECTOR_ATPASE_COMPLEX_CATALYTIC_DOMAIN	17	-1.61308	0.0150943	0.0734744	1.65364	0.01875	0.0923804	1.92164	0.00211864	0.0133052	0.825254	0.730159	0.918222	-1.68367	0.0193133	0.0517726
M5 GO Biological Process	GOBP_NEGATIVE_REGULATION_OF_NUCLEOTIDE_CATABOLIC_PROCESS	23	-1.58427	0.0213178	0.0891221	1.65155	0.0233546	0.0936232	1.24056	0.1875	0.422747	1.60408	0.010661	0.178246	-1.80442	0.00594059	0.0197501
M5 GO Biological Process	GOBP_PYRIMIDINE_DEOXYRIBONUCLEOSIDE_MONOPHOSPHATE_METABOLIC_PROCESS	15	1.23428	0.211499	0.330279	1.6511	0.0311203	0.0934485	1.75325	0.00588235	0.0515079	1.2084	0.213808	0.514471	1.25222	0.187867	0.327456
M5 GO Biological Process	GOBP_NEGATIVE_REGULATION_OF_DNA_TEMPLATED_TRANSCRIPTION_ELONGATION	17	-0.928064	0.579048	0.831739	1.64466	0.0151844	0.097854	1.13819	0.284848	0.54727	1.44991	0.0527473	0.278429	-1.15599	0.288499	0.48546
M5 GO Biological Process	GOBP_SULFUR_AMINO_ACID_METABOLIC_PROCESS	30	-1.61376	0.0162272	0.0732109	1.64374	0.0117188	0.0981893	1.9171	0.00206612	0.0139235	1.54072	0.0278422	0.212098	-1.61686	0.0205761	0.0752156
M5 GO Biological Process	GOBP_INNER_MITOCHONDRIAL_MEMBRANE_ORGANIZATION	38	-2.19675	0	1.11468e-05	1.63875	0.00429185	0.101892	2.05795	0	0.00254225	-0.556057	0.994465	0.995618	-2.0501	0	0.00103544
M5 GO Molecular Function	GOMF_OLIGOPEPTIDE_BINDING	20	-1.37368	0.0849802	0.23843	1.63715	0.0164271	0.10271	1.71927	0.0019802	0.0617627	1.3554	0.0872483	0.359898	-1.40938	0.0910891	0.206478
M5 GO Biological Process	GOBP_POSITIVE_REGULATION_OF_CATECHOLAMINE_SECRETION	16	-0.841324	0.678643	0.933087	1.63642	0.00823045	0.10276				1.32951	0.135135	0.383003	-0.922264	0.568273	0.829848
M5 GO Biological Process	GOBP_MEDIUM_CHAIN_FATTY_ACID_METABOLIC_PROCESS	22	-1.65642	0.00191571	0.0540386	1.63537	0.0144928	0.103145	1.38814	0.0923695	0.270114	1.36497	0.118943	0.354359	-1.74031	0.00383877	0.034213
M5 GO Molecular Function	GOMF_OXIDOREDUCTASE_ACTIVITY_ACTING_ON_THE_ALDEHYDE_OR_OXO_GROUP_OF_DONORS	62	-2.21196	0	0	1.63485	0.00408163	0.103112	1.40953	0.0448065	0.249523	1.64548	0.00677201	0.149563	-2.32126	0	0
M5 GO Molecular Function	GOMF_CARBON_OXYGEN_LYASE_ACTIVITY	78	-1.87962	0	0.00686818	1.63433	0.00443459	0.102943	1.71043	0	0.0647898	1.08012	0.310588	0.650452	-1.6317	0.00808081	0.0688476
M5 GO Biological Process	GOBP_NEGATIVE_REGULATION_OF_COLLAGEN_METABOLIC_PROCESS	19	1.08286	0.346473	0.509431	1.63318	0.00632911	0.103368	1.22195	0.223819	0.445234	1.80668	0.004329	0.0844855	-0.920877	0.563894	0.832702
M5 GO Biological Process	GOBP_INTRACILIARY_ANTEROGRADE_TRANSPORT	20	-1.24048	0.1875	0.38943	1.63306	0.0209205	0.102931	1.16124	0.257085	0.521946	1.4682	0.0527473	0.27007	-1.46332	0.059448	0.164597
M5 GO Biological Process	GOBP_L_AMINO_ACID_METABOLIC_PROCESS	165	-1.78263	0	0.0182934	1.63188	0	0.10349	1.81883	0	0.0322441	1.20792	0.0759162	0.514275	-1.62038	0	0.0738173
M5 GO Molecular Function	GOMF_TRANSFERASE_ACTIVITY_TRANSFERRING_NITROGENOUS_GROUPS	25	-1.80726	0.00204082	0.0145165	1.63168	0.0195312	0.103133	1.70227	0.00845666	0.0670271	1.33151	0.125581	0.380393	-1.73625	0.00988142	0.0353302
M5 GO Biological Process	GOBP_PEROXISOME_PROLIFERATOR_ACTIVATED_RECEPTOR_SIGNALING_PATHWAY	27	-1.11157	0.316733	0.567615	1.63167	0.0231579	0.102629	1.10075	0.316456	0.601288	1.26294	0.155056	0.454575	-1.22489	0.191939	0.401656
M5 GO Biological Process	GOBP_LIPID_STORAGE	102	-1.47243	0.011583	0.163962	1.6303	0.0021097	0.103239	1.32839	0.0472279	0.323872	1.69081	0	0.11802	-1.66556	0.00201613	0.0573147
M5 GO Biological Process	GOBP_LIPID_DROPLET_ORGANIZATION	38	-1.2348	0.152672	0.394528	1.62889	0.0104822	0.104029	1.28982	0.121857	0.369123	1.51781	0.0327869	0.226744	-1.15367	0.263158	0.486378
M5 GO Cellular Component	GOCC_SPLICEOSOMAL_COMPLEX	195	0.675038	1	0.981357	1.6254	0	0.106382	1.19328	0.0991735	0.4768	1.4766	0.00271739	0.264943	-0.628293	1	1
M5 GO Molecular Function	GOMF_OXIDOREDUCTASE_ACTIVITY_ACTING_ON_CH_OH_GROUP_OF_DONORS	134	-2.05455	0	0.000517967	1.62457	0	0.10655	1.30289	0.0613497	0.352674	1.47541	0.00251256	0.265061	-1.96647	0	0.00318394
M5 GO Biological Process	GOBP_PURINE_NUCLEOBASE_METABOLIC_PROCESS	21	-1.27844	0.154562	0.344934	1.61915	0.0260304	0.111001	1.8032	0.00395257	0.0356899	1.38172	0.0995475	0.33848	-1.25178	0.178571	0.370829
M5 GO Biological Process	GOBP_NUCLEOSIDE_TRIPHOSPHATE_METABOLIC_PROCESS	263	-1.995	0	0.00132708	1.6179	0	0.111604	1.92609	0	0.0134886	1.07796	0.25	0.654094	-1.81415	0	0.0179654
M5 GO Biological Process	GOBP_PEROXISOME_ORGANIZATION	38	-1.57849	0.0220441	0.0920531	1.61716	0.0019685	0.111763	1.37666	0.0630081	0.282044	1.36438	0.081448	0.353767	-1.70492	0.00413223	0.0453798
M5 GO Biological Process	GOBP_AUTOPHAGY_OF_PEROXISOME	15	-1.34204	0.121622	0.267124	1.61582	0.0201207	0.11238	0.824717	0.70101	0.940722	1.44698	0.0684327	0.276178	-1.45454	0.0610998	0.169687
M5 GO Biological Process	GOBP_RESPONSE_TO_DEXAMETHASONE	26	1.16425	0.242678	0.403652	1.61532	0.0189076	0.112314	-0.837925	0.70334	0.890477	1.79232	0.00686499	0.0920407	0.798651	0.765432	0.914606
M5 GO Biological Process	GOBP_ATRIAL_CARDIAC_MUSCLE_TISSUE_DEVELOPMENT	20	-1.08038	0.325397	0.615364	1.61011	0.0242424	0.116252	1.52366	0.0232068	0.162326	1.31548	0.121413	0.39751	-1.18463	0.234834	0.449505
M5 GO Biological Process	GOBP_NUCLEOSIDE_MONOPHOSPHATE_CATABOLIC_PROCESS	24	1.38214	0.086444	0.220853	1.608	0.0234375	0.11785	1.56878	0.019802	0.132571	1.2394	0.156682	0.480274	1.40392	0.0746888	0.218151
M5 GO Biological Process	GOBP_LOW_DENSITY_LIPOPROTEIN_PARTICLE_CLEARANCE	23	-1.21902	0.212406	0.420299	1.60363	0.0236559	0.121285	1.33425	0.12024	0.319329	1.82947	0.00675676	0.0760466	-1.28613	0.149805	0.332016
M5 GO Biological Process	GOBP_FATTY_ACID_DERIVATIVE_METABOLIC_PROCESS	41	-1.81112	0	0.0141329	1.60297	0.010661	0.121325	1.38706	0.0557769	0.270807	1.42389	0.0339367	0.294909	-1.87451	0	0.00957952
M5 GO Biological Process	GOBP_RESPONSE_TO_MITOCHONDRIAL_DEPOLARISATION	23	-1.38785	0.0779221	0.226346	1.6025	0.0243363	0.121273	1.09086	0.336714	0.616034	1.47547	0.0384615	0.266004	-1.62328	0.0177515	0.0726375
M5 GO Molecular Function	GOMF_POLYUBIQUITIN_MODIFICATION_DEPENDENT_PROTEIN_BINDING	57	-1.04365	0.379032	0.67399	1.60114	0.0020202	0.122023	1.04085	0.387424	0.685864	1.39165	0.0462555	0.327509	-1.10194	0.275728	0.563533
MH Hallmark	HALLMARK_DNA_REPAIR	147	0.798333	0.948608	0.918159	1.59488	0	0.127547	1.61389	0	0.105662	1.2018	0.105528	0.519811	0.822861	0.8861	0.895287
M5 GO Biological Process	GOBP_PROTEIN_LIPID_COMPLEX_ORGANIZATION	45	-1.49435	0.0295276	0.150085	1.59388	0.00603622	0.127827	1.73334	0	0.0586384	1.42046	0.0271493	0.300387	-1.73075	0	0.0368381
M5 GO Biological Process	GOBP_ENERGY_RESERVE_METABOLIC_PROCESS	99	-1.69908	0	0.0400014	1.59349	0	0.127679	1.42515	0.0220441	0.236063	1.43724	0.00746269	0.285089	-1.7984	0.00189394	0.0207563
M5 GO Biological Process	GOBP_CRISTAE_FORMATION	18	-2.00132	0	0.00120569	1.59132	0.0286299	0.129373	1.87535	0.00206612	0.0196486	0.619341	0.951965	0.99083	-1.92946	0	0.00521817
M5 GO Biological Process	GOBP_RESPONSE_TO_CADMIUM_ION	37	-1.15358	0.252988	0.512498	1.59126	0.0142276	0.128852	1.68329	0.00770713	0.0748894	1.74257	0.00714286	0.105255	-1.27241	0.130346	0.349947
M5 GO Cellular Component	GOCC_PROTON_TRANSPORTING_TWO_SECTOR_ATPASE_COMPLEX_PROTON_TRANSPORTING_DOMAIN	20	-1.13726	0.285149	0.53251	1.58657	0.0184805	0.133137	1.57424	0.0437376	0.129033	1.32534	0.132632	0.387465	-1.16439	0.281947	0.473872
M5 GO Biological Process	GOBP_DEOXYRIBONUCLEOSIDE_MONOPHOSPHATE_METABOLIC_PROCESS	29	1.15332	0.230924	0.413841	1.58609	0.0164609	0.133034	1.75294	0.0019305	0.0512431	1.19616	0.2173	0.530275	1.24224	0.169291	0.337876
M5 GO Biological Process	GOBP_NEGATIVE_REGULATION_OF_RESPONSE_TO_OXIDATIVE_STRESS	17	-1.14846	0.276265	0.520274	1.58502	0.0248447	0.133476	1.53372	0.0439122	0.156316	1.27665	0.16129	0.436888	-1.10714	0.338205	0.555315
M5 GO Biological Process	GOBP_NEGATIVE_REGULATION_OF_FATTY_ACID_OXIDATION	16	-1.96897	0	0.00204594	1.585	0.0276596	0.132903	1.05001	0.399247	0.676736	2.0637	0.00209205	0.0145111	-2.00569	0	0.00193564
M5 GO Biological Process	GOBP_REGULATION_OF_RESPONSE_TO_OXIDATIVE_STRESS	41	-1.54998	0.0259481	0.109912	1.58321	0.0164948	0.134199	1.36113	0.0685484	0.292868	1.57084	0.0168675	0.196012	-1.57312	0.00411523	0.0949167
M5 GO Biological Process	GOBP_CELLULAR_RESPONSE_TO_CORTICOSTEROID_STIMULUS	52	0.734307	0.915584	0.961293	1.57981	0.0170576	0.137393	0.96298	0.525896	0.806675	1.71756	0.00231481	0.113991	-0.993986	0.436364	0.730683
M5 GO Molecular Function	GOMF_PHOSPHATIDIC_ACID_BINDING	23	-1.33545	0.107209	0.275119	1.57736	0.0238612	0.139414	1.20931	0.21097	0.463016	1.67611	0.00681818	0.125364	-1.59569	0.029724	0.0852964
M5 GO Biological Process	GOBP_RENAL_SODIUM_ION_TRANSPORT	16	-1.21352	0.228302	0.428388	1.57355	0.0334728	0.143154	1.38979	0.083499	0.270181	1.18011	0.251121	0.549709
M5 GO Biological Process	GOBP_NERVOUS_SYSTEM_PROCESS_INVOLVED_IN_REGULATION_OF_SYSTEMIC_ARTERIAL_BLOOD_PRESSURE	21	-1.54232	0.0388548	0.113949	1.57254	0.027668	0.143705	1.10957	0.320792	0.588746	1.32697	0.112069	0.385316	-1.48574	0.0528302	0.147776
M5 GO Biological Process	GOBP_NUCLEOLAR_LARGE_RRNA_TRANSCRIPTION_BY_RNA_POLYMERASE_I	25	1.19617	0.216842	0.371155	1.57253	0.0215983	0.143092	0.858203	0.693387	0.91497	1.54703	0.0306346	0.205947	0.901831	0.606557	0.792941
M5 GO Biological Process	GOBP_REGULATION_OF_HETEROCHROMATIN_FORMATION	22	-1.32982	0.140562	0.282179	1.57183	0.022449	0.143249	1.61126	0.0176471	0.106984	1.39087	0.0931264	0.328176	-1.30805	0.142566	0.306739
M5 GO Biological Process	GOBP_NK_T_CELL_ACTIVATION	16	-0.894849	0.609804	0.876824	1.57122	0.0349794	0.143271	1.3175	0.127451	0.337978	1.44884	0.0562771	0.278542	-0.761814	0.78389	0.981425
M5 GO Biological Process	GOBP_REGULATION_OF_PEROXISOME_PROLIFERATOR_ACTIVATED_RECEPTOR_SIGNALING_PATHWAY	17	-0.835782	0.685606	0.937605	1.57084	0.021322	0.143134	1.02508	0.415612	0.705959	1.45746	0.0532151	0.272417	-0.944235	0.557809	0.798434
M5 GO Molecular Function	GOMF_S_ADENOSYL_L_METHIONINE_BINDING	18	-1.11069	0.334669	0.56845	1.5696	0.0183673	0.143789	1.30349	0.119192	0.353151	1.4481	0.0638298	0.278016	-1.35553	0.132812	0.258682
M5 GO Biological Process	GOBP_MONOSACCHARIDE_METABOLIC_PROCESS	261	-1.99824	0	0.00125441	1.56938	0	0.143404	1.38022	0.0126316	0.278606	1.39679	0	0.325155	-2.03411	0	0.00128569
M5 GO Biological Process	GOBP_CELLULAR_RESPONSE_TO_CADMIUM_ION	26	-1.01401	0.428016	0.717606	1.5681	0.0313152	0.144311	1.47959	0.0545809	0.194591	1.70093	0.00469484	0.115242	-1.04569	0.391221	0.641739
M5 GO Biological Process	GOBP_AMIDE_METABOLIC_PROCESS	404	-1.85962	0	0.00845213	1.56545	0	0.146459	1.50314	0	0.17699	1.41178	0	0.308308	-1.88279	0	0.00890194
M5 GO Cellular Component	GOCC_RNA_POLYMERASE_II_HOLOENZYME	70	0.5335	1	0.997972	1.56438	0.00816326	0.147068	1.66386	0.00383877	0.0844007	1.02903	0.400468	0.715766	0.626606	0.992203	0.989497
M5 GO Biological Process	GOBP_REGULATION_OF_CHOLESTEROL_STORAGE	23	-1.37643	0.0870406	0.237095	1.56358	0.0245399	0.147252	1.5213	0.0400844	0.164569	1.65768	0.0130152	0.138766	-1.49828	0.0469388	0.139374
M5 GO Biological Process	GOBP_REGULATION_OF_SENSORY_PERCEPTION	17	-1.46865	0.059387	0.165416	1.56246	0.0246407	0.147918	1.86191	0.0020202	0.0221203	0.862717	0.661253	0.888672	-1.6733	0.014	0.05463
M5 GO Biological Process	GOBP_LONG_CHAIN_FATTY_ACID_TRANSPORT	65	-1.37424	0.0613027	0.238797	1.56014	0.00627615	0.150062	1.39787	0.0389344	0.263009	1.46724	0.0191388	0.268733	-1.4093	0.0306513	0.206208
M5 GO Molecular Function	GOMF_HYDROLASE_ACTIVITY_ACTING_ON_CARBON_NITROGEN_BUT_NOT_PEPTIDE_BONDS_IN_CYCLIC_AMIDES	15	-1.07618	0.354049	0.619661	1.55983	0.0455531	0.149834	0.652003	0.908163	0.997561	1.47484	0.0634573	0.265126	-1.21443	0.210332	0.415737
M5 GO Biological Process	GOBP_NEGATIVE_REGULATION_OF_FATTY_ACID_METABOLIC_PROCESS	35	-1.63301	0.0122951	0.0635408	1.55868	0.026749	0.15055	1.01528	0.435223	0.721745	1.7525	0.00220751	0.10835	-1.67007	0.01341	0.0558828
M5 GO Biological Process	GOBP_STEROID_HORMONE_SECRETION	29	0.916293	0.568507	0.776832	1.55762	0.0299786	0.151168	1.06297	0.354902	0.656608	1.70869	0.00218341	0.113412	0.818993	0.732177	0.898721
M5 GO Biological Process	GOBP_URATE_METABOLIC_PROCESS	15	0.580187	0.963039	0.99371	1.55712	0.0385396	0.151209	1.19142	0.261044	0.478711
M5 GO Cellular Component	GOCC_DOPAMINERGIC_SYNAPSE	19	-0.908441	0.620758	0.86355	1.55692	0.0262097	0.150812	1.06654	0.355388	0.652185	1.2717	0.170354	0.441973	-0.944631	0.532934	0.798345
M5 GO Biological Process	GOBP_RENAL_ABSORPTION	35	-1.23704	0.17154	0.391362	1.55602	0.0185185	0.151214	1.27849	0.113636	0.382634	1.84142	0.00224215	0.0715947	-1.53592	0.0234043	0.116106
M5 GO Biological Process	GOBP_ALPHA_AMINO_ACID_BIOSYNTHETIC_PROCESS	58	-1.45972	0.0183486	0.170077	1.55447	0.0172043	0.152437	1.78271	0.002	0.0419876	1.18189	0.20331	0.546079	-1.27673	0.107784	0.343967
M5 GO Biological Process	GOBP_TRANSLATIONAL_INITIATION	111	-1.07126	0.287072	0.628184	1.55431	0.00421941	0.152053	1.52467	0.00203666	0.162827	1.15306	0.152174	0.574991	-0.942686	0.591716	0.800866
M5 GO Biological Process	GOBP_GLYCERALDEHYDE_3_PHOSPHATE_METABOLIC_PROCESS	19	-1.87638	0.00194932	0.00705335	1.55378	0.0247423	0.152075	1.70456	0.0142566	0.066755	1.0768	0.336864	0.656459	-1.61731	0.0174757	0.0751913
M5 GO Biological Process	GOBP_SODIUM_ION_HOMEOSTASIS	42	-0.632863	0.986513	0.996775	1.54809	0.0233051	0.158115	1.27775	0.132114	0.382485	1.31345	0.0868545	0.397134	-0.770983	0.830189	0.977866
M5 GO Biological Process	GOBP_LONG_CHAIN_FATTY_ACID_METABOLIC_PROCESS	107	-1.34403	0.0413534	0.265858	1.54579	0	0.160318	1.55067	0.00990099	0.142442	1.13127	0.202733	0.592444	-1.36725	0.032	0.247569
M5 GO Biological Process	GOBP_RENAL_TUBULAR_SECRETION	19	1.16937	0.232932	0.398036	1.54506	0.0363636	0.160553	1.34116	0.120582	0.311802	1.64111	0.0181406	0.152646	0.918428	0.568273	0.768996
M5 GO Biological Process	GOBP_COENZYME_A_METABOLIC_PROCESS	19	-1.44761	0.0718232	0.179919	1.54417	0.0353201	0.160978	1.50896	0.0489796	0.174553	0.919176	0.5898	0.829516	-1.59892	0.0205607	0.0834355
M5 GO Biological Process	GOBP_RESPONSE_TO_STARVATION	186	-1.17743	0.125461	0.483729	1.54383	0.00215054	0.160753	1.21235	0.089613	0.458998	1.56589	0	0.194207	-1.24266	0.0615079	0.380583
M5 GO Molecular Function	GOMF_CARBON_CARBON_LYASE_ACTIVITY	50	-1.6074	0.00761905	0.0763444	1.5429	0.00852879	0.161262	1.44204	0.0398406	0.22384	1.34512	0.0797266	0.369155	-1.6348	0.010395	0.068331
M5 GO Biological Process	GOBP_NON_PROTEINOGENIC_AMINO_ACID_CATABOLIC_PROCESS	15	1.00435	0.454167	0.629305	1.54252	0.0347648	0.161088	1.83177	0	0.0288944
M5 GO Biological Process	GOBP_CORTICOSTEROID_HORMONE_SECRETION	19	0.887024	0.640873	0.820574	1.54141	0.02	0.161856	1.10375	0.318898	0.597128	1.52476	0.0508083	0.224289	0.819501	0.744094	0.898474
M5 GO Biological Process	GOBP_PROTEIN_CONTAINING_COMPLEX_REMODELING	29	-1.05205	0.378218	0.658324	1.53843	0.0180723	0.164848	2.11022	0	0.00133748	1.18608	0.206422	0.541565	-1.17325	0.240741	0.46279
M5 GO Biological Process	GOBP_ESTABLISHMENT_OF_PROTEIN_LOCALIZATION_TO_PEROXISOME	20	-1.72164	0.00806452	0.0331764	1.53481	0.0340681	0.16857	1.42192	0.0510806	0.237724	1.29357	0.140086	0.412964	-1.88253	0	0.00888501
M5 GO Molecular Function	GOMF_AMP_BINDING	20	-1.18151	0.247082	0.477617	1.53453	0.0297872	0.168375	1.50627	0.0483871	0.175801	1.41684	0.0722348	0.302936	-1.28916	0.134981	0.328398
M5 GO Molecular Function	GOMF_FIBROBLAST_GROWTH_FACTOR_BINDING	26	0.938378	0.561368	0.740148	1.53272	0.0301205	0.170003	0.941833	0.547862	0.824728	1.72352	0.00806452	0.114306	0.903542	0.606855	0.790281
M5 GO Biological Process	GOBP_ASPARTATE_FAMILY_AMINO_ACID_METABOLIC_PROCESS	38	-1.31244	0.0931559	0.302669	1.53157	0.0426439	0.170795	1.62321	0.014862	0.102352	1.21432	0.175947	0.510491	-1.22615	0.166333	0.401254
M5 GO Biological Process	GOBP_CELLULAR_ALDEHYDE_METABOLIC_PROCESS	77	-1.80103	0	0.0154943	1.53022	0.010917	0.171866	1.02178	0.383505	0.710658	1.38458	0.0385542	0.337036	-1.72949	0	0.0371314
M5 GO Biological Process	GOBP_OLEFINIC_COMPOUND_METABOLIC_PROCESS	138	-1.01293	0.405607	0.718825	1.52904	0.00210526	0.17268	1.47739	0.00421941	0.196093	1.17512	0.133005	0.549202	-0.96716	0.534884	0.768613
M5 GO Molecular Function	GOMF_CARBOXY_LYASE_ACTIVITY	32	-1.134	0.263969	0.535438	1.5281	0.025	0.173224	1.51483	0.0390947	0.170162	1.22632	0.177528	0.493343	-1.07936	0.330677	0.587971
M5 GO Biological Process	GOBP_RESPONSE_TO_GONADOTROPIN	18	-1.27455	0.139489	0.349091	1.52648	0.0566038	0.174685	1.54114	0.0307692	0.150214	1.36697	0.111828	0.352828	-1.37077	0.112546	0.24551
M5 GO Molecular Function	GOMF_HYDROLASE_ACTIVITY_ACTING_ON_CARBON_NITROGEN_BUT_NOT_PEPTIDE_BONDS_IN_LINEAR_AMIDES	69	-1.34892	0.0568627	0.261076	1.52605	0.0128205	0.174614	1.1922	0.159274	0.478385	1.63101	0.00232558	0.158376	-1.41197	0.0489796	0.203958
MH Hallmark	HALLMARK_HEME_METABOLISM	186	-1.6098	0	0.0752081	1.52481	0.00223214	0.175522	1.15282	0.14257	0.527332	1.55566	0.00263158	0.201568	-1.7212	0	0.039572
M5 GO Biological Process	GOBP_CELLULAR_KETONE_METABOLIC_PROCESS	228	-1.96742	0	0.00205736	1.52476	0	0.174936	1.30603	0.0297872	0.350897	1.36984	0.00802139	0.353029	-1.90769	0	0.0068819
M5 GO Molecular Function	GOMF_LIPID_TRANSFER_ACTIVITY	51	-0.722861	0.941839	0.986702	1.5225	0.0171674	0.177196	1.45317	0.022449	0.21591	1.68644	0.00228833	0.119868	-1.04803	0.373418	0.638009
M5 GO Biological Process	GOBP_REGULATION_OF_KIDNEY_DEVELOPMENT	34	1.0066	0.441406	0.626372	1.52006	0.0251451	0.179741	1.3472	0.0815109	0.307214	1.06737	0.345154	0.670453	1.01931	0.415323	0.609662
M5 GO Molecular Function	GOMF_VITAMIN_BINDING	135	-1.73502	0	0.0293372	1.51771	0.00217391	0.182134	1.63638	0	0.0967518	1.11181	0.209302	0.612615	-1.59554	0	0.0851386
M5 GO Cellular Component	GOCC_ATPASE_COMPLEX	143	-1.28109	0.0485981	0.341457	1.51766	0	0.181552	1.361	0.0212766	0.292528	1.33395	0.039267	0.377498	-1.31983	0.0527383	0.295798
M5 GO Biological Process	GOBP_DNA_TEMPLATED_TRANSCRIPTION_ELONGATION	112	-0.78538	0.925856	0.966242	1.51694	0.00222222	0.18185	1.56791	0.00431035	0.132353	0.999662	0.467172	0.738986	-0.735128	0.978175	0.988143
M5 GO Biological Process	GOBP_POTASSIUM_ION_EXPORT_ACROSS_PLASMA_MEMBRANE	19	1.02982	0.421397	0.585225	1.5169	0.0322581	0.181261	1.10347	0.326772	0.596218	1.20192	0.182952	0.520245	1.35996	0.110895	0.247472
M5 GO Biological Process	GOBP_POSITIVE_REGULATION_OF_GLUCOSE_IMPORT	40	-1.14284	0.234733	0.527465	1.5161	0.017094	0.181692	2.06687	0	0.00238538	1.30357	0.0901099	0.405576	-1.1294	0.250965	0.522651
M5 GO Biological Process	GOBP_REGULATION_OF_DNA_TEMPLATED_TRANSCRIPTION_ELONGATION	78	0.728416	0.953587	0.962541	1.51576	0.0107759	0.181423	1.4925	0.0108225	0.186754	0.866943	0.74942	0.883508	0.796393	0.858012	0.916287
M5 GO Cellular Component	GOCC_PROTEASOME_CORE_COMPLEX	19	0.628331	0.954092	0.989786	1.51489	0.0349076	0.181852	1.53846	0.0394477	0.152736	1.03394	0.39372	0.713416	0.813316	0.704365	0.903651
M5 GO Biological Process	GOBP_ERYTHROSE_4_PHOSPHATE_PHOSPHOENOLPYRUVATE_FAMILY_AMINO_ACID_METABOLIC_PROCESS	18	-2.21701	0	0	1.51426	0.0404858	0.182024	1.68691	0.0165631	0.0738657	1.06068	0.351064	0.679625	-1.97293	0	0.00303436
M5 GO Cellular Component	GOCC_PHAGOPHORE_ASSEMBLY_SITE	36	-1.34	0.0805009	0.269429	1.51338	0.0315315	0.182523	1.42443	0.0467836	0.236626	1.49595	0.0235043	0.249541	-1.29643	0.121212	0.31802
M5 GO Biological Process	GOBP_REGULATION_OF_CELLULAR_KETONE_METABOLIC_PROCESS	158	-1.61931	0	0.0710973	1.51316	0	0.182183	1.11947	0.2	0.577265	1.53078	0.00526316	0.221146	-1.61191	0	0.0776176
M5 GO Biological Process	GOBP_CHOLESTEROL_STORAGE	29	-1.29074	0.143969	0.328159	1.5083	0.022541	0.188143	1.27549	0.130081	0.385151	1.69187	0.0125523	0.118113	-1.40163	0.0644531	0.214473
M5 GO Biological Process	GOBP_STEROL_HOMEOSTASIS	99	-1.16644	0.186567	0.495882	1.50705	0.00431965	0.189207	1.46038	0.01222	0.20842	1.57881	0.0075188	0.190468	-1.49797	0.0131291	0.13938
M5 GO Molecular Function	GOMF_MONOATOMIC_ANION_SODIUM_SYMPORTER_ACTIVITY	18	-0.986329	0.479757	0.757972	1.50559	0.0358566	0.190569	1.54386	0.030426	0.147706	1.15144	0.266219	0.574799	-1.06651	0.361538	0.606301
M5 GO Biological Process	GOBP_NUCLEOBASE_METABOLIC_PROCESS	39	-1.40117	0.0596154	0.215236	1.50549	0.0276008	0.190012	1.8177	0	0.0322908	1.19826	0.169533	0.525798	-1.32558	0.127389	0.288222
M5 GO Molecular Function	GOMF_PROTON_TRANSMEMBRANE_TRANSPORTER_ACTIVITY	120	-1.96223	0	0.00217724	1.50522	0.0021322	0.189763	1.70588	0	0.066327	0.807294	0.889169	0.930572	-1.9348	0	0.00486459
M5 GO Biological Process	GOBP_POSITIVE_REGULATION_OF_GLUCOSE_METABOLIC_PROCESS	52	-1.98594	0	0.00154391	1.5041	0.0128755	0.190609	1.19791	0.188492	0.475046	1.70796	0.00461894	0.113027	-2.05014	0	0.00104682
M5 GO Biological Process	GOBP_REGULATION_OF_CARBOHYDRATE_METABOLIC_PROCESS	197	-1.78029	0	0.0187308	1.50359	0	0.190616	1.01646	0.394397	0.720947	1.54939	0.00280899	0.204416	-1.97208	0	0.00304349
M5 GO Molecular Function	GOMF_DAMAGED_DNA_BINDING	71	-1.21056	0.155642	0.431848	1.50228	0.00826446	0.191832	0.867596	0.717435	0.911953	1.47776	0.0236967	0.263968	-1.40033	0.0417495	0.215185
M5 GO Biological Process	GOBP_DICARBOXYLIC_ACID_METABOLIC_PROCESS	95	-2.49049	0	0	1.50122	0.0041841	0.192709	1.6927	0	0.071367	1.01713	0.410501	0.724053	-2.47462	0	0
M5 GO Biological Process	GOBP_RESPONSE_TO_STEROID_HORMONE	231	-0.964131	0.572519	0.786896	1.4988	0.00212314	0.195311	-0.992548	0.478095	0.68503	1.59332	0	0.181321	-1.17326	0.110039	0.463228
M5 GO Biological Process	GOBP_TAIL_ANCHORED_MEMBRANE_PROTEIN_INSERTION_INTO_ER_MEMBRANE	16	-1.17127	0.247544	0.490694	1.49753	0.0362903	0.196487	1.61413	0.0232558	0.105911	0.921485	0.535047	0.827721	-0.716518	0.848606	0.989079
M5 GO Molecular Function	GOMF_ALCOHOL_DEHYDROGENASE_NAD_P_PLUS_ACTIVITY	27	-1.17734	0.241445	0.483431	1.49736	0.0378151	0.19606	1.11789	0.313253	0.57778	1.03789	0.390456	0.70801	-1.04211	0.384913	0.64752
M5 GO Biological Process	GOBP_FATTY_ACID_BIOSYNTHETIC_PROCESS	151	-1.66802	0	0.0505307	1.49502	0.00672646	0.198664	1.43107	0.0152505	0.229803	1.19101	0.131783	0.537965	-1.62808	0	0.0706757
M5 GO Biological Process	GOBP_POSITIVE_REGULATION_OF_LIPID_LOCALIZATION	117	-1.42211	0.0151803	0.199574	1.49303	0.00438597	0.200787	1.34321	0.0357853	0.310237	1.41244	0.0205656	0.307849	-1.46493	0.0169133	0.163385
M5 GO Biological Process	GOBP_PEROXISOMAL_TRANSPORT	21	-1.8438	0.00188324	0.00990703	1.4923	0.0390456	0.201232	1.30796	0.153996	0.349874	1.43684	0.0579065	0.284039	-2.06223	0	0.000850786
M5 GO Biological Process	GOBP_CELLULAR_MODIFIED_AMINO_ACID_METABOLIC_PROCESS	188	-1.48532	0.0018622	0.155465	1.4915	0	0.201776	1.34357	0.0186722	0.310701	1.31592	0.0377834	0.397426	-1.48095	0	0.151374
M5 GO Cellular Component	GOCC_ENZYME_ACTIVATOR_COMPLEX	15	1.0658	0.375	0.529257	1.49067	0.0594262	0.202262	1.43986	0.102725	0.224286	1.2391	0.21875	0.479428	0.696617	0.835317	0.97147
M5 GO Molecular Function	GOMF_DNA_BINDING_BENDING	15	1.01045	0.443064	0.619726	1.48921	0.0528541	0.203601	1.75931	0.0135397	0.0490526	1.04623	0.385714	0.696148	1.18545	0.251509	0.391804
M5 GO Biological Process	GOBP_CELLULAR_RESPONSE_TO_DEXAMETHASONE_STIMULUS	21	0.973722	0.492754	0.681979	1.48867	0.0523013	0.203732	0.888396	0.645793	0.896739	1.60445	0.0109649	0.178969	0.736994	0.836735	0.95533
M5 GO Biological Process	GOBP_RENAL_SYSTEM_PROCESS	121	1.20275	0.123043	0.3641	1.48842	0.00454545	0.203432	1.29032	0.0599572	0.368588	1.60553	0.00261097	0.178902	1.20903	0.145022	0.372105
M5 GO Biological Process	GOBP_NEGATIVE_REGULATION_OF_STRIATED_MUSCLE_CELL_APOPTOTIC_PROCESS	41	1.07533	0.324841	0.520986	1.4871	0.0340426	0.204766	1.18625	0.214844	0.489041	1.17514	0.22093	0.549892	1.06073	0.347737	0.545079
M5 GO Biological Process	GOBP_POSITIVE_REGULATION_OF_CELLULAR_RESPONSE_TO_TRANSFORMING_GROWTH_FACTOR_BETA_STIMULUS	30	-0.919553	0.568465	0.847311	1.48698	0.046875	0.204313	1.25153	0.162887	0.410196	1.51432	0.0327869	0.230439	-1.17911	0.203488	0.455357
M5 GO Biological Process	GOBP_POSITIVE_REGULATION_OF_GLUCOSE_TRANSMEMBRANE_TRANSPORT	48	-1.12554	0.244973	0.549521	1.48686	0.04814	0.203822	1.78181	0	0.0417092	1.44267	0.027088	0.277727	-1.24552	0.129344	0.377787
M5 GO Biological Process	GOBP_REGULATION_OF_TRIGLYCERIDE_BIOSYNTHETIC_PROCESS	26	-1.73704	0.00576923	0.0288454	1.48507	0.035343	0.20581	0.950505	0.545455	0.814625	1.84256	0.00235849	0.0724567	-1.87037	0.00396825	0.00991882
M5 GO Molecular Function	GOMF_ORGANIC_ACID_BINDING	196	-1.4357	0.00365631	0.187646	1.48383	0	0.206973	1.45288	0.00411523	0.215218	1.24887	0.0393258	0.473011	-1.42639	0.00393701	0.189388
M5 GO Biological Process	GOBP_NEGATIVE_REGULATION_OF_MUSCLE_HYPERTROPHY	38	-1.05358	0.351515	0.656473	1.4834	0.0301811	0.206922	1.64255	0.004	0.0943657	1.37598	0.0701754	0.343193	-1.26629	0.155819	0.355673
M5 GO Biological Process	GOBP_NEGATIVE_REGULATION_OF_LIPID_LOCALIZATION	55	-1.2957	0.0866142	0.323942	1.48141	0.0222222	0.209103	1.19375	0.158004	0.47742	1.6815	0.0091954	0.121856	-1.49182	0.0273973	0.143933
M5 GO Biological Process	GOBP_EXTRACELLULAR_MATRIX_CONSTITUENT_SECRETION	16	0.764596	0.799205	0.944554	1.4807	0.0476191	0.209484	0.826956	0.698347	0.940064	1.40958	0.0909091	0.308981	-0.714692	0.84127	0.9898
M5 GO Biological Process	GOBP_ALCOHOL_CATABOLIC_PROCESS	27	-1.04527	0.391389	0.67233	1.47933	0.038	0.210882	0.761035	0.812627	0.969182	1.43588	0.0576037	0.285031	-1.13299	0.290514	0.517827
M5 GO Biological Process	GOBP_RNA_SPLICING	427	-0.797656	0.990876	0.960637	1.47809	0	0.212064	1.23793	0.0297872	0.425324	1.43416	0	0.284486	-0.920984	0.760081	0.832928
M5 GO Biological Process	GOBP_TRNA_METABOLIC_PROCESS	186	-1.94568	0	0.00268113	1.47723	0	0.212762	1.65142	0	0.0895596	0.848125	0.89008	0.898786	-1.79284	0	0.022067
M5 GO Biological Process	GOBP_REGULATION_OF_GLUCONEOGENESIS	54	-1.91132	0	0.0044786	1.47625	0.0239651	0.213568	1.18441	0.178431	0.492102	1.46631	0.020979	0.268319	-2.0058	0	0.00194668
M5 GO Molecular Function	GOMF_ACYL_COA_HYDROLASE_ACTIVITY	28	-1.71575	0	0.0345642	1.4759	0.0230126	0.213469	1.65344	0.0165631	0.0895127	1.2294	0.164114	0.491169	-1.66461	0.00961539	0.0571581
M5 GO Molecular Function	GOMF_IRON_ION_BINDING	149	-1.09876	0.244936	0.585319	1.47498	0.00223714	0.214155	1.47605	0.0102459	0.195753	1.06245	0.283505	0.676446	-1.07232	0.296223	0.599902
M5 GO Biological Process	GOBP_CYTOPLASMIC_TRANSLATIONAL_INITIATION	33	-0.964258	0.523719	0.787024	1.47318	0.0481172	0.216087	1.74334	0.00198807	0.054274	1.01649	0.424779	0.724328	0.80908	0.750484	0.907105
M5 GO Molecular Function	GOMF_RIBOSOMAL_LARGE_SUBUNIT_BINDING	15	-1.47493	0.0566038	0.161963	1.47192	0.0583333	0.217264	1.38911	0.0903491	0.269563	1.56463	0.0352697	0.194893	-1.26594	0.171154	0.355444
M5 GO Cellular Component	GOCC_NURD_COMPLEX	17	-0.744308	0.810651	0.982322	1.47115	0.0468432	0.217706	1.76037	0.00398406	0.0488358	1.01149	0.424942	0.726341	-0.455553	0.993827	1
M5 GO Biological Process	GOBP_ENDOCRINE_HORMONE_SECRETION	62	-0.757932	0.902622	0.978929	1.47081	0.0235043	0.217516	1.3019	0.0961924	0.351744	1.72024	0.00239808	0.115064	-1.01448	0.418182	0.696998
M5 GO Biological Process	GOBP_POSITIVE_REGULATION_OF_AMINE_TRANSPORT	49	1.0416	0.376842	0.56627	1.47031	0.0331263	0.217573	1.14289	0.237395	0.539597	1.18339	0.195556	0.545524	1.10315	0.301397	0.487326
M5 GO Biological Process	GOBP_RESPONSE_TO_COLD	44	-1.37404	0.0671785	0.238708	1.46994	0.0126582	0.217457	0.898609	0.644	0.888084	1.70687	0.00242131	0.112913	-1.36426	0.0513834	0.251474
M5 GO Biological Process	GOBP_ORGANIC_HYDROXY_COMPOUND_TRANSPORT	276	-1.11535	0.174688	0.562892	1.46988	0	0.216903	1.18865	0.0810235	0.484047	1.40011	0.00540541	0.321103	-1.15648	0.120388	0.485231
M5 GO Biological Process	GOBP_REGULATION_OF_CATECHOLAMINE_SECRETION	48	-0.912157	0.611881	0.857247	1.46896	0.0293501	0.21767	1.10791	0.291751	0.591274	1.14682	0.228774	0.577079	1.04724	0.387712	0.563487
M5 GO Biological Process	GOBP_SULFUR_COMPOUND_BIOSYNTHETIC_PROCESS	123	-1.87748	0	0.00700262	1.46878	0.00849257	0.217307	1.37073	0.0334029	0.284657	1.34758	0.0173697	0.364765	-1.78463	0	0.0241237
M5 GO Molecular Function	GOMF_LONG_CHAIN_FATTY_ACID_BINDING	20	-1.29125	0.137066	0.327643	1.46784	0.0521921	0.218079	1.43519	0.0766129	0.227909	1.1876	0.232456	0.541022	-1.45275	0.0626263	0.170724
M5 GO Biological Process	GOBP_ORGANIC_ACID_BIOSYNTHETIC_PROCESS	301	-1.50636	0	0.141599	1.46771	0	0.217593	1.52923	0.00214592	0.159457	1.26097	0.0242588	0.456156	-1.4441	0.00188324	0.176497
M5 GO Molecular Function	GOMF_PROTEIN_CARRIER_CHAPERONE	35	-1.13082	0.288538	0.540468	1.46532	0.0422535	0.220516	1.69756	0.00603622	0.0694698	1.17839	0.20852	0.549375	-0.92666	0.557613	0.823735
M5 GO Biological Process	GOBP_LIPID_LOCALIZATION	472	-1.39895	0	0.216185	1.4635	0	0.222634	1.12601	0.102669	0.568846	1.55388	0	0.200912	-1.45008	0	0.172537
M5 GO Biological Process	GOBP_FOAM_CELL_DIFFERENTIATION	31	-1.002	0.463687	0.730783	1.46241	0.0565217	0.223624	1.33629	0.126214	0.317033	1.08453	0.314159	0.647685	-1.09463	0.309771	0.568193
M5 GO Biological Process	GOBP_EXCRETION	31	-0.978664	0.460159	0.770396	1.46145	0.0400802	0.22437	1.30163	0.129741	0.35173	1.6099	0.0193966	0.173867	-1.31525	0.126033	0.297421
M5 GO Biological Process	GOBP_PYRIMIDINE_NUCLEOSIDE_MONOPHOSPHATE_METABOLIC_PROCESS	21	-1.00672	0.445525	0.725487	1.45902	0.053719	0.227445	1.8727	0	0.0198414	1.15319	0.24115	0.576057	1.19248	0.234043	0.386412
M5 GO Biological Process	GOBP_AMINO_ACID_BIOSYNTHETIC_PROCESS	66	-1.2382	0.118644	0.391217	1.45895	0.0153846	0.226846	1.6272	0.00623701	0.101412	1.20099	0.155388	0.520575	1.11957	0.252427	0.464068
M5 GO Cellular Component	GOCC_RNA_POLYMERASE_COMPLEX	98	-0.66238	0.992337	0.9941	1.45795	0.0110865	0.227756	1.35122	0.0347648	0.303266	1.07337	0.314149	0.661446	0.70736	0.977366	0.969661
M5 GO Biological Process	GOBP_REGULATION_OF_TRANSMISSION_OF_NERVE_IMPULSE	21	0.854902	0.681909	0.860399	1.45561	0.0596421	0.230761	0.958762	0.504115	0.807753	1.58105	0.0420354	0.189488	-0.719346	0.870334	0.988938
M5 GO Biological Process	GOBP_LIPOPROTEIN_LOCALIZATION	20	-0.772019	0.802326	0.972666	1.45391	0.0527383	0.232825	1.90412	0	0.0144008	0.879382	0.635776	0.87283	0.697898	0.883475	0.971773
M5 GO Biological Process	GOBP_NITRIC_OXIDE_MEDIATED_SIGNAL_TRANSDUCTION	23	1.069	0.360624	0.525938	1.45381	0.0486381	0.23232	1.22994	0.184466	0.433675	1.43721	0.0811404	0.284218	1.20926	0.206478	0.372172
M5 GO Biological Process	GOBP_RESPONSE_TO_FLUID_SHEAR_STRESS	24	1.18261	0.235529	0.384973	1.45376	0.0535714	0.231718	-0.898992	0.60241	0.814914	1.69902	0.0091954	0.114896	-0.851195	0.70339	0.90672
M5 GO Biological Process	GOBP_REGULATION_OF_CILIUM_MOVEMENT	35	0.802463	0.796	0.914455	1.45356	0.0403226	0.23133	1.60897	0.0290456	0.107573	0.801397	0.799087	0.934766	0.876645	0.662055	0.83047
M5 GO Biological Process	GOBP_RESPONSE_TO_INSULIN	251	-1.27768	0.0365385	0.345016	1.45239	0	0.23248	1.08841	0.233792	0.620367	1.46159	0.0058997	0.272794	-1.40062	0.00817996	0.215483
M5 GO Molecular Function	GOMF_OXIDOREDUCTASE_ACTIVITY_ACTING_ON_OTHER_NITROGENOUS_COMPOUNDS_AS_DONORS	16	0.845504	0.662722	0.870901	1.45042	0.0711462	0.235003	1.06935	0.359743	0.647119	1.44448	0.0807453	0.275298	-0.871441	0.653704	0.888299
M5 GO Biological Process	GOBP_RESPONSE_TO_COCAINE	42	1.53073	0.0164948	0.138252	1.44996	0.0410678	0.23504	1.36292	0.0796813	0.291357	1.2637	0.143885	0.453385	1.32341	0.0952381	0.271944
M5 GO Molecular Function	GOMF_TRANSFERASE_ACTIVITY_TRANSFERRING_ALKYL_OR_ARYL_OTHER_THAN_METHYL_GROUPS	64	-1.86324	0	0.00805207	1.44888	0.0232068	0.23612	1.58463	0.008	0.121732	1.00248	0.44208	0.736941	-1.89991	0	0.00752831
M5 GO Molecular Function	GOMF_DEACETYLASE_ACTIVITY	33	-1.54956	0.0141129	0.109978	1.44568	0.0282258	0.240545	0.782963	0.786008	0.958638	1.59448	0.0204545	0.185289	-1.76051	0.00201613	0.0291888
M5 GO Cellular Component	GOCC_SNO_S_RNA_CONTAINING_RIBONUCLEOPROTEIN_COMPLEX	21	-0.451392	0.994371	1	1.44467	0.0608696	0.24147	1.62823	0.0123457	0.101542	0.945562	0.538293	0.801129	0.392919	1	0.99976
M5 GO Biological Process	GOBP_KERATINIZATION	34	-0.881304	0.637236	0.893714	1.44118	0.0448718	0.246491	0.981717	0.435583	0.77608	1.52313	0.0222717	0.22575	-0.889502	0.613861	0.865492
M5 GO Molecular Function	GOMF_AMINO_ACID_BINDING	64	-1.46129	0.0373281	0.169743	1.44053	0.0386965	0.246966	1.35334	0.058427	0.301739	1.30749	0.0780856	0.39948	-1.34428	0.0595483	0.270785
M5 GO Biological Process	GOBP_RESPONSE_TO_OXIDATIVE_STRESS	379	-1.4491	0	0.178784	1.4403	0	0.246672	1.35155	0.00217865	0.303856	1.28987	0.00906344	0.417743	-1.49793	0	0.139092
M5 GO Biological Process	GOBP_REGULATION_OF_GONAD_DEVELOPMENT	16	-0.681239	0.887379	0.993413	1.43953	0.0892495	0.24724	1.35965	0.119192	0.292638	1.46969	0.0607477	0.270435	-0.982197	0.481262	0.74982
M5 GO Biological Process	GOBP_NONRIBOSOMAL_PEPTIDE_BIOSYNTHETIC_PROCESS	16	0.88524	0.638384	0.821774	1.43837	0.0670732	0.248466	1.36547	0.113546	0.289593	1.20645	0.217489	0.516009	-0.76583	0.811175	0.978718
M5 GO Biological Process	GOBP_REGULATION_OF_CELL_PROLIFERATION_INVOLVED_IN_KIDNEY_DEVELOPMENT	15	-0.788584	0.755467	0.965279	1.43822	0.0890688	0.247994	0.987146	0.474409	0.765937	1.34339	0.1125	0.370245	-0.733368	0.833659	0.988963
M5 GO Biological Process	GOBP_PLASMA_LIPOPROTEIN_PARTICLE_ASSEMBLY	21	-1.31659	0.14	0.296734	1.43675	0.0603622	0.249816	1.48084	0.043222	0.194113	1.12929	0.283843	0.593522	-1.5153	0.0335306	0.129424
M5 GO Biological Process	GOBP_AMINE_METABOLIC_PROCESS	116	-0.952287	0.561243	0.801453	1.43666	0	0.249259	1.18099	0.146045	0.492849	1.31976	0.0407674	0.392684	-0.963692	0.53668	0.771735
M5 GO Molecular Function	GOMF_OXIDOREDUCTASE_ACTIVITY_ACTING_ON_NAD_P_H	57	-2.11777	0	0.000126573	1.43451	0.0407332	0.252135	1.23216	0.154639	0.430092	1.25111	0.124413	0.472163	-2.14984	0	0.00017778
M5 GO Biological Process	GOBP_CARBOHYDRATE_TRANSPORT	149	0.885804	0.767494	0.821342	1.43324	0.00234192	0.253596	1.32337	0.043573	0.330975	1.34286	0.0215633	0.36875	-1.08782	0.276134	0.576386
M5 GO Biological Process	GOBP_REGULATION_OF_TRIGLYCERIDE_METABOLIC_PROCESS	51	-1.43886	0.0384615	0.185811	1.43275	0.0375783	0.253737	1.26074	0.125245	0.403892	1.67917	0.00696056	0.123223	-1.60901	0.0137255	0.0781082
M5 GO Biological Process	GOBP_RETINOL_METABOLIC_PROCESS	28	1.08737	0.307393	0.501551	1.4323	0.0653465	0.253834	0.963659	0.492218	0.805683	1.48027	0.0388128	0.261485	0.80807	0.742204	0.907542
M5 GO Biological Process	GOBP_FATTY_ACYL_COA_METABOLIC_PROCESS	19	-2.01641	0	0.000939076	1.43137	0.0673684	0.254714	1.15863	0.267748	0.523716	1.24335	0.183445	0.47703	-2.15006	0	0.000180249
M5 GO Biological Process	GOBP_NADH_METABOLIC_PROCESS	39	-2.20743	0	1.18224e-05	1.43099	0.0528541	0.254646	1.8606	0.00394477	0.0220017	-0.656035	0.951724	0.982557	-1.95055	0	0.00396758
M5 GO Biological Process	GOBP_TRANSCYTOSIS	21	0.752112	0.832636	0.951335	1.43097	0.0589474	0.253987	0.860949	0.697674	0.913801	1.63683	0.00932401	0.155597	-0.774106	0.819418	0.976542
M5 GO Biological Process	GOBP_GAP_JUNCTION_ASSEMBLY	16	0.844094	0.669388	0.871909	1.43062	0.0720165	0.253892	1.11729	0.321429	0.57773	1.22997	0.192641	0.491151	-0.675222	0.895463	0.998546
M5 GO Biological Process	GOBP_ENDOCRINE_PROCESS	99	1.00396	0.44375	0.629794	1.43051	0.0168421	0.253386	1.24838	0.101961	0.413844	1.63176	0	0.158564	0.915832	0.639376	0.771625
M5 GO Molecular Function	GOMF_ARACHIDONIC_ACID_MONOOXYGENASE_ACTIVITY	35	-1.14926	0.255639	0.519169	1.42877	0.0516129	0.255711	1.48097	0.0325203	0.194504	1.1093	0.305556	0.61368	-0.779926	0.774257	0.970795
M5 GO Biological Process	GOBP_ONE_CARBON_METABOLIC_PROCESS	40	-1.12526	0.285975	0.549225	1.42692	0.0504386	0.258077	1.27811	0.143678	0.382904	1.34996	0.0566893	0.364833	-1.13633	0.274436	0.512237
M5 GO Molecular Function	GOMF_THIOLESTER_HYDROLASE_ACTIVITY	46	-1.64582	0.0100402	0.0583412	1.42512	0.0357143	0.260499	1.449	0.0219124	0.217451	1.08699	0.31829	0.643912	-1.65128	0.00601202	0.0620613
M5 GO Molecular Function	GOMF_PHOSPHOLIPASE_ACTIVITY	89	-1.29362	0.0645756	0.32621	1.4229	0.0284464	0.263766	1.21235	0.130435	0.458399	1.38525	0.0447059	0.336623	-1.26964	0.0773931	0.352288
M5 GO Molecular Function	GOMF_NADPLUS_BINDING	16	-1.46266	0.0615672	0.168734	1.42051	0.0808511	0.267367	0.865763	0.658385	0.913688	1.46993	0.0668104	0.271092	-1.47165	0.064833	0.158049
M5 GO Biological Process	GOBP_FATTY_ACID_TRANSPORT	110	-1.13822	0.213358	0.532537	1.41861	0.00867679	0.270044	1.30271	0.0484211	0.35246	1.29482	0.062201	0.410826	-1.08334	0.283433	0.584747
M5 GO Biological Process	GOBP_RESPONSE_TO_LITHIUM_ION	17	-0.842203	0.708758	0.932721	1.41713	0.0843373	0.272039	0.69823	0.873967	0.991755	1.46058	0.073913	0.272724	-0.952793	0.542744	0.785812
M5 GO Biological Process	GOBP_OVULATION_CYCLE_PROCESS	47	1.16375	0.203822	0.404202	1.41681	0.0469083	0.27192	-0.984453	0.475891	0.695473	1.57001	0.00923787	0.195039	0.957917	0.535156	0.703036
M5 GO Biological Process	GOBP_BILE_ACID_BIOSYNTHETIC_PROCESS	31	-1.43705	0.0488722	0.186242	1.41607	0.07431	0.272508	1.33758	0.100604	0.315131	1.23753	0.155606	0.479632	-1.5193	0.0407332	0.12717
MH Hallmark	HALLMARK_HYPOXIA	195	1.46779	0.00437637	0.168648	1.41264	0.0133333	0.277848	1.2654	0.0383065	0.399254	1.44688	0.00265957	0.275416	1.40014	0.0114504	0.220737
M5 GO Biological Process	GOBP_NEGATIVE_REGULATION_OF_MUSCLE_TISSUE_DEVELOPMENT	16	1.10412	0.343035	0.477039	1.41022	0.0899582	0.281598	0.755037	0.808429	0.97207	1.1472	0.234783	0.577353	0.650834	0.917836	0.985209
M5 GO Molecular Function	GOMF_PROTEIN_HORMONE_RECEPTOR_ACTIVITY	18	-1.04371	0.375712	0.674341	1.41008	0.0798319	0.281133	1.30573	0.146392	0.350935	1.15387	0.285714	0.575457	-0.884903	0.615385	0.870939
M5 GO Biological Process	GOBP_NEUTRAL_LIPID_METABOLIC_PROCESS	142	-1.35063	0.0339623	0.259842	1.40986	0.0107527	0.280764	1.03075	0.386	0.697875	1.59181	0	0.181115	-1.60161	0	0.0818366
M5 GO Biological Process	GOBP_NEGATIVE_REGULATION_OF_GENE_EXPRESSION_VIA_CHROMOSOMAL_CPG_ISLAND_METHYLATION	18	-0.54333	0.979245	0.999191	1.40935	0.0824524	0.280875	1.27109	0.16537	0.391384	1.02296	0.419287	0.720957	-0.720981	0.858268	0.989408
M5 GO Biological Process	GOBP_REGULATION_OF_COLLAGEN_METABOLIC_PROCESS	62	1.47483	0.0216535	0.166718	1.4086	0.0340681	0.281493	-1.02299	0.421245	0.633512	1.46636	0.0302267	0.269253	1.29594	0.120968	0.290756
M5 GO Biological Process	GOBP_POSITIVE_REGULATION_OF_NEUROTRANSMITTER_TRANSPORT	26	0.917965	0.577825	0.775443	1.40676	0.0652174	0.284145	1.09517	0.322	0.606684	1.52144	0.0308789	0.226341	-0.749163	0.839458	0.986033
M5 GO Biological Process	GOBP_POSITIVE_REGULATION_OF_DNA_TEMPLATED_TRANSCRIPTION_ELONGATION	58	0.839139	0.754797	0.877018	1.40601	0.0393873	0.284847	1.63857	0.00792079	0.0964159	-0.765047	0.872549	0.943983	0.984811	0.471805	0.65899
M5 GO Cellular Component	GOCC_EXON_EXON_JUNCTION_COMPLEX	23	1.07344	0.346774	0.521803	1.40497	0.0914761	0.286044	1.21422	0.191268	0.456697	1.50895	0.0518018	0.234177	0.535741	0.988462	0.998952
M5 GO Biological Process	GOBP_REGULATION_OF_LIPID_METABOLIC_PROCESS	348	-1.44989	0	0.178548	1.40272	0	0.289467	1.09084	0.209354	0.615526	1.46165	0.00285714	0.27371	-1.55012	0	0.107655
M5 GO Biological Process	GOBP_ORGANOPHOSPHATE_CATABOLIC_PROCESS	233	-1.65986	0	0.0529007	1.40247	0.00453515	0.289179	1.34476	0.0204545	0.309547	1.10775	0.214876	0.617157	-1.63422	0	0.0684106
M5 GO Biological Process	GOBP_REGULATION_OF_CELLULAR_RESPONSE_TO_OXIDATIVE_STRESS	28	-1.67697	0.0142857	0.0470204	1.40232	0.0578035	0.288697	1.16489	0.241379	0.516843	1.31506	0.107623	0.396798	-1.70638	0.00399202	0.0449331
M5 GO Biological Process	GOBP_MRNA_PROCESSING	465	-0.965888	0.573171	0.785834	1.39918	0	0.293918	1.1583	0.104348	0.523476	1.35126	0	0.362872	-0.998491	0.443378	0.724365
M5 GO Biological Process	GOBP_POSITIVE_REGULATION_OF_FATTY_ACID_METABOLIC_PROCESS	46	-0.969482	0.492395	0.780279	1.39874	0.0398323	0.29397	1.26637	0.12069	0.398963	1.45853	0.0330969	0.274599	0.947253	0.531621	0.721037
MH Hallmark	HALLMARK_P53_PATHWAY	197	1.47339	0	0.165951	1.39715	0.00675676	0.296185	1.27601	0.0445344	0.385186	1.62751	0	0.160282	1.23176	0.0846774	0.346476
M5 GO Biological Process	GOBP_RIBOSOMAL_LARGE_SUBUNIT_ASSEMBLY	23	-1.1028	0.306613	0.581126	1.39557	0.0807453	0.298454	1.14253	0.264706	0.540001	1.24564	0.153846	0.477436	-1.20852	0.206767	0.418158
M5 GO Biological Process	GOBP_CARBOHYDRATE_TRANSMEMBRANE_TRANSPORT	122	-1.02308	0.38447	0.704944	1.39402	0.0151844	0.300571	1.45428	0.0147992	0.215976	1.37362	0.0126582	0.346469	-1.20032	0.130435	0.42975
M5 GO Biological Process	GOBP_GLUCOSE_IMPORT	84	-0.898389	0.665427	0.873951	1.39376	0.0258065	0.300244	1.5345	0.00976562	0.15599	1.31006	0.0769231	0.397636	-1.02913	0.401261	0.669075
M5 GO Molecular Function	GOMF_FAD_BINDING	43	-1.41936	0.056926	0.201393	1.39186	0.0567227	0.303213	0.99494	0.461078	0.753835	1.6328	0.00707547	0.158542	-1.4735	0.0305499	0.157382
M5 GO Biological Process	GOBP_CELLULAR_RESPONSE_TO_ALDEHYDE	16	-0.730433	0.841463	0.985742	1.38956	0.0894309	0.306985	-0.498954	0.994152	0.999569	1.44613	0.0704846	0.273962	-1.61734	0.0221328	0.0754079
M5 GO Biological Process	GOBP_ADAPTIVE_THERMOGENESIS	168	-1.28356	0.0411985	0.337469	1.38819	0.0153509	0.309074	1.15689	0.156522	0.524299	1.47979	0.0056338	0.261326	-1.38861	0.00594059	0.224083
M5 GO Biological Process	GOBP_DEOXYRIBONUCLEOTIDE_CATABOLIC_PROCESS	26	1.28631	0.124197	0.28483	1.38769	0.075594	0.309272	1.43536	0.059761	0.228787	0.96486	0.519397	0.779255	1.28133	0.128631	0.304221
M5 GO Biological Process	GOBP_NEGATIVE_REGULATION_OF_LIPID_TRANSPORT	30	0.848003	0.703093	0.868639	1.38717	0.0691824	0.309493	1.28244	0.1409	0.37661	1.57107	0.0267261	0.196812	-1.00006	0.45491	0.72288
M5 GO Molecular Function	GOMF_HYDRO_LYASE_ACTIVITY	59	-2.11577	0	0.000125226	1.38672	0.0658436	0.309593	1.43202	0.0150215	0.228865	0.862258	0.723982	0.887662	-1.82162	0	0.0168057
M5 GO Biological Process	GOBP_CELL_VOLUME_HOMEOSTASIS	39	-1.27683	0.137097	0.346176	1.3857	0.0643154	0.310962	1.14358	0.24948	0.538908	1.36901	0.0677201	0.352896	-1.28066	0.135029	0.338997
M5 GO Biological Process	GOBP_NEGATIVE_REGULATION_OF_PHOSPHATIDYLINOSITOL_3_KINASE_PROTEIN_KINASE_B_SIGNAL_TRANSDUCTION	63	0.936162	0.583333	0.744291	1.3857	0.0283843	0.310185	1.12787	0.247582	0.566446	1.68583	0	0.119561	-1.04382	0.355263	0.644572
M5 GO Biological Process	GOBP_STEROL_TRANSPORT	113	-1.37392	0.017341	0.238465	1.38565	0.0238612	0.309508	1.07134	0.309368	0.646248	1.44783	0.00956938	0.276577	-1.41891	0.0304878	0.196586
M5 GO Biological Process	GOBP_POSITIVE_REGULATION_OF_DNA_REPAIR	133	-1.07466	0.291822	0.621907	1.38547	0.0195228	0.309117	0.972306	0.522822	0.79266	1.10517	0.232446	0.621784	-1.06135	0.324803	0.614718
M5 GO Biological Process	GOBP_RESPONSE_TO_HYDROPEROXIDE	18	-0.779907	0.776471	0.967974	1.38538	0.0804124	0.308536	1.20384	0.217195	0.467704	1.48995	0.0470852	0.25113	-1.01523	0.441909	0.695805
M5 GO Biological Process	GOBP_VIRAL_RELEASE_FROM_HOST_CELL	23	-0.923537	0.573441	0.84013	1.38535	0.0918367	0.307839	1.47791	0.0609524	0.195928	1.05231	0.393617	0.686879	-0.693612	0.909091	0.994288
M5 GO Biological Process	GOBP_PHOSPHATIDYLGLYCEROL_METABOLIC_PROCESS	28	-1.71216	0.00392927	0.0358819	1.38496	0.0737705	0.307953	1.31984	0.116732	0.334503	1.01978	0.409091	0.722125	-1.57936	0.0333333	0.092083
M5 GO Molecular Function	GOMF_RNA_POLYMERASE_II_CTD_HEPTAPEPTIDE_REPEAT_MODIFYING_ACTIVITY	17	-0.909757	0.606526	0.861394	1.38485	0.0976645	0.307409	0.864671	0.646617	0.913649	1.04967	0.4102	0.690272	-0.787841	0.764587	0.963503
M5 GO Biological Process	GOBP_WHITE_FAT_CELL_DIFFERENTIATION	23	-0.89024	0.62249	0.881834	1.38481	0.0811359	0.306703	0.808915	0.771894	0.944185	1.40313	0.0717489	0.317577	-1.12896	0.26834	0.522304
M5 GO Biological Process	GOBP_CATECHOLAMINE_SECRETION	60	0.912683	0.626283	0.780491	1.3846	0.0491453	0.306334	1.01201	0.433404	0.728019	1.12566	0.262295	0.598301	1.06348	0.309278	0.540918
M5 GO Biological Process	GOBP_REGULATION_OF_SMALL_MOLECULE_METABOLIC_PROCESS	364	-1.61511	0	0.0729096	1.38302	0.0046729	0.3087	1.15494	0.0856531	0.526759	1.29979	0.00623053	0.406267	-1.67476	0	0.0541027
M5 GO Biological Process	GOBP_UNSATURATED_FATTY_ACID_METABOLIC_PROCESS	116	-1.0938	0.266294	0.593801	1.38294	0.0378619	0.308109	1.42347	0.0198238	0.237509	1.02714	0.39196	0.715809	-1.02119	0.411765	0.684987
M5 GO Biological Process	GOBP_REGULATION_OF_SYSTEMIC_ARTERIAL_BLOOD_PRESSURE_BY_HORMONE	41	1.28415	0.130621	0.287136	1.38286	0.0618337	0.307534	1.17559	0.224033	0.500647	1.17972	0.21934	0.549345	1.18577	0.180085	0.392192
M5 GO Biological Process	GOBP_MONOCARBOXYLIC_ACID_BIOSYNTHETIC_PROCESS	212	-1.56171	0	0.102989	1.38152	0.00444444	0.30949	1.34285	0.0209205	0.310314	1.22623	0.0616622	0.492791	-1.58108	0	0.091247
M5 GO Biological Process	GOBP_CATECHOL_CONTAINING_COMPOUND_METABOLIC_PROCESS	61	-1.16631	0.21374	0.495155	1.38114	0.0570825	0.309482	1.25449	0.122105	0.405725	1.27473	0.103774	0.436845	-1.19508	0.17735	0.437021
M5 GO Biological Process	GOBP_GLYCOSYLCERAMIDE_METABOLIC_PROCESS	15	1.15739	0.266	0.411104	1.38022	0.10664	0.310617	1.43596	0.0831722	0.229043	1.01486	0.420259	0.723631	1.16229	0.257606	0.414123
M5 GO Biological Process	GOBP_TRIGLYCERIDE_METABOLIC_PROCESS	109	-1.2163	0.131631	0.425229	1.3796	0.0248447	0.311094	1.17855	0.145161	0.496942	1.62505	0.00518135	0.161048	-1.40909	0.0292276	0.205728
M5 GO Molecular Function	GOMF_LIPID_TRANSMEMBRANE_TRANSPORTER_ACTIVITY	55	-1.02531	0.411215	0.69961	1.37928	0.0626305	0.311049	1.24604	0.147117	0.416344	1.15554	0.217391	0.574032	-1.15268	0.237452	0.487856
M5 GO Biological Process	GOBP_DECIDUALIZATION	23	0.944873	0.564103	0.73103	1.37903	0.0708661	0.310812	0.975999	0.474747	0.787315	1.23906	0.157658	0.478737	0.80671	0.738791	0.908518
M5 GO Biological Process	GOBP_CELLULAR_RESPONSE_TO_XENOBIOTIC_STIMULUS	159	-1.16339	0.153137	0.500179	1.37889	0.0111607	0.310346	1.41909	0.00996016	0.241017	1.07616	0.285714	0.657864	-1.25073	0.0685484	0.371141
M5 GO Molecular Function	GOMF_PROTON_CHANNEL_ACTIVITY	19	-1.25006	0.17782	0.377281	1.37864	0.0977131	0.310082	1.43391	0.0794297	0.228099	0.987453	0.459341	0.750317	-1.25641	0.179435	0.366472
M5 GO Biological Process	GOBP_NADP_METABOLIC_PROCESS	51	-2.17807	0	3.08217e-05	1.37772	0.0382294	0.311288	0.958082	0.533613	0.808188	1.56602	0.0152672	0.195072	-2.25975	0	0
M5 GO Biological Process	GOBP_REGULATION_OF_AUTOPHAGY_OF_MITOCHONDRION_IN_RESPONSE_TO_MITOCHONDRIAL_DEPOLARIZATION	16	-1.19194	0.218182	0.458545	1.37768	0.109127	0.310617	0.91076	0.591102	0.871458	1.00765	0.429214	0.728617	-1.35661	0.10124	0.257825
M5 GO Molecular Function	GOMF_FATTY_ACID_TRANSMEMBRANE_TRANSPORTER_ACTIVITY	22	-1.3608	0.0943775	0.248443	1.377	0.0853659	0.311235	1.58626	0.0233051	0.120669	1.20899	0.205128	0.51438	-1.58507	0.030303	0.0893683
M5 GO Biological Process	GOBP_PYRIMIDINE_NUCLEOBASE_METABOLIC_PROCESS	19	-1.29527	0.145383	0.32434	1.37679	0.0824742	0.310868	1.55903	0.0359281	0.136534	1.05395	0.365854	0.686036	-1.41279	0.0942308	0.203265
M5 GO Biological Process	GOBP_ARACHIDONIC_ACID_METABOLIC_PROCESS	62	-0.974799	0.500945	0.772531	1.37658	0.04329	0.310543	1.44883	0.0262626	0.217131	0.874493	0.699317	0.875897	-0.821525	0.778226	0.939666
M5 GO Biological Process	GOBP_REGULATION_OF_RECEPTOR_BINDING	19	-0.759735	0.797271	0.978621	1.37584	0.0936864	0.311247	-0.830505	0.679921	0.897019	1.42885	0.0688889	0.290043	-1.04424	0.385965	0.643881
M5 GO Biological Process	GOBP_REGULATION_OF_CHROMATIN_ORGANIZATION	35	-1.27331	0.119926	0.350686	1.37453	0.0660592	0.313116	1.2492	0.137295	0.412557	1.24182	0.150463	0.477045	-1.33486	0.0891089	0.27824
M5 GO Biological Process	GOBP_INTRACELLULAR_CORTICOSTEROID_RECEPTOR_SIGNALING_PATHWAY	17	-1.25972	0.180873	0.369548	1.374	0.0947776	0.31344	1.05275	0.371429	0.671851	1.54938	0.04814	0.203382	-1.30084	0.159509	0.313307
M5 GO Biological Process	GOBP_OVULATION	19	-0.622033	0.950549	0.995216	1.37284	0.0860927	0.314988	0.958981	0.526703	0.807663	1.25585	0.189583	0.466096	-0.923238	0.555777	0.828674
M5 GO Biological Process	GOBP_ENDOPLASMIC_RETICULUM_UNFOLDED_PROTEIN_RESPONSE	70	1.01552	0.410931	0.609585	1.3708	0.036961	0.318319	1.41855	0.0315582	0.240696	0.867713	0.760192	0.883247	1.02103	0.420118	0.607994
M5 GO Biological Process	GOBP_LIPID_HOMEOSTASIS	173	-1.32279	0.0245747	0.290807	1.36874	0.0218818	0.321765	1.30691	0.0406504	0.350224	1.41958	0.00518135	0.30027	-1.44978	0.00965251	0.172538
M5 GO Biological Process	GOBP_CELLULAR_RESPONSE_TO_STEROID_HORMONE_STIMULUS	170	-0.961756	0.577899	0.789248	1.366	0.00925926	0.326632	-0.876587	0.776238	0.849363	1.4936	0.00275482	0.250062	-1.17918	0.141732	0.455683
M5 GO Biological Process	GOBP_CARBOHYDRATE_CATABOLIC_PROCESS	168	-1.46884	0.00551471	0.165538	1.36379	0.0248869	0.330299	1.28904	0.0378947	0.36962	1.28714	0.0446194	0.419707	-1.51894	0.00191205	0.127157
M5 GO Cellular Component	GOCC_AUTOPHAGOSOME_MEMBRANE	43	0.933463	0.560768	0.748547	1.36351	0.0697168	0.330072	1.53479	0.0131579	0.156154	1.18088	0.195755	0.548299	0.816261	0.797595	0.900992
M5 GO Biological Process	GOBP_GLYCEROLIPID_CATABOLIC_PROCESS	62	-1.79847	0	0.0156452	1.36126	0.0354767	0.333876	1.29408	0.0823529	0.361638	1.3567	0.0503432	0.357884	-1.94327	0	0.00437027
M5 GO Cellular Component	GOCC_CATALYTIC_STEP_2_SPLICEOSOME	90	-0.747877	0.943289	0.980652	1.35903	0.0237581	0.337965	1.15478	0.199612	0.526064	1.15044	0.190123	0.576334	-0.793537	0.86785	0.956667
M5 GO Molecular Function	GOMF_TRANSLATION_INITIATION_FACTOR_BINDING	35	0.795451	0.78178	0.921325	1.3589	0.0901288	0.337428	1.13058	0.267057	0.563387	0.968333	0.529412	0.775501	0.697357	0.914683	0.971542
M5 GO Cellular Component	GOCC_PROTEIN_KINASE_COMPLEX	130	-1.02565	0.388462	0.699118	1.35871	0.0150215	0.337044	1.32906	0.0513347	0.324187	1.17644	0.123737	0.549132	-1.09647	0.261759	0.568056
M5 GO Molecular Function	GOMF_ALDEHYDE_DEHYDROGENASE_NAD_P_PLUS_ACTIVITY	19	-1.39834	0.0878906	0.216241	1.35867	0.1	0.336358	-1.04629	0.40239	0.600099	1.59365	0.022779	0.181911	-1.67997	0.0151515	0.0523268
M5 GO Biological Process	GOBP_CELLULAR_RESPONSE_TO_FLUID_SHEAR_STRESS	17	1.19486	0.238636	0.372723	1.35831	0.110487	0.336321	-0.806845	0.722334	0.914937	1.80707	0.00219298	0.0855968	0.842996	0.693416	0.872336
M5 GO Biological Process	GOBP_POSITIVE_REGULATION_BY_HOST_OF_VIRAL_TRANSCRIPTION	17	-1.04285	0.417308	0.675867	1.35807	0.0987654	0.33609	1.16179	0.27789	0.521703	1.0967	0.325472	0.632975	-1.08942	0.348089	0.573968
MH Hallmark	HALLMARK_REACTIVE_OXYGEN_SPECIES_PATHWAY	48	-1.11515	0.275281	0.562394	1.35796	0.0817204	0.335553	1.30206	0.108652	0.352051	1.20085	0.173171	0.520193	-1.10152	0.276596	0.562685
M5 GO Biological Process	GOBP_REGULATION_OF_RENAL_SYSTEM_PROCESS	23	1.11959	0.314961	0.455903	1.3561	0.0929293	0.338758	1.31459	0.131417	0.340877	1.425	0.0491453	0.295592	1.20074	0.213115	0.380361
M5 GO Biological Process	GOBP_RESPONSE_TO_LEUKEMIA_INHIBITORY_FACTOR	125	0.772003	0.957627	0.939925	1.35519	0.02	0.340008	1.28671	0.0559006	0.372263	1.44967	0.0111111	0.277925	-0.807444	0.886	0.948725
M5 GO Biological Process	GOBP_ADENOSINE_METABOLIC_PROCESS	15	1.06808	0.364583	0.526968	1.35289	0.118998	0.344211				1.05665	0.373444	0.683017
M5 GO Biological Process	GOBP_RESPONSE_TO_PEPTIDE_HORMONE	371	-1.33187	0.0087108	0.279931	1.35266	0.00235849	0.343969	1.07574	0.212054	0.639937	1.39928	0.0033557	0.321838	-1.43891	0	0.179657
M5 GO Biological Process	GOBP_PHOSPHOLIPID_CATABOLIC_PROCESS	51	-1.70384	0.00206186	0.0383259	1.35102	0.0663984	0.346693	0.93459	0.566075	0.834761	1.27956	0.118329	0.432166	-1.74072	0.00193798	0.034233
M5 GO Biological Process	GOBP_POSITIVE_REGULATION_OF_TRIGLYCERIDE_BIOSYNTHETIC_PROCESS	19	-1.44281	0.0642722	0.182633	1.35026	0.109244	0.34744	-0.841934	0.712831	0.88826	1.49226	0.0441501	0.25038	-1.545	0.0414201	0.110892
M5 GO Biological Process	GOBP_NEGATIVE_REGULATION_OF_LIPID_STORAGE	29	-1.39826	0.0728347	0.215925	1.34903	0.083503	0.349227	1.0579	0.371542	0.665824	1.53885	0.0154867	0.2127	-1.51722	0.04	0.127895
M5 GO Molecular Function	GOMF_NADPH_BINDING	16	-1.38512	0.0903614	0.229154	1.34854	0.102041	0.349479	1.22027	0.195378	0.447066	0.945571	0.557303	0.801653	-1.23517	0.187135	0.393378
M5 GO Biological Process	GOBP_TYPE_B_PANCREATIC_CELL_DIFFERENTIATION	24	-1.14528	0.28169	0.525069	1.34784	0.11336	0.350265	1.00102	0.441237	0.744306	1.3929	0.0927152	0.326737	-0.919043	0.59802	0.834292
M5 GO Cellular Component	GOCC_U2_TYPE_CATALYTIC_STEP_2_SPLICEOSOME	30	-0.959578	0.513966	0.79219	1.34772	0.083691	0.349759	1.17895	0.212476	0.496457	0.885675	0.654812	0.863492	-0.935376	0.544898	0.813344
M5 GO Biological Process	GOBP_REGULATION_OF_BLOOD_VESSEL_ENDOTHELIAL_CELL_MIGRATION	96	-0.985296	0.481696	0.757895	1.34737	0.0272537	0.349692	0.887873	0.706967	0.896502	1.29231	0.0634146	0.415116	-1.16908	0.157685	0.468628
M5 GO Biological Process	GOBP_REGULATION_OF_TRANSCRIPTION_BY_RNA_POLYMERASE_I	44	-0.633691	0.985772	0.996918	1.3471	0.062753	0.349507	0.926383	0.582645	0.849564	1.20558	0.194836	0.516823	-0.848444	0.726899	0.910666
M5 GO Biological Process	GOBP_POSITIVE_REGULATION_OF_SMOOTH_MUSCLE_CELL_DIFFERENTIATION	17	-1.30414	0.1423	0.31179	1.34586	0.135135	0.351444	1.08823	0.349705	0.620362	1.101	0.303609	0.62821	-1.31208	0.139806	0.302205
M5 GO Biological Process	GOBP_NEGATIVE_REGULATION_OF_HEART_RATE	15	-1.56679	0.032	0.100593	1.3454	0.115854	0.351648				1.08071	0.340376	0.651863	-1.50821	0.0530303	0.132686
M5 GO Molecular Function	GOMF_STEROL_TRANSFER_ACTIVITY	23	0.715793	0.863248	0.965394	1.3445	0.114471	0.352958	1.70328	0.00788955	0.0668297	1.21225	0.219457	0.512286	-1.01676	0.449187	0.692415
M5 GO Cellular Component	GOCC_U12_TYPE_SPLICEOSOMAL_COMPLEX	27	-0.584227	0.978175	0.997768	1.34383	0.0918367	0.35363	1.11115	0.272381	0.587621	1.38934	0.0615034	0.330486	-0.618973	0.936634	1
M5 GO Biological Process	GOBP_PYRUVATE_METABOLIC_PROCESS	131	-1.86857	0	0.00770165	1.34318	0.0300429	0.354376	1.44753	0.00408998	0.218503	1.07476	0.286472	0.658386	-1.78259	0	0.024556
M5 GO Molecular Function	GOMF_RNA_POLYMERASE_CORE_ENZYME_BINDING	42	-1.2684	0.137037	0.357513	1.3421	0.090708	0.355935	-0.563123	0.984906	0.999247	1.32624	0.0953488	0.386282	-1.56008	0.0119522	0.101975
M5 GO Biological Process	GOBP_ALDEHYDE_BIOSYNTHETIC_PROCESS	26	-1.56463	0.0199601	0.101408	1.34191	0.0976096	0.355639	0.952118	0.516	0.81359	1.22111	0.192394	0.500486	-1.46215	0.0577689	0.165588
M5 GO Biological Process	GOBP_POSITIVE_REGULATION_OF_LIPID_METABOLIC_PROCESS	154	-1.48006	0.00556586	0.157284	1.34124	0.0373626	0.356366	1.05619	0.312629	0.667562	1.59516	0.0103896	0.186629	-1.5859	0.00198413	0.089061
M5 GO Biological Process	GOBP_RESPONSE_TO_ALKALOID	76	1.02534	0.414433	0.592026	1.34119	0.0613497	0.355704	1.37165	0.0460251	0.285308	-1.11418	0.241554	0.520151	1.03746	0.355789	0.578895
M5 GO Biological Process	GOBP_MONOCARBOXYLIC_ACID_TRANSPORT	173	-1.25509	0.0646388	0.372519	1.3372	0.0240175	0.363881	1.21418	0.109278	0.456205	1.25413	0.0572207	0.46811	-1.24406	0.0806452	0.378499
M5 GO Molecular Function	GOMF_O_METHYLTRANSFERASE_ACTIVITY	23	-1.14474	0.264529	0.525482	1.3369	0.0976096	0.363707	1.28827	0.141176	0.370127	0.917676	0.555305	0.830504	-1.06828	0.36811	0.603836
M5 GO Molecular Function	GOMF_RNA_POLYMERASE_BINDING	62	-1.01065	0.435115	0.722145	1.3366	0.0669546	0.36357	0.58403	0.996205	0.998176	1.37856	0.0614657	0.341515	-1.26739	0.108108	0.354422
M5 GO Biological Process	GOBP_RESPONSE_TO_NUTRIENT_LEVELS	364	-1.20683	0.0454545	0.435083	1.3354	0.00465116	0.365509	1.03681	0.339093	0.690531	1.42763	0	0.291519	-1.3092	0.00806452	0.305536
M5 GO Biological Process	GOBP_ORGANELLE_DISASSEMBLY	164	-1.23386	0.0836502	0.395657	1.33511	0.0217865	0.365471	1.05588	0.31893	0.667378	1.21432	0.0777202	0.50971	-1.39482	0.0139165	0.219879
M5 GO Biological Process	GOBP_REGULATION_OF_EXOSOMAL_SECRETION	17	1.02358	0.422449	0.595298	1.33357	0.124236	0.368128	1.08218	0.351626	0.629153	1.43199	0.079918	0.285821	0.790405	0.780392	0.922369
M5 GO Biological Process	GOBP_GLYCOLYTIC_PROCESS_THROUGH_FRUCTOSE_6_PHOSPHATE	26	-1.63772	0.0171429	0.061835	1.33299	0.102725	0.368593	1.60468	0.0150538	0.109602	-0.707711	0.884477	0.967644	-1.38804	0.0740038	0.224114
M5 GO Biological Process	GOBP_REGULATION_OF_SYSTEMIC_ARTERIAL_BLOOD_PRESSURE_MEDIATED_BY_A_CHEMICAL_SIGNAL	51	-0.97105	0.479532	0.777047	1.33234	0.0607966	0.369253	1.03747	0.391919	0.68963	1.24458	0.127473	0.477836	-0.981355	0.488798	0.750792
M5 GO Biological Process	GOBP_SNARE_COMPLEX_ASSEMBLY	17	1.29542	0.161165	0.277511	1.33216	0.134	0.368899	-1.35339	0.126789	0.25677	1.56263	0.0427928	0.195842	-0.704072	0.865759	0.992513
M5 GO Biological Process	GOBP_POSITIVE_REGULATION_OF_NEUROTRANSMITTER_SECRETION	20	0.794499	0.756385	0.922169	1.33208	0.103093	0.368309	-1.04397	0.397119	0.603693	1.7183	0.0175824	0.114477	-1.0891	0.342308	0.574357
M5 GO Biological Process	GOBP_PYRIMIDINE_DEOXYRIBONUCLEOTIDE_METABOLIC_PROCESS	20	1.15192	0.270563	0.415608	1.33032	0.122845	0.371524	1.94015	0	0.0116145	0.945506	0.529817	0.800746	1.20164	0.229474	0.37962
M5 GO Biological Process	GOBP_NEGATIVE_REGULATION_OF_ENDOTHELIAL_CELL_APOPTOTIC_PROCESS	32	0.84667	0.708835	0.869813	1.32948	0.0942308	0.372645	1.26209	0.120724	0.401857	1.56934	0.0231579	0.194849	0.939153	0.539749	0.734927
M5 GO Biological Process	GOBP_SERTOLI_CELL_DEVELOPMENT	19	0.748995	0.812245	0.953321	1.32897	0.113248	0.373063	1.20616	0.195609	0.463656	1.31474	0.121681	0.396699	0.747954	0.815041	0.949678
M5 GO Biological Process	GOBP_CELLULAR_RESPONSE_TO_TOPOLOGICALLY_INCORRECT_PROTEIN	97	0.765308	0.953684	0.944283	1.32654	0.038961	0.377994	1.42703	0.0235043	0.234911	-0.897643	0.696517	0.810177	0.813697	0.856859	0.903609
M5 GO Biological Process	GOBP_AMIDE_BIOSYNTHETIC_PROCESS	130	-1.375	0.0174757	0.238473	1.32563	0.0231092	0.379343	1.38047	0.0319361	0.278764	1.10425	0.221374	0.621356	-1.32138	0.0390144	0.294326
M5 GO Biological Process	GOBP_POLYSACCHARIDE_METABOLIC_PROCESS	112	-1.75342	0	0.0250569	1.32542	0.0354767	0.379041	1.15382	0.164	0.526928	1.34384	0.0347395	0.370136	-1.89213	0	0.00808661
M5 GO Biological Process	GOBP_MITOCHONDRIAL_RNA_PROCESSING	20	-2.20056	0	1.14747e-05	1.32225	0.137577	0.385802	1.6763	0.0122449	0.0790444	-0.534412	0.986301	0.996981	-2.24139	0	1.45216e-05
M5 GO Biological Process	GOBP_NEGATIVE_REGULATION_OF_PROGRAMMED_NECROTIC_CELL_DEATH	18	-0.622175	0.959267	0.995621	1.32096	0.129225	0.388038	1.24225	0.197266	0.421083	1.04254	0.437358	0.702478	-0.696572	0.867076	0.9931
M5 GO Biological Process	GOBP_AMIDE_CATABOLIC_PROCESS	17	-0.813333	0.712928	0.953223	1.31778	0.138229	0.395019	0.968298	0.494141	0.797907	1.26752	0.176211	0.446943	-0.966157	0.52439	0.768538
M5 GO Molecular Function	GOMF_ESTRADIOL_17_BETA_DEHYDROGENASE_NAD_P_ACTIVITY	17	-1.10152	0.321495	0.582702	1.31741	0.116525	0.395017	1.46852	0.0539033	0.203049	0.817841	0.724947	0.922571
M5 GO Molecular Function	GOMF_HEXOSAMINIDASE_ACTIVITY	17	1.42592	0.067623	0.190159	1.31731	0.113169	0.394416	-1.05681	0.356994	0.581119	1.56921	0.0537634	0.193917	0.987841	0.501044	0.654477
M5 GO Biological Process	GOBP_CELL_FATE_COMMITMENT_INVOLVED_IN_FORMATION_OF_PRIMARY_GERM_LAYER	28	1.16327	0.248954	0.40449	1.31728	0.0987124	0.393688	0.892622	0.636905	0.893737	0.949672	0.560345	0.797068	1.0402	0.403846	0.574051
M5 GO Molecular Function	GOMF_LRR_DOMAIN_BINDING	20	1.28163	0.148536	0.29046	1.3142	0.122407	0.400234	0.986466	0.447423	0.766885	1.55162	0.0319635	0.203497	0.865106	0.652008	0.846031
M5 GO Molecular Function	GOMF_PRIMARY_ACTIVE_TRANSMEMBRANE_TRANSPORTER_ACTIVITY	128	-1.8809	0	0.00682083	1.31395	0.0408163	0.400032	1.24417	0.0802469	0.418355	1.18872	0.111111	0.540769	-1.93822	0	0.00463421
M5 GO Biological Process	GOBP_TELOMERE_MAINTENANCE_IN_RESPONSE_TO_DNA_DAMAGE	32	-1.2642	0.134122	0.363961	1.31363	0.127615	0.400065	-0.900724	0.62	0.8134	1.76941	0.00894855	0.0986052	-1.44757	0.0385396	0.174836
M5 GO Biological Process	GOBP_ARGININE_METABOLIC_PROCESS	18	-1.00324	0.459883	0.730226	1.31305	0.145492	0.400734	1.44091	0.0773931	0.223885	1.12483	0.28125	0.596664	-0.934233	0.530172	0.81253
M5 GO Biological Process	GOBP_CELL_REDOX_HOMEOSTASIS	31	-1.52372	0.0294695	0.12913	1.31285	0.118012	0.400386	1.63655	0.0137525	0.0970937	0.638545	0.962222	0.987674	-1.40059	0.0606695	0.215149
M5 GO Molecular Function	GOMF_PROTEIN_PHOSPHATASE_1_BINDING	29	0.811646	0.771489	0.905914	1.31267	0.0928726	0.400015	1.14603	0.236473	0.536229	1.36121	0.0915493	0.35431	-0.730933	0.853465	0.989458
M5 GO Biological Process	GOBP_DIACYLGLYCEROL_METABOLIC_PROCESS	28	-1.14441	0.246654	0.525286	1.31243	0.11134	0.399756	-0.83617	0.688623	0.891107	1.21527	0.184091	0.510249	-1.42191	0.0652174	0.194124
M5 GO Biological Process	GOBP_REGULATION_OF_DNA_METHYLATION_DEPENDENT_HETEROCHROMATIN_FORMATION	16	-1.01153	0.432323	0.72055	1.31216	0.140594	0.399635	1.36836	0.120253	0.287705	0.953337	0.517621	0.794095	-0.990072	0.44894	0.738266
M5 GO Biological Process	GOBP_CELLULAR_RESPONSE_TO_STEROL	26	-1.01118	0.440154	0.72107	1.31193	0.0970464	0.399385	-0.844174	0.685885	0.886264	1.97833	0	0.0306533	-1.37527	0.0890688	0.239248
M5 GO Molecular Function	GOMF_SEQUENCE_SPECIFIC_SINGLE_STRANDED_DNA_BINDING	15	-0.820745	0.721414	0.948884	1.30993	0.141199	0.403451	-0.413518	0.997955	0.999669	1.33318	0.124454	0.377512	-1.11303	0.309917	0.544951
M5 GO Biological Process	GOBP_ADULT_HEART_DEVELOPMENT	16	-1.44399	0.068	0.182611	1.30844	0.120553	0.406248	1.07814	0.341317	0.636813	1.30822	0.142857	0.400182	-1.6094	0.0217822	0.0783445
M5 GO Biological Process	GOBP_TRNA_PROCESSING	124	-1.64649	0	0.0581973	1.30834	0.0470852	0.405691	1.46051	0.00831601	0.209378	0.933117	0.629723	0.813874	-1.57741	0.00200401	0.0928278
M5 GO Molecular Function	GOMF_LYSOPHOSPHOLIPASE_ACTIVITY	23	-0.828693	0.731755	0.940495	1.30812	0.103093	0.405419	1.12374	0.306818	0.573094	1.01808	0.40724	0.724612	-0.896641	0.604563	0.855534
M5 GO Cellular Component	GOCC_NUCLEAR_MATRIX	106	-1.0327	0.399254	0.690011	1.30794	0.0503282	0.405062	1.24536	0.0840708	0.417301	1.01155	0.390123	0.726731	-0.866822	0.762279	0.891195
M5 GO Cellular Component	GOCC_PRECATALYTIC_SPLICEOSOME	52	0.992027	0.468127	0.648929	1.30698	0.101215	0.406582	0.823628	0.796512	0.94073	1.48253	0.0331858	0.258625	0.802855	0.808511	0.910369
M5 GO Cellular Component	GOCC_PROTEIN_PHOSPHATASE_TYPE_1_COMPLEX	18	-0.775264	0.785441	0.970635	1.30686	0.135246	0.406073	1.6559	0.0162933	0.0880698	0.8284	0.707265	0.914821	-0.566589	0.974257	1
M5 GO Biological Process	GOBP_NEGATIVE_REGULATION_OF_KINASE_ACTIVITY	192	1.13939	0.166307	0.429925	1.30644	0.033557	0.406273	1.17613	0.121795	0.500435	1.17566	0.125683	0.549929	1.31826	0.0288066	0.275777
M5 GO Biological Process	GOBP_ICOSANOID_METABOLIC_PROCESS	121	0.854029	0.827368	0.861657	1.30625	0.0361702	0.405908	1.26993	0.0795918	0.392684	0.996736	0.446224	0.741506	0.745335	0.96	0.95101
M5 GO Molecular Function	GOMF_BETA_TUBULIN_BINDING	43	-0.690777	0.94186	0.9913	1.30614	0.100642	0.40543	1.38899	0.0599613	0.269182	1.17133	0.196796	0.552107	0.701192	0.924242	0.970481
M5 GO Biological Process	GOBP_NEGATIVE_REGULATION_OF_SMALL_MOLECULE_METABOLIC_PROCESS	115	-1.59784	0	0.0810697	1.30571	0.0388769	0.405679	0.979297	0.520492	0.781442	1.35416	0.0287206	0.35907	-1.70818	0	0.0442659
M5 GO Biological Process	GOBP_RETINA_HOMEOSTASIS	58	-0.835676	0.751969	0.937317	1.30403	0.0858896	0.40894	1.42018	0.042735	0.239851	0.929958	0.605568	0.818216	0.756165	0.90099	0.945535
M5 GO Cellular Component	GOCC_PHOTORECEPTOR_OUTER_SEGMENT	81	0.976288	0.487854	0.677295	1.30391	0.0673469	0.408365	1.18137	0.175983	0.492989	1.36272	0.0465686	0.354639	0.919264	0.62279	0.768023
M5 GO Biological Process	GOBP_POSITIVE_REGULATION_OF_TRANSCRIPTION_BY_RNA_POLYMERASE_I	33	-0.799658	0.794821	0.960261	1.30329	0.103448	0.409126	0.984953	0.488095	0.769344	1.16511	0.230047	0.560918	-0.862874	0.682081	0.893905
M5 GO Biological Process	GOBP_REGULATION_OF_RESPONSE_TO_ENDOPLASMIC_RETICULUM_STRESS	80	-0.949757	0.545272	0.802629	1.30325	0.0632411	0.408419	1.61003	0.002079	0.107125	0.969262	0.53528	0.773664	-0.827347	0.824635	0.935716
M5 GO Molecular Function	GOMF_ACID_THIOL_LIGASE_ACTIVITY	28	-1.89125	0	0.00589615	1.30237	0.110891	0.409714	1.42342	0.0564516	0.236995	1.21159	0.196035	0.513326	-1.88007	0	0.0090804
M5 GO Cellular Component	GOCC_TRANSCRIPTION_ELONGATION_FACTOR_COMPLEX	51	-0.887272	0.646271	0.883417	1.30195	0.0854701	0.40998	1.23368	0.146435	0.429981	1.01774	0.451835	0.724458	-0.935188	0.593814	0.813365
M5 GO Biological Process	GOBP_NOREPINEPHRINE_METABOLIC_PROCESS	20	-1.88225	0	0.00671183	1.30134	0.1258	0.410707	1.39253	0.0963855	0.267244	0.906189	0.5837	0.840487	-1.59368	0.0263158	0.0861972
M5 GO Biological Process	GOBP_MITOCHONDRIAL_TRANSMEMBRANE_TRANSPORT	92	-2.04266	0	0.000590702	1.3013	0.0549683	0.410028	1.73063	0	0.0585856	-0.810077	0.849913	0.911218	-1.76839	0	0.0280136
M5 GO Biological Process	GOBP_HYDROGEN_PEROXIDE_CATABOLIC_PROCESS	23	-1.52317	0.0366795	0.129313	1.30108	0.122881	0.409834	1.12051	0.289362	0.576026	1.56869	0.020362	0.193493	-1.6371	0.00766283	0.0671284
M5 GO Biological Process	GOBP_HYALURONAN_CATABOLIC_PROCESS	18	1.55737	0.0364372	0.124433	1.2994	0.127745	0.413283	1.24611	0.186722	0.41677	1.23772	0.202479	0.479904	1.40044	0.083004	0.221117
M5 GO Biological Process	GOBP_ALCOHOL_METABOLIC_PROCESS	324	-1.5071	0	0.141118	1.29902	0.00896861	0.413502	1.08523	0.233792	0.625284	1.2511	0.0174927	0.471357	-1.45714	0	0.168408
M5 GO Molecular Function	GOMF_MONOATOMIC_ION_GATED_CHANNEL_ACTIVITY	26	-1.21196	0.204981	0.42962	1.29876	0.121339	0.413363	-0.758884	0.846791	0.943494	1.79399	0.00225225	0.0922623	-1.41583	0.0588235	0.199901
M5 GO Biological Process	GOBP_STRIATED_MUSCLE_CELL_APOPTOTIC_PROCESS	74	-1.06892	0.347426	0.632412	1.29751	0.0889371	0.415749	1.17114	0.17495	0.504833	1.02142	0.398618	0.721118	-1.06463	0.352601	0.609567
M5 GO Biological Process	GOBP_PYRIDINE_CONTAINING_COMPOUND_METABOLIC_PROCESS	189	-2.06355	0	0.000399874	1.29712	0.0443459	0.41597	1.20183	0.0920245	0.469245	1.05945	0.282051	0.679196	-2.03251	0	0.00128898
M5 GO Cellular Component	GOCC_TRANSFERASE_COMPLEX_TRANSFERRING_PHOSPHORUS_CONTAINING_GROUPS	269	-1.10627	0.184859	0.577139	1.29685	0.0230415	0.41587	1.24644	0.0495283	0.41716	1.1186	0.135294	0.60543	-1.05502	0.291429	0.627094
M5 GO Biological Process	GOBP_RENAL_SYSTEM_PROCESS_INVOLVED_IN_REGULATION_OF_SYSTEMIC_ARTERIAL_BLOOD_PRESSURE	26	1.32273	0.106339	0.258455	1.29676	0.119914	0.415313	1.04138	0.390593	0.685383	1.11221	0.289855	0.612752	1.30634	0.128713	0.284385
M5 GO Biological Process	GOBP_REGULATION_OF_GENERATION_OF_PRECURSOR_METABOLITES_AND_ENERGY	153	-1.79264	0	0.0164697	1.29671	0.0489362	0.414648	1.65326	0	0.0891841	1.20947	0.101523	0.51696	-1.8743	0	0.00953172
M5 GO Biological Process	GOBP_NEGATIVE_REGULATION_OF_COLD_INDUCED_THERMOGENESIS	47	-1.09928	0.294466	0.585454	1.2967	0.0976096	0.413872	1.24618	0.129741	0.417203	1.29861	0.100467	0.408307	-1.13685	0.254902	0.511348
M5 GO Biological Process	GOBP_DEOXYRIBONUCLEOTIDE_METABOLIC_PROCESS	45	1.03744	0.400844	0.572148	1.29623	0.0870488	0.414157	1.74761	0.00207469	0.0528255	-0.936314	0.568458	0.756119	1.27494	0.120163	0.30972
M5 GO Molecular Function	GOMF_4_IRON_4_SULFUR_CLUSTER_BINDING	41	-2.27499	0	0	1.29584	0.104255	0.414356	1.44169	0.0439771	0.223811	-0.92226	0.585278	0.77448	-2.15547	0	0.000164463
M5 GO Molecular Function	GOMF_PHOSPHOTRANSFERASE_ACTIVITY_PHOSPHATE_GROUP_AS_ACCEPTOR	29	-0.907174	0.597222	0.864454	1.29578	0.110429	0.413722	1.71149	0.00856531	0.064631	1.07822	0.317972	0.653901	-0.732996	0.876	0.98884
M5 GO Biological Process	GOBP_RESPONSE_TO_STILBENOID	20	-1.04375	0.413793	0.674757	1.29558	0.121951	0.413479	-0.810808	0.755694	0.914307	1.27527	0.163399	0.437065	-1.42686	0.0727273	0.189552
M5 GO Biological Process	GOBP_CARDIOLIPIN_METABOLIC_PROCESS	16	-1.84215	0.00194553	0.00999774	1.29546	0.138211	0.413002	1.57236	0.0313725	0.129861	1.13207	0.281879	0.592092	-1.75117	0.008	0.0314329
M5 GO Cellular Component	GOCC_AUTOPHAGOSOME	89	0.908183	0.654348	0.787659	1.29534	0.0670996	0.412488	1.23655	0.122984	0.426869	1.26387	0.0837321	0.453775	0.787583	0.883436	0.924072
M5 GO Biological Process	GOBP_REGULATION_OF_MITOTIC_SPINDLE_ASSEMBLY	18	1.15664	0.257202	0.411988	1.29483	0.152263	0.412912	1.05923	0.367677	0.66353	1.06683	0.362069	0.670231	1.35471	0.121649	0.250811
M5 GO Biological Process	GOBP_POSITIVE_REGULATION_OF_TRIGLYCERIDE_METABOLIC_PROCESS	27	-1.33708	0.0898438	0.272799	1.29404	0.110169	0.414116	1.33229	0.121457	0.321267	1.59504	0.026087	0.185643	-1.51123	0.0554455	0.130366
M5 GO Biological Process	GOBP_BIOGENIC_AMINE_METABOLIC_PROCESS	100	-0.929814	0.598131	0.830713	1.294	0.0641593	0.413451	1.20141	0.136646	0.469678	1.25267	0.0761671	0.468693	-0.958322	0.530242	0.7782
M5 GO Biological Process	GOBP_NEGATIVE_REGULATION_OF_TOR_SIGNALING	62	-1.8088	0	0.0144396	1.29377	0.0722892	0.413282	1.34171	0.0805785	0.311942	1.08979	0.293556	0.641611	-1.63809	0.00823045	0.0667899
M5 GO Biological Process	GOBP_NEUTRAL_LIPID_BIOSYNTHETIC_PROCESS	59	-1.37669	0.0487805	0.237531	1.29324	0.0938865	0.413882	-0.865514	0.703252	0.861814	1.51266	0.0146341	0.231063	-1.5015	0.0223048	0.137424
M5 GO Biological Process	GOBP_RRNA_TRANSCRIPTION	38	0.826553	0.750996	0.891068	1.29296	0.112903	0.413766	-0.908254	0.621782	0.806172	1.41553	0.0700935	0.304532	-0.806538	0.786693	0.947762
M5 GO Biological Process	GOBP_NAD_METABOLIC_PROCESS	59	-2.30654	0	0	1.29	0.0782241	0.420273	1.64668	0.00411523	0.0924842	-0.774245	0.86281	0.93866	-2.13508	0	0.000234962
M5 GO Molecular Function	GOMF_TAU_PROTEIN_BINDING	22	-1.2609	0.159274	0.368051	1.28993	0.124224	0.419666	0.974966	0.5	0.788239	1.38796	0.0866511	0.332474	-1.17804	0.263692	0.456484
M5 GO Biological Process	GOBP_PEPTIDE_BIOSYNTHETIC_PROCESS	24	-0.828874	0.725646	0.941634	1.28958	0.118812	0.419741	1.22581	0.201245	0.440052	0.982841	0.469027	0.756216	-1.02753	0.431862	0.671188
M5 GO Biological Process	GOBP_RESPONSE_TO_AMINO_ACID_STARVATION	56	-1.44337	0.0298507	0.182259	1.28931	0.0974026	0.419636	1.25893	0.130526	0.40433	1.42894	0.0261283	0.290783	-1.45798	0.0189873	0.168409
M5 GO Biological Process	GOBP_NEGATIVE_REGULATION_OF_TRANSFERASE_ACTIVITY	224	1.0671	0.28046	0.527905	1.28885	0.0255814	0.420016	1.22595	0.0617284	0.440294	1.14731	0.115169	0.577759	1.23379	0.0569745	0.345279
M5 GO Molecular Function	GOMF_LIPASE_ACTIVITY	121	-1.4607	0.00560748	0.170089	1.28838	0.04814	0.420378	0.957993	0.54088	0.807898	1.51767	0	0.225938	-1.50793	0.0101626	0.132651
M5 GO Biological Process	GOBP_MONOAMINE_TRANSPORT	94	-0.874722	0.728195	0.900195	1.28838	0.0613497	0.419604	-1.01787	0.416988	0.640491	1.18774	0.149626	0.541369	0.997258	0.440574	0.640288
M5 GO Biological Process	GOBP_REGULATION_OF_CELL_CELL_ADHESION_MEDIATED_BY_CADHERIN	16	-1.27194	0.190476	0.353042	1.285	0.144898	0.427336	0.696796	0.883721	0.991359	1.45734	0.0452586	0.271671	-1.0825	0.36518	0.585662
M5 GO Biological Process	GOBP_CELLULAR_RESPONSE_TO_REACTIVE_OXYGEN_SPECIES	142	-1.42696	0.0137795	0.196079	1.28445	0.0398323	0.427934	1.24047	0.105691	0.422332	1.10207	0.239362	0.626197	-1.52914	0.002	0.120641
M5 GO Molecular Function	GOMF_CYCLIN_BINDING	34	-1.58387	0.0170132	0.089185	1.28413	0.120614	0.427918	1.02109	0.410714	0.711081	1.3548	0.0704545	0.359372	-1.84069	0	0.0136547
M5 GO Cellular Component	GOCC_RNA_POLYMERASE_II_TRANSCRIPTION_REPRESSOR_COMPLEX	18	1.06947	0.355372	0.52508	1.28394	0.163136	0.427597	1.10047	0.346535	0.601518	1.41824	0.0938166	0.301062	1.05624	0.377016	0.551269
M5 GO Biological Process	GOBP_CELLULAR_RESPONSE_TO_OXIDATIVE_STRESS	238	-1.50256	0	0.143421	1.28359	0.025522	0.427674	1.29658	0.02407	0.359344	1.04994	0.307471	0.690045	-1.56637	0	0.09898
M5 GO Biological Process	GOBP_PROTEIN_TRANSMEMBRANE_TRANSPORT	66	-1.5799	0.00998004	0.0914666	1.2832	0.0987903	0.427945	1.52858	0.0205339	0.159647	0.811175	0.84633	0.927534	-1.56227	0.00381679	0.100411
M5 GO Molecular Function	GOMF_HISTONE_BINDING	232	-1.08809	0.225326	0.604435	1.28197	0.0180995	0.430305	0.824758	0.933333	0.941143	1.21314	0.0731707	0.510615	-1.22571	0.0722656	0.401282
M5 GO Biological Process	GOBP_REGULATION_OF_CYCLIN_DEPENDENT_PROTEIN_KINASE_ACTIVITY	66	-0.813108	0.827977	0.952648	1.28149	0.0765864	0.430689	1.17807	0.190763	0.49645	1.18775	0.155131	0.542104	-0.715274	0.946535	0.989733
M5 GO Biological Process	GOBP_DEVELOPMENT_OF_PRIMARY_FEMALE_SEXUAL_CHARACTERISTICS	114	0.965089	0.520697	0.694416	1.2813	0.0615711	0.430415	-1.03019	0.393281	0.625552	1.33941	0.0346535	0.371183	-0.925818	0.643287	0.824034
M5 GO Molecular Function	GOMF_LIGASE_ACTIVITY_FORMING_CARBON_SULFUR_BONDS	39	-1.81818	0	0.0130205	1.27988	0.13556	0.433134	1.45339	0.0384615	0.216156	1.14958	0.23753	0.576766	-1.68428	0.00804829	0.0517128
M5 GO Biological Process	GOBP_REGULATION_OF_ENDOCRINE_PROCESS	49	0.912166	0.611111	0.781232	1.27882	0.121593	0.435065	1.11212	0.264463	0.58607	1.31871	0.0915493	0.392707	0.76712	0.87976	0.93725
M5 GO Molecular Function	GOMF_PHOSPHOLIPASE_A2_ACTIVITY	30	-1.04015	0.381679	0.681442	1.27833	0.14561	0.435609	1.02062	0.424658	0.711983	0.798056	0.805621	0.936075	-1.07176	0.368836	0.600517
M5 GO Biological Process	GOBP_NEGATIVE_REGULATION_OF_PEPTIDYL_THREONINE_PHOSPHORYLATION	19	-1.02165	0.436673	0.705605	1.27831	0.159236	0.434875	-0.851227	0.686275	0.877255	1.6117	0.0200445	0.172772	-1.32121	0.130019	0.294219
M5 GO Molecular Function	GOMF_FERROUS_IRON_BINDING	25	-1.26072	0.159844	0.367967	1.27756	0.15222	0.436043	1.04787	0.400411	0.678677	-0.968834	0.486188	0.718627	-1.31867	0.126984	0.296592
M5 GO Biological Process	GOBP_POSITIVE_REGULATION_OF_LIPID_CATABOLIC_PROCESS	29	-1.07465	0.364865	0.621385	1.2771	0.127389	0.436481	1.61861	0.0180723	0.104502	1.37663	0.0794393	0.343683	-0.943976	0.52621	0.798626
M5 GO Biological Process	GOBP_REGULATION_OF_LIPID_CATABOLIC_PROCESS	66	-1.30941	0.0885122	0.306487	1.27644	0.105708	0.437396	1.32882	0.0613497	0.324122	1.49163	0.026253	0.250332	-1.34097	0.0701754	0.273393
M5 GO Cellular Component	GOCC_HIGH_DENSITY_LIPOPROTEIN_PARTICLE	33	0.746121	0.84421	0.955202	1.27492	0.131356	0.440543	1.6248	0.015748	0.101933	1.23667	0.157534	0.479561	-0.65934	0.937751	0.998715
M5 GO Biological Process	GOBP_RENAL_WATER_HOMEOSTASIS	17	-1.37145	0.127237	0.239135	1.27444	0.162055	0.440944	0.915786	0.575985	0.86334	1.24063	0.186253	0.477814	-1.45205	0.0527344	0.17123
M5 GO Molecular Function	GOMF_RNA_METHYLTRANSFERASE_ACTIVITY	60	-1.50341	0.0167286	0.142892	1.27284	0.116071	0.44414	1.48194	0.0160321	0.193712	0.753477	0.919622	0.954838	-1.35712	0.0503145	0.257499
M5 GO Biological Process	GOBP_NUCLEOSIDE_PHOSPHATE_CATABOLIC_PROCESS	178	-1.46025	0.00371058	0.169823	1.27172	0.0484581	0.446213	1.39038	0.0117647	0.270371	0.915929	0.708122	0.832796	-1.45133	0.00421053	0.171758
M5 GO Biological Process	GOBP_QUINONE_METABOLIC_PROCESS	23	-2.25415	0	0	1.27119	0.155136	0.446786	1.72428	0.00961539	0.0608327	-0.939778	0.551471	0.751784	-2.22158	0	2.71376e-05
M5 GO Biological Process	GOBP_PURINE_CONTAINING_COMPOUND_CATABOLIC_PROCESS	158	-1.56773	0	0.100136	1.27109	0.0491071	0.446216	1.3542	0.023301	0.301958	0.967795	0.528061	0.774983	-1.55689	0	0.103571
M5 GO Cellular Component	GOCC_9PLUS0_NON_MOTILE_CILIUM	123	0.831171	0.864516	0.885905	1.27107	0.0573395	0.445483	0.967291	0.538462	0.800437	1.28554	0.0608899	0.421286	0.837448	0.839836	0.877907
M5 GO Biological Process	GOBP_NOREPINEPHRINE_TRANSPORT	27	-1.46804	0.0533881	0.165346	1.27015	0.138943	0.447121	1.08616	0.362319	0.62307	1.20329	0.203991	0.518674	-1.37816	0.0776892	0.236137
M5 GO Biological Process	GOBP_GLYCEROL_METABOLIC_PROCESS	20	-1.54325	0.0410959	0.113761	1.26969	0.13442	0.447475	1.04155	0.412	0.685418	0.864292	0.698198	0.886553	-1.39028	0.0730689	0.222083
M5 GO Biological Process	GOBP_POSITIVE_REGULATION_OF_RESPONSE_TO_ENDOPLASMIC_RETICULUM_STRESS	37	-0.751642	0.870968	0.978748	1.2687	0.134328	0.44929	1.48826	0.0311284	0.189655	0.802837	0.814118	0.934426	0.824187	0.751029	0.894433
M5 GO Biological Process	GOBP_NEGATIVE_REGULATION_OF_NUCLEOTIDE_METABOLIC_PROCESS	32	-1.48176	0.0456204	0.157532	1.26788	0.13245	0.450626	1.16102	0.230453	0.520806	1.18859	0.196429	0.540372	-1.55211	0.0308642	0.106271
M5 GO Biological Process	GOBP_NEGATIVE_REGULATION_OF_MAP_KINASE_ACTIVITY	50	1.06772	0.333333	0.527133	1.26716	0.121795	0.451697	1.09982	0.283871	0.601024	1.27955	0.111617	0.431382	1.28295	0.136986	0.303013
M5 GO Biological Process	GOBP_PROTEIN_RNA_COMPLEX_ORGANIZATION	173	-0.696628	0.996289	0.994125	1.26661	0.0456522	0.452312	1.22792	0.0877944	0.437314	1.03971	0.341207	0.705972	0.65586	1	0.985488
M5 GO Cellular Component	GOCC_KERATIN_FILAMENT	27	1.77987	0.004158	0.0503746	1.26646	0.136082	0.451907	1.05711	0.364407	0.666516	1.40466	0.0717391	0.3162	1.78777	0.0039604	0.0644076
M5 GO Biological Process	GOBP_PROTEIN_HOMOTETRAMERIZATION	53	-1.79371	0	0.0163809	1.26591	0.10998	0.452556	1.25649	0.102881	0.406453	1.06947	0.316854	0.6671	-1.84819	0	0.0125769
M5 GO Biological Process	GOBP_POSITIVE_REGULATION_OF_SYNAPTIC_TRANSMISSION_GLUTAMATERGIC	41	1.14958	0.234091	0.418646	1.26561	0.123043	0.452536	0.949738	0.522863	0.815245	0.897246	0.636574	0.854003	1.46004	0.0461847	0.186956
M5 GO Molecular Function	GOMF_MYOSIN_PHOSPHATASE_ACTIVITY	70	-1.66203	0.00373832	0.0521437	1.26506	0.0816777	0.453137	1.09766	0.310062	0.604515	1.1106	0.276284	0.613659	-1.4372	0.0308642	0.181417
M5 GO Biological Process	GOBP_SERTOLI_CELL_DIFFERENTIATION	26	0.810329	0.736051	0.907226	1.2646	0.155508	0.453549	0.954477	0.513347	0.811513	1.24877	0.182819	0.47247	0.840461	0.678571	0.875469
M5 GO Biological Process	GOBP_REGULATION_OF_NECROPTOTIC_PROCESS	23	-1.34824	0.0895238	0.261868	1.2639	0.169492	0.454576	1.12744	0.294347	0.566462	0.916628	0.577626	0.832404	-1.31661	0.11501	0.296261
M5 GO Biological Process	GOBP_BILE_ACID_METABOLIC_PROCESS	45	-1.4833	0.0364299	0.156915	1.26329	0.135556	0.455326	1.24953	0.138672	0.412381	0.942993	0.533981	0.802792	-1.58755	0.0153551	0.0894979
M5 GO Molecular Function	GOMF_SULFUR_COMPOUND_TRANSMEMBRANE_TRANSPORTER_ACTIVITY	55	-1.04161	0.379845	0.678028	1.26212	0.108787	0.457496	1.04278	0.346723	0.682862	0.794428	0.822115	0.937223	-0.974339	0.531062	0.760778
M5 GO Biological Process	GOBP_TRIGLYCERIDE_BIOSYNTHETIC_PROCESS	47	-1.52095	0.0185529	0.130271	1.26208	0.120507	0.456805	0.821572	0.766208	0.941028	1.59433	0.018018	0.184341	-1.66404	0	0.0572011
M5 GO Molecular Function	GOMF_MONOATOMIC_ANION_MONOATOMIC_CATION_SYMPORTER_ACTIVITY	25	-1.09923	0.333996	0.585054	1.26025	0.152893	0.460727	1.51054	0.057377	0.173694	-0.686703	0.906475	0.974021	-0.970423	0.488934	0.764089
M5 GO Cellular Component	GOCC_RNA_POLYMERASE_II_TRANSCRIPTION_REGULATOR_COMPLEX	248	0.713322	1	0.966826	1.25975	0.0430839	0.461207	1.37282	0.00205761	0.284419	0.965983	0.54902	0.777937	-0.671602	0.998035	0.998406
M5 GO Biological Process	GOBP_REGULATION_OF_SYSTEMIC_ARTERIAL_BLOOD_PRESSURE_BY_CIRCULATORY_RENIN_ANGIOTENSIN	16	1.3065	0.14375	0.270482	1.25944	0.164583	0.461281	0.919001	0.568228	0.857386	1.30728	0.12854	0.398382	1.18259	0.232422	0.394858
M5 GO Molecular Function	GOMF_LONG_CHAIN_FATTY_ACID_TRANSMEMBRANE_TRANSPORTER_ACTIVITY	17	-1.32874	0.140768	0.283209	1.25866	0.202247	0.462558	1.61621	0.027933	0.105684	1.02619	0.427015	0.716452	-1.48432	0.0471698	0.148683
M5 GO Biological Process	GOBP_NUCLEOSIDE_MONOPHOSPHATE_METABOLIC_PROCESS	66	-1.34171	0.0719697	0.267284	1.25833	0.123667	0.462636	1.6923	0.00204082	0.0712318	-0.909587	0.651085	0.79563	-1.14647	0.221172	0.497709
M5 GO Molecular Function	GOMF_CATALYTIC_ACTIVITY_ACTING_ON_RNA	363	-1.9069	0	0.00484047	1.25786	0.020316	0.463099	1.39639	0	0.263615	0.934434	0.740741	0.81169	-1.76097	0	0.0292174
M5 GO Molecular Function	GOMF_STEROID_HYDROXYLASE_ACTIVITY	28	-0.906189	0.620553	0.865569	1.25672	0.154959	0.465401	1.50321	0.039501	0.177467	0.746464	0.853763	0.958721	0.796439	0.750958	0.916522
M5 GO Biological Process	GOBP_RESPONSE_TO_REACTIVE_OXYGEN_SPECIES	191	-1.20713	0.0784671	0.434864	1.25576	0.0364465	0.467137	1.21931	0.076	0.448917	1.18003	0.111413	0.549223	-1.33989	0.0206612	0.274869
M5 GO Biological Process	GOBP_TYPE_B_PANCREATIC_CELL_DEVELOPMENT	19	-1.04375	0.379921	0.675296	1.25571	0.17562	0.466478	0.966825	0.507128	0.799702	1.31428	0.116484	0.396101	-0.847517	0.658586	0.911618
M5 GO Biological Process	GOBP_REGULATION_OF_CARBOHYDRATE_CATABOLIC_PROCESS	75	-1.45327	0.0212766	0.176919	1.25437	0.0911017	0.469342	1.23515	0.11976	0.429512	1.25031	0.12381	0.470996	-1.58611	0.00616016	0.0894436
M5 GO Biological Process	GOBP_REGULATION_OF_LIPID_TRANSPORT	140	-1.22029	0.0954128	0.417887	1.25428	0.059867	0.46879	1.04064	0.369919	0.685437	1.31763	0.0392157	0.394353	-1.23365	0.0861057	0.395191
M5 GO Biological Process	GOBP_REGULATION_OF_VESICLE_SIZE	21	1.11465	0.332653	0.462066	1.25356	0.184322	0.469961	0.875492	0.642857	0.904307	1.00823	0.450111	0.729115	0.77584	0.778865	0.932326
M5 GO Biological Process	GOBP_NEGATIVE_REGULATION_OF_MUSCLE_CELL_APOPTOTIC_PROCESS	70	0.990007	0.476987	0.653572	1.25317	0.10395	0.470232	1.13105	0.227848	0.563244	1.10269	0.250597	0.624893	-1.03037	0.375486	0.667486
M5 GO Biological Process	GOBP_CARBOHYDRATE_BIOSYNTHETIC_PROCESS	202	-1.72467	0	0.0323554	1.25129	0.0414847	0.474639	1.115	0.199601	0.581319	1.01303	0.419753	0.726607	-1.69357	0	0.0491324
M5 GO Cellular Component	GOCC_PROTEIN_FOLDING_CHAPERONE_COMPLEX	36	-0.857839	0.712526	0.916562	1.25119	0.135524	0.474116	1.26468	0.150943	0.399576	0.913376	0.62754	0.835101	-0.861578	0.699048	0.894865
M5 GO Biological Process	GOBP_ERAD_PATHWAY	109	-0.944003	0.579422	0.810757	1.25008	0.0966292	0.476346	1.43053	0.00875273	0.230042	1.00188	0.424403	0.737709	-0.693771	0.979008	0.994656
M5 GO Biological Process	GOBP_RNA_SPLICING_VIA_TRANSESTERIFICATION_REACTIONS	282	-0.777735	0.984238	0.968688	1.24881	0.0280374	0.479097	1.17952	0.0749465	0.495574	1.19507	0.0600522	0.531795	-0.808628	0.968254	0.948134
M5 GO Biological Process	GOBP_OSTEOBLAST_DEVELOPMENT	17	1.05007	0.372671	0.556867	1.24875	0.175732	0.478464	0.696521	0.886792	0.991078	1.15422	0.271368	0.575182	1.10296	0.336842	0.487262
M5 GO Biological Process	GOBP_POSITIVE_REGULATION_OF_CHOLESTEROL_EFFLUX	33	-1.41103	0.0592734	0.20867	1.24822	0.156652	0.479163	-0.839908	0.718868	0.889123	1.59869	0.022831	0.182813	-1.8334	0	0.0147456
M5 GO Biological Process	GOBP_RNA_5_END_PROCESSING	26	-1.20021	0.208178	0.444954	1.24798	0.169892	0.479053	1.51527	0.0348837	0.170226	0.964213	0.517241	0.780104	-1.09513	0.328	0.567788
M5 GO Biological Process	GOBP_REGULATION_OF_CYSTEINE_TYPE_ENDOPEPTIDASE_ACTIVITY_INVOLVED_IN_APOPTOTIC_SIGNALING_PATHWAY	16	-0.639778	0.915572	0.995843	1.24766	0.192389	0.479078	-1.0677	0.355289	0.563634	1.52496	0.0390144	0.225018	-0.919912	0.574642	0.833377
M5 GO Biological Process	GOBP_RESPONSE_TO_MURAMYL_DIPEPTIDE	21	1.18956	0.229814	0.376867	1.2475	0.171975	0.478747	0.879662	0.642578	0.901905	1.0216	0.424176	0.721116	0.789815	0.759674	0.922939
M5 GO Biological Process	GOBP_PYRIMIDINE_NUCLEOTIDE_CATABOLIC_PROCESS	16	1.04187	0.417695	0.566927	1.24707	0.16701	0.479129	1.39813	0.0795229	0.263131	0.954411	0.517778	0.794696	1.09709	0.327044	0.497221
M5 GO Cellular Component	GOCC_SPINDLE_POLE_CENTROSOME	20	-0.697309	0.885375	0.99409	1.2456	0.153846	0.482464	1.18236	0.245545	0.492772	1.02965	0.418552	0.716201	-0.770158	0.804348	0.976981
M5 GO Molecular Function	GOMF_PHOSPHATASE_INHIBITOR_ACTIVITY	45	1.2206	0.159915	0.344883	1.24468	0.130064	0.484213	1.01058	0.454365	0.728037	1.13628	0.264516	0.588223	0.837694	0.750499	0.878663
M5 GO Cellular Component	GOCC_DESMOSOME	25	0.728727	0.877506	0.962547	1.24404	0.151515	0.485123	1.08801	0.330677	0.620422	1.45873	0.0560345	0.275201	0.761685	0.826848	0.941914
M5 GO Biological Process	GOBP_NEGATIVE_REGULATION_OF_GLUCONEOGENESIS	19	-1.02775	0.401186	0.698173	1.24392	0.181818	0.484632	-0.737949	0.828866	0.956106	1.44685	0.0578158	0.274507	-1.22813	0.194553	0.400633
M5 GO Molecular Function	GOMF_OXIDOREDUCTASE_ACTIVITY_ACTING_ON_PAIRED_DONORS_WITH_INCORPORATION_OR_REDUCTION_OF_MOLECULAR_OXYGEN_NAD_P_H_AS_ONE_DONOR_AND_INCORPORATION_OF_ONE_ATOM_OF_OXYGEN	41	-0.946552	0.533605	0.80584	1.24348	0.146045	0.484983	1.1089	0.280242	0.589539	-1.07127	0.325581	0.582502	-0.724699	0.896414	0.989704
M5 GO Biological Process	GOBP_RNA_DECAPPING	18	-1.14635	0.279762	0.525403	1.24314	0.188797	0.485092	1.20646	0.217973	0.463542	0.969926	0.4869	0.774471	-1.02231	0.446215	0.682779
M5 GO Molecular Function	GOMF_TRANSLATION_ELONGATION_FACTOR_ACTIVITY	17	-1.60564	0.0209524	0.0765192	1.24266	0.176471	0.485613	1.15414	0.258491	0.526652	1.49749	0.0560538	0.247953	-1.68429	0.0131579	0.0519266
M5 GO Biological Process	GOBP_POSITIVE_REGULATION_OF_GLUCONEOGENESIS	25	-1.90034	0.0019084	0.0051572	1.24261	0.150743	0.484988	1.17125	0.222	0.505136	1.41143	0.0698198	0.30803	-1.94254	0	0.00435447
M5 GO Cellular Component	GOCC_90S_PRERIBOSOME	27	-1.01535	0.413655	0.716771	1.23916	0.145161	0.493757	-0.683326	0.918367	0.977776	1.52021	0.0353982	0.225099	-1.2707	0.137736	0.35155
M5 GO Biological Process	GOBP_CELLULAR_RESPONSE_TO_OXYGEN_LEVELS	134	-1.33019	0.0346821	0.281952	1.23912	0.0826087	0.493073	1.26298	0.077551	0.400988	1.03976	0.350254	0.706423	-1.42133	0.0170213	0.194531
M5 GO Biological Process	GOBP_POSITIVE_REGULATION_OF_STEROL_TRANSPORT	42	-1.20779	0.181287	0.435364	1.23905	0.150713	0.492445	-0.910984	0.608163	0.802235	1.45406	0.0432802	0.273742	-1.49048	0.036	0.144685
M5 GO Biological Process	GOBP_FEMALE_SEX_DIFFERENTIATION	126	0.966578	0.533917	0.692331	1.23848	0.0911111	0.493292	-1.01873	0.404339	0.640531	1.36931	0.0318302	0.353209	-0.912624	0.659134	0.837061
M5 GO Biological Process	GOBP_PHENOL_CONTAINING_COMPOUND_METABOLIC_PROCESS	121	-1.14423	0.169323	0.525265	1.23843	0.0903361	0.492642	1.1346	0.208955	0.556166	1.14352	0.2	0.579834	-1.132	0.207436	0.51936
M5 GO Biological Process	GOBP_REGULATION_OF_MUSCLE_ADAPTATION	108	-1.28071	0.0743363	0.341721	1.2384	0.107551	0.491919	0.934132	0.589537	0.835622	1.36321	0.0320856	0.354489	-1.49949	0.0127119	0.138788
M5 GO Molecular Function	GOMF_MODIFIED_AMINO_ACID_BINDING	111	-1.03561	0.371154	0.687165	1.23771	0.107595	0.493009	1.22328	0.108108	0.443814	1.14764	0.179612	0.579637	-0.865179	0.789474	0.892537
M5 GO Biological Process	GOBP_PROTEIN_QUALITY_CONTROL_FOR_MISFOLDED_OR_INCOMPLETELY_SYNTHESIZED_PROTEINS	17	-1.46177	0.0679612	0.169488	1.23744	0.19596	0.492971	1.66026	0.011976	0.0862914	0.763794	0.837156	0.949904	-1.28654	0.160896	0.331663
M5 GO Molecular Function	GOMF_SPHINGOLIPID_TRANSPORTER_ACTIVITY	16	-1.25563	0.191729	0.371864	1.23702	0.190678	0.493295	0.876956	0.617284	0.90498	1.55507	0.0417582	0.201341	-1.87294	0.00209644	0.00965366
M5 GO Biological Process	GOBP_CELLULAR_RESPONSE_TO_INSULIN_STIMULUS	211	-1.16623	0.116541	0.494331	1.23699	0.0552017	0.49254	1.03531	0.35625	0.692377	1.13055	0.155388	0.591847	-1.18135	0.12024	0.452007
M5 GO Molecular Function	GOMF_UBIQUITIN_LIKE_PROTEIN_READER_ACTIVITY	22	-0.697886	0.887189	0.99411	1.23591	0.175847	0.494867	-0.920047	0.54251	0.787317	1.30179	0.147577	0.404044	-0.930713	0.551587	0.817959
M5 GO Biological Process	GOBP_CATECHOL_CONTAINING_COMPOUND_BIOSYNTHETIC_PROCESS	27	-1.25324	0.146535	0.375553	1.23527	0.16318	0.495839	1.23813	0.191268	0.425498	1.15676	0.247002	0.571812	-1.39449	0.0789981	0.219939
M5 GO Cellular Component	GOCC_NON_MOTILE_CILIUM	157	1.01163	0.450207	0.617414	1.23525	0.0566038	0.495104	1.0682	0.292276	0.649423	1.0911	0.254408	0.639451	1.08608	0.249505	0.510349
M5 GO Biological Process	GOBP_RESPONSE_TO_TOPOLOGICALLY_INCORRECT_PROTEIN	129	0.928392	0.622601	0.757063	1.23459	0.0715835	0.496194	1.45273	0.0147059	0.214844	-1.05508	0.338789	0.601331	1.05717	0.331878	0.551129
M5 GO Biological Process	GOBP_POSITIVE_REGULATION_OF_DOUBLE_STRAND_BREAK_REPAIR_VIA_HOMOLOGOUS_RECOMBINATION	41	-0.72187	0.916667	0.986164	1.23454	0.158458	0.495517	1.04285	0.40121	0.683239	-1.01599	0.412781	0.656686	0.602922	0.982987	0.992841
M5 GO Biological Process	GOBP_REGULATION_OF_FLAGELLATED_SPERM_MOTILITY	17	0.87375	0.619835	0.836482	1.23444	0.208861	0.494997	1.3532	0.106987	0.301395	0.437246	0.997768	0.999923	1.09663	0.324803	0.497284
M5 GO Biological Process	GOBP_CELLULAR_RESPONSE_TO_NUTRIENT_LEVELS	219	-1.20112	0.0736648	0.443732	1.23329	0.0475113	0.497474	1.05727	0.303297	0.666582	1.29718	0.0326975	0.409278	-1.27072	0.0338645	0.351995
M5 GO Biological Process	GOBP_NEGATIVE_REGULATION_OF_FATTY_ACID_BIOSYNTHETIC_PROCESS	19	-1.19522	0.227451	0.454976	1.23322	0.192229	0.496872	1.14118	0.269231	0.541955	1.05227	0.38427	0.686362	-1.08944	0.339216	0.574407
M5 GO Molecular Function	GOMF_NUCLEAR_RECEPTOR_BINDING	156	-1.02273	0.421875	0.705511	1.2308	0.0769231	0.503123	1.08878	0.254403	0.619829	1.19759	0.0898876	0.526919	-1.32817	0.0268041	0.284594
M5 GO Biological Process	GOBP_LOCOMOTION_INVOLVED_IN_LOCOMOTORY_BEHAVIOR	15	-0.958833	0.526718	0.792323	1.23031	0.201258	0.503708				-0.749269	0.802513	0.953807	1.19536	0.249509	0.384691
M5 GO Biological Process	GOBP_EPIDERMAL_CELL_DIFFERENTIATION	202	1.08608	0.247241	0.503667	1.22999	0.0738255	0.503795	-0.74117	0.986742	0.954011	1.44138	0	0.278947	0.984039	0.490872	0.659872
M5 GO Biological Process	GOBP_CATECHOLAMINE_TRANSPORT	78	0.910315	0.634241	0.783638	1.22982	0.115385	0.503492	-1.02243	0.409543	0.634451	1.08061	0.302817	0.650872	0.972274	0.525424	0.679355
M5 GO Cellular Component	GOCC_CUL4_RING_E3_UBIQUITIN_LIGASE_COMPLEX	32	-1.7109	0.00750469	0.0361063	1.22882	0.142857	0.505491	0.726399	0.895582	0.985276	1.09735	0.294964	0.632922	-1.79848	0.00410678	0.0208563
M5 GO Biological Process	GOBP_POSITIVE_REGULATION_OF_CHROMOSOME_ORGANIZATION	104	-1.16028	0.196597	0.503102	1.22843	0.100642	0.505787	1.17846	0.127883	0.496589	1.00127	0.446701	0.738416	-0.970982	0.505725	0.763448
M5 GO Biological Process	GOBP_MITOTIC_RECOMBINATION	24	-0.969821	0.500963	0.779757	1.22832	0.178423	0.505328	0.839217	0.72561	0.931879	1.21419	0.178174	0.509274	-0.959689	0.513402	0.777316
M5 GO Biological Process	GOBP_RESPONSE_TO_ENDOPLASMIC_RETICULUM_STRESS	266	0.879571	0.856209	0.827674	1.22793	0.0459519	0.505598	1.27583	0.0293501	0.384957	-0.93306	0.6256	0.758494	0.927713	0.674464	0.75444
M5 GO Cellular Component	GOCC_NUCLEAR_SPECK	335	-0.94399	0.637383	0.810273	1.22696	0.039261	0.507539	-0.761147	0.988889	0.942601	1.39274	0	0.326098	-1.19955	0.0655738	0.431056
M5 GO Biological Process	GOBP_PROTEIN_LIPID_COMPLEX_ASSEMBLY	26	-1.26801	0.150794	0.357318	1.22666	0.18254	0.50761	1.25717	0.168699	0.406074	1.06031	0.370709	0.68022	-1.53468	0.0419048	0.116531
M5 GO Cellular Component	GOCC_RNA_POLYMERASE_III_COMPLEX	18	1.07454	0.369863	0.521261	1.22656	0.183432	0.507112	0.675787	0.894325	0.996944	1.31067	0.147126	0.396991	0.72256	0.841897	0.961749
M5 GO Molecular Function	GOMF_PROTEIN_TRANSPORTER_ACTIVITY	28	-1.37001	0.0957031	0.240063	1.22644	0.179167	0.50666	1.37557	0.0921844	0.28289	-0.674281	0.93662	0.976513	-1.17086	0.236581	0.46619
M5 GO Molecular Function	GOMF_CARBOXYLIC_ESTER_HYDROLASE_ACTIVITY	153	-1.6542	0	0.0546345	1.22591	0.0816777	0.507337	1.2504	0.0903614	0.411567	1.14628	0.173028	0.577903	-1.67087	0	0.0556642
M5 GO Biological Process	GOBP_COLLAGEN_BIOSYNTHETIC_PROCESS	64	1.41489	0.033543	0.195217	1.22573	0.137131	0.506995	-1.12498	0.247601	0.481798	1.21391	0.138095	0.509203	1.32008	0.0658174	0.274631
M5 GO Molecular Function	GOMF_BASAL_TRANSCRIPTION_MACHINERY_BINDING	64	-0.91403	0.628846	0.854093	1.2253	0.112735	0.507422	-0.874264	0.703633	0.853523	1.20826	0.148325	0.514101	-1.12577	0.263052	0.525646
M5 GO Cellular Component	GOCC_FIBRILLAR_CENTER	152	-0.779253	0.949152	0.968466	1.2249	0.0748899	0.507753	1.21663	0.0989691	0.454264	0.903746	0.691689	0.844395	1.02157	0.401261	0.606931
M5 GO Molecular Function	GOMF_3_5_EXONUCLEASE_ACTIVITY	50	-1.17065	0.204678	0.491721	1.22477	0.143443	0.507364	1.46723	0.0259481	0.20314	0.633273	0.992754	0.988299	-0.732676	0.913481	0.988666
M5 GO Molecular Function	GOMF_CALMODULIN_DEPENDENT_PROTEIN_KINASE_ACTIVITY	24	0.87752	0.627859	0.830744	1.22382	0.177215	0.509335	1.23899	0.194981	0.424086	1.07769	0.331169	0.654309	1.08681	0.324272	0.509128
M5 GO Biological Process	GOBP_DOPAMINE_BIOSYNTHETIC_PROCESS	16	-0.672979	0.89022	0.99424	1.22358	0.213415	0.509209				1.40244	0.0954447	0.318038	-0.934868	0.53493	0.813782
M5 GO Biological Process	GOBP_MESENCHYMAL_CELL_APOPTOTIC_PROCESS	16	0.989964	0.477046	0.653417	1.22355	0.209016	0.508536	1.02373	0.395582	0.707966
M5 GO Biological Process	GOBP_HORMONE_MEDIATED_SIGNALING_PATHWAY	160	-1.09151	0.24812	0.597277	1.22323	0.0850112	0.508605	1.04494	0.335404	0.682531	1.13038	0.179894	0.591667	-1.08845	0.25641	0.575167
M5 GO Biological Process	GOBP_PROTEIN_TARGETING_TO_LYSOSOME	29	0.779905	0.832685	0.932359	1.22289	0.168627	0.508815	0.777736	0.833992	0.959188	1.18634	0.224638	0.541566	0.954747	0.526104	0.708394
M5 GO Molecular Function	GOMF_UBIQUITIN_BINDING	99	0.793227	0.88668	0.922253	1.22272	0.108	0.508495	1.19439	0.15534	0.479316	0.853329	0.815584	0.894166	0.746374	0.928131	0.950488
M5 GO Biological Process	GOBP_MRNA_CIS_SPLICING_VIA_SPLICEOSOME	26	0.867489	0.673307	0.841894	1.2225	0.197531	0.508386	1.17355	0.226923	0.501921	1.23699	0.15	0.479532	0.521171	0.992172	0.999715
M5 GO Biological Process	GOBP_BLASTOCYST_GROWTH	29	-1.08689	0.317554	0.606901	1.22237	0.177419	0.508006	1.38757	0.0737705	0.270509	0.959006	0.527559	0.790077	-0.929839	0.580586	0.819355
M5 GO Cellular Component	GOCC_TRANSPORTER_COMPLEX	408	-1.72731	0	0.0315407	1.22233	0.0263789	0.507331	1.27269	0.0234043	0.389609	0.908151	0.815436	0.841005	-1.72813	0	0.0375293
M5 GO Biological Process	GOBP_PERK_MEDIATED_UNFOLDED_PROTEIN_RESPONSE	16	0.610177	0.945493	0.991639	1.22192	0.222917	0.507701	1.5881	0.0313808	0.119328	-0.73813	0.838235	0.958136	0.746557	0.815789	0.950609
M5 GO Molecular Function	GOMF_NUCLEOTIDYLTRANSFERASE_ACTIVITY	136	-1.32271	0.0411985	0.290519	1.22156	0.102174	0.507947	1.18401	0.141434	0.492583	0.916018	0.665049	0.833611	-1.19202	0.131687	0.440265
M5 GO Molecular Function	GOMF_HORMONE_ACTIVITY	85	1.78999	0.00209205	0.0461398	1.22145	0.12311	0.507495	0.914169	0.632613	0.865691	1.35906	0.0461165	0.356251	1.92702	0	0.0288499
M5 GO Biological Process	GOBP_TERPENOID_METABOLIC_PROCESS	68	-1.21481	0.153398	0.426788	1.22131	0.136842	0.507059	0.969564	0.508876	0.796717	1.22791	0.123874	0.492106	-1.12925	0.252918	0.522063
M5 GO Biological Process	GOBP_ALDITOL_METABOLIC_PROCESS	24	-1.72846	0.00984252	0.0312462	1.22116	0.197183	0.506684	1.07503	0.344898	0.640959	0.769828	0.790598	0.950627	-1.45929	0.052521	0.167945
M5 GO Biological Process	GOBP_NEGATIVE_REGULATION_OF_DNA_BINDING	42	1.32043	0.104651	0.260233	1.22085	0.17505	0.506853	0.736179	0.875954	0.983409	1.22691	0.12993	0.493238	1.12747	0.24838	0.452309
M5 GO Biological Process	GOBP_CELLULAR_RESPONSE_TO_GLUCOSE_STARVATION	43	1.0678	0.344262	0.527449	1.22076	0.2	0.506347	1.09765	0.311412	0.603958	1.02914	0.414747	0.71599	1.27472	0.125749	0.309836
M5 GO Molecular Function	GOMF_HORMONE_RECEPTOR_BINDING	26	1.80192	0.00399202	0.0450321	1.22004	0.180894	0.507609	0.65814	0.922921	0.996887	1.57044	0.0228216	0.195509	1.97136	0	0.0217966
M5 GO Biological Process	GOBP_RESPONSE_TO_KETONE	134	1.29465	0.046371	0.27783	1.2199	0.091858	0.507233	-1.13275	0.200385	0.470588	1.4472	0.0046083	0.27675	1.01006	0.423935	0.620815
M5 GO Biological Process	GOBP_BEHAVIORAL_RESPONSE_TO_COCAINE	20	1.49125	0.0510204	0.156691	1.21949	0.198364	0.507612	1.51839	0.0438931	0.167572	0.981016	0.492308	0.758641	1.3908	0.0963391	0.225267
M5 GO Cellular Component	GOCC_EXTRINSIC_COMPONENT_OF_POSTSYNAPTIC_MEMBRANE	22	-0.880997	0.643312	0.893978	1.21927	0.197343	0.507436	-0.759702	0.798817	0.943782	1.28341	0.147651	0.424984	-0.976007	0.485207	0.757873
M5 GO Biological Process	GOBP_VIRAL_TRANSLATION	18	-0.89634	0.604331	0.875402	1.21705	0.211934	0.513046	1.07477	0.334021	0.641162	1.09508	0.328194	0.634062	-0.856732	0.658487	0.902907
M5 GO Biological Process	GOBP_PURINE_NUCLEOSIDE_MONOPHOSPHATE_CATABOLIC_PROCESS	15	1.14326	0.279528	0.425783	1.21684	0.2158	0.512876				0.929985	0.539446	0.818677
M5 GO Biological Process	GOBP_REGULATION_OF_SYNAPTIC_TRANSMISSION_GABAERGIC	42	-1.00191	0.447266	0.730513	1.21671	0.157233	0.512463	1.69741	0	0.0691834	0.768634	0.863341	0.950199	1.02063	0.394892	0.607936
M5 GO Biological Process	GOBP_NEGATIVE_REGULATION_OF_CELL_GROWTH	191	1.32381	0.0176211	0.258504	1.2166	0.0532407	0.511976	1.32276	0.014553	0.331027	1.1342	0.155807	0.591054	1.47157	0.00202429	0.178489
M5 GO Biological Process	GOBP_NEUTRAL_LIPID_CATABOLIC_PROCESS	37	-1.56911	0.013834	0.0995661	1.21617	0.161491	0.512407	1.41883	0.0591716	0.240858	1.12561	0.263158	0.597758	-1.76365	0.00203666	0.0289195
M5 GO Molecular Function	GOMF_TRNA_BINDING	78	-1.78801	0.0019685	0.0172475	1.21613	0.131313	0.511779	1.45154	0.0207039	0.21605	0.975966	0.450262	0.765988	-1.61987	0.0019084	0.0739073
M5 GO Biological Process	GOBP_RESPONSE_TO_CAMP	57	-1.52207	0.0056391	0.129738	1.21565	0.132898	0.512416	-1.3311	0.0948767	0.272917	1.67377	0	0.12471	-1.64372	0.00998004	0.0652384
M5 GO Biological Process	GOBP_OOCYTE_MATURATION	35	-1.082	0.318271	0.613764	1.21491	0.185804	0.513803	1.18268	0.214575	0.493087	1.14854	0.248848	0.577795	-1.00828	0.438272	0.710755
M5 GO Biological Process	GOBP_REACTIVE_NITROGEN_SPECIES_METABOLIC_PROCESS	93	1.47643	0.00618557	0.165592	1.21468	0.121649	0.51376	-1.06016	0.335249	0.576614	1.39698	0.0252525	0.325732	1.47697	0.0144928	0.176531
M5 GO Biological Process	GOBP_POSITIVE_REGULATION_OF_EXOCYTOSIS	93	1.44611	0.0102041	0.180834	1.21425	0.115789	0.514217	0.781211	0.904762	0.958715	1.3362	0.0401002	0.37415	1.50564	0.00795229	0.157319
M5 GO Biological Process	GOBP_ADENYLATE_CYCLASE_INHIBITING_G_PROTEIN_COUPLED_RECEPTOR_SIGNALING_PATHWAY	58	-0.796104	0.831758	0.96073	1.21336	0.140044	0.515984	-0.759514	0.885437	0.943695	1.10089	0.270983	0.627871	-0.810409	0.812261	0.948003
M5 GO Biological Process	GOBP_MITOTIC_CHROMOSOME_CONDENSATION	15	0.755389	0.79015	0.950054	1.2133	0.202643	0.515373	1.24424	0.191898	0.418787	0.953998	0.502262	0.793766	0.687872	0.883768	0.97528
M5 GO Biological Process	GOBP_NEGATIVE_REGULATION_OF_CHOLESTEROL_STORAGE	16	-1.32293	0.138493	0.290984	1.21318	0.201613	0.514946	0.974191	0.479042	0.790106				-1.48599	0.0670732	0.147848
M5 GO Biological Process	GOBP_MITOCHONDRIAL_MEMBRANE_ORGANIZATION	110	-1.76831	0	0.0212526	1.21292	0.130435	0.514955	1.62558	0.00201613	0.101751	-0.992506	0.465753	0.689664	-1.69216	0	0.049634
M5 GO Cellular Component	GOCC_PHAGOPHORE_ASSEMBLY_SITE_MEMBRANE	16	-1.27087	0.169591	0.354337	1.21216	0.217923	0.516342	1.70741	0.00205761	0.0658397	1.03844	0.417978	0.707511	-0.97342	0.489919	0.760363
M5 GO Molecular Function	GOMF_AMIDE_BINDING	222	-1.43976	0.00919118	0.185464	1.21205	0.0720721	0.515923	1.04558	0.31677	0.681177	-1.02713	0.368088	0.643061	-1.34635	0.01875	0.269054
M5 GO Cellular Component	GOCC_CYCLIN_DEPENDENT_PROTEIN_KINASE_HOLOENZYME_COMPLEX	52	-1.00529	0.434137	0.728264	1.21177	0.15565	0.51599	1.06955	0.349076	0.648841	1.10955	0.269136	0.614255	-1.00315	0.432749	0.718191
M5 GO Biological Process	GOBP_REGULATION_OF_SYSTEMIC_ARTERIAL_BLOOD_PRESSURE_BY_RENIN_ANGIOTENSIN	29	1.16443	0.219713	0.403732	1.21147	0.164659	0.516019	0.922634	0.560158	0.851674	1.09594	0.293991	0.63399	1.01462	0.42037	0.614013
M5 GO Molecular Function	GOMF_PHOSPHATIDYLETHANOLAMINE_BINDING	15	-0.874687	0.644269	0.899776	1.21089	0.212944	0.516992	0.8599	0.67437	0.914173	1.48398	0.0659575	0.25929	-0.963182	0.478846	0.771234
M5 GO Biological Process	GOBP_EMBRYONIC_PATTERN_SPECIFICATION	77	-0.880862	0.690702	0.893316	1.21073	0.128261	0.516684	0.982516	0.487705	0.775336	1.097	0.288636	0.633373	-1.00035	0.454	0.723045
M5 GO Biological Process	GOBP_MITOCHONDRIAL_TRANSPORT	176	-1.83962	0	0.0103011	1.20941	0.0746606	0.519806	1.58962	0	0.118904	-1.10189	0.233824	0.538599	-1.60905	0	0.0783341
M5 GO Biological Process	GOBP_PHOTORECEPTOR_CELL_MAINTENANCE	44	0.965538	0.490946	0.693754	1.20937	0.166667	0.519169	1.13056	0.236791	0.562856	0.857828	0.707317	0.88993	0.966248	0.505976	0.688659
M5 GO Biological Process	GOBP_ENDOCRINE_PANCREAS_DEVELOPMENT	39	0.89808	0.603206	0.803629	1.20873	0.195609	0.520129	1.02439	0.416327	0.707023	1.12291	0.271889	0.595897	1.02031	0.45	0.608472
M5 GO Biological Process	GOBP_PHOSPHATIDYLCHOLINE_BIOSYNTHETIC_PROCESS	21	-1.07706	0.340637	0.617541	1.20839	0.218107	0.520398	1.70101	0.012474	0.0675354	-1.00365	0.455036	0.673226	-1.01953	0.402464	0.688357
M5 GO Biological Process	GOBP_AXIS_SPECIFICATION	92	1.10878	0.247012	0.471564	1.20823	0.118712	0.520085	0.80388	0.864516	0.944828	1.20781	0.132832	0.513792	1.10709	0.269939	0.481635
M5 GO Biological Process	GOBP_NEGATIVE_REGULATION_OF_RECEPTOR_MEDIATED_ENDOCYTOSIS	27	0.963995	0.492693	0.696511	1.20745	0.174468	0.521593	1.07927	0.337474	0.63568	1.21905	0.179431	0.503836	0.714785	0.876247	0.965589
M5 GO Molecular Function	GOMF_QUATERNARY_AMMONIUM_GROUP_BINDING	37	-1.74454	0	0.0268168	1.20709	0.156701	0.521886	1.1455	0.244399	0.537106	1.44644	0.0465116	0.274298	-1.89848	0.00194932	0.00770704
M5 GO Biological Process	GOBP_SEMINIFEROUS_TUBULE_DEVELOPMENT	20	-1.13816	0.28932	0.532159	1.20702	0.202083	0.521313	-0.79782	0.762678	0.922348	1.37344	0.1	0.345966	-1.57866	0.0222222	0.0923353
M5 GO Cellular Component	GOCC_CULLIN_RING_UBIQUITIN_LIGASE_COMPLEX	180	-1.13746	0.179104	0.532467	1.20692	0.0835214	0.52086	1.14343	0.14898	0.538735	0.996467	0.464567	0.741772	-1.19014	0.107143	0.443575
M5 GO Biological Process	GOBP_REGULATION_OF_VASCULOGENESIS	16	0.855838	0.645923	0.859903	1.20668	0.217391	0.520814	0.788702	0.751029	0.955031	1.20551	0.227991	0.515495	0.925143	0.561122	0.759589
M5 GO Biological Process	GOBP_CELLULAR_RESPONSE_TO_CHOLESTEROL	22	-1.18371	0.231225	0.473042	1.20659	0.196319	0.520306	-0.953426	0.518293	0.739288	1.8669	0	0.0645513	-1.44468	0.0817996	0.176133
M5 GO Molecular Function	GOMF_TRNA_SPECIFIC_RIBONUCLEASE_ACTIVITY	15	-0.707961	0.871893	0.99155	1.20646	0.2079	0.519913	1.04941	0.407643	0.677423	1.0916	0.336264	0.63983	-0.951664	0.503171	0.786569
M5 GO Biological Process	GOBP_MATERNAL_PROCESS_INVOLVED_IN_FEMALE_PREGNANCY	47	-0.809927	0.79633	0.953436	1.2064	0.155556	0.51935	1.23447	0.136082	0.429908	0.866372	0.699764	0.884273	-0.662939	0.955599	0.998198
M5 GO Biological Process	GOBP_RESPONSE_TO_UV_B	22	-0.837423	0.699048	0.937773	1.20599	0.200846	0.519795	-0.992292	0.482684	0.684511	1.33946	0.0913242	0.372833	-0.825801	0.753012	0.935131
M5 GO Biological Process	GOBP_REGULATION_OF_AMINO_ACID_TRANSMEMBRANE_TRANSPORT	20	1.38614	0.1	0.218705	1.20596	0.198312	0.519129	1.25471	0.186898	0.406429	1.2014	0.20915	0.520187	1.18151	0.258547	0.396084
M5 GO Cellular Component	GOCC_KINETOCHORE_MICROTUBULE	16	1.08868	0.345168	0.49967	1.20468	0.212598	0.522019	1.56097	0.0408163	0.135974	-0.716143	0.833333	0.964524	1.33607	0.14257	0.264424
M5 GO Biological Process	GOBP_POSITIVE_REGULATION_OF_NITRIC_OXIDE_METABOLIC_PROCESS	50	1.2852	0.111554	0.286376	1.20355	0.177778	0.524447	-0.935571	0.577909	0.764251	1.49945	0.0191847	0.245778	1.2763	0.126531	0.307702
M5 GO Molecular Function	GOMF_KINASE_REGULATOR_ACTIVITY	265	1.15091	0.106157	0.417072	1.20334	0.0533333	0.524376	1.20871	0.0686071	0.463238	-1.08896	0.235747	0.556793	1.05537	0.31677	0.552046
M5 GO Cellular Component	GOCC_CORNIFIED_ENVELOPE	36	1.34575	0.102941	0.242399	1.20317	0.186192	0.524187	1.06713	0.371429	0.650981	1.34973	0.0550459	0.363563	1.30822	0.150495	0.28372
M5 GO Biological Process	GOBP_NEGATIVE_REGULATION_OF_POTASSIUM_ION_TRANSMEMBRANE_TRANSPORTER_ACTIVITY	18	-1.36782	0.0896414	0.242358	1.20303	0.220408	0.523809	0.916882	0.582988	0.861279	0.784801	0.759575	0.945033	-1.35758	0.119097	0.257188
M5 GO Cellular Component	GOCC_INO80_COMPLEX	16	-1.11531	0.319703	0.562462	1.20244	0.238806	0.524792	-0.805718	0.738589	0.914596	1.43278	0.0770833	0.285289	-1.16747	0.26572	0.470629
M5 GO Biological Process	GOBP_TEMPERATURE_HOMEOSTASIS	185	-1.10134	0.210019	0.582712	1.2023	0.0913044	0.524491	1.12206	0.211066	0.574906	1.26611	0.0344828	0.449718	-1.21227	0.0701754	0.414426
M5 GO Molecular Function	GOMF_TRIGLYCERIDE_LIPASE_ACTIVITY	19	-1.69766	0.0056926	0.0402602	1.2022	0.196078	0.524028	0.705176	0.869478	0.990245	0.942666	0.559252	0.802694	-1.6967	0.00808081	0.0480681
M5 GO Biological Process	GOBP_NEGATIVE_REGULATION_OF_VASCULAR_PERMEABILITY	19	-1.1733	0.248148	0.487541	1.20219	0.220524	0.52329	1.32373	0.125714	0.330842	0.961769	0.485169	0.784238	-1.25014	0.194093	0.371904
M5 GO Biological Process	GOBP_DICARBOXYLIC_ACID_CATABOLIC_PROCESS	16	-1.69387	0.00584795	0.0412991	1.20202	0.233954	0.523087	1.29891	0.156126	0.356782	0.807364	0.739421	0.930965	-1.65724	0.0184049	0.0605869
M5 GO Biological Process	GOBP_NAD_CATABOLIC_PROCESS	21	-1.0708	0.367113	0.62848	1.202	0.221053	0.522429	1.66556	0.0146751	0.0844386	-1.05756	0.377532	0.60002	-0.770873	0.774193	0.977504
M5 GO Cellular Component	GOCC_U2_SNRNP	21	-1.13792	0.284314	0.532287	1.20086	0.204771	0.525062	1.46046	0.0608519	0.20888	0.593141	0.978261	0.992595	-0.800017	0.75835	0.953655
M5 GO Biological Process	GOBP_NEGATIVE_REGULATION_OF_CARBOHYDRATE_METABOLIC_PROCESS	63	-1.36284	0.0479042	0.247233	1.20066	0.132505	0.524915	-0.861024	0.713163	0.867651	1.36039	0.0477273	0.355108	-1.51162	0.0133588	0.131252
M5 GO Biological Process	GOBP_ENDOCYTIC_RECYCLING	88	1.33887	0.0491453	0.247174	1.20054	0.127473	0.524521	1.05611	0.344969	0.6672	0.779524	0.921717	0.945518	1.22468	0.153226	0.352708
M5 GO Biological Process	GOBP_NEGATIVE_REGULATION_OF_SMOOTH_MUSCLE_CELL_PROLIFERATION	70	1.32128	0.0695825	0.260059	1.20039	0.159596	0.524235	-0.923866	0.588822	0.782498	1.44789	0.0218447	0.277408	1.38633	0.0376569	0.228494
M5 GO Biological Process	GOBP_CELLULAR_RESPONSE_TO_HYDROGEN_PEROXIDE	62	-0.779231	0.874773	0.968015	1.19935	0.147727	0.526508	1.12243	0.23494	0.57445	1.0857	0.311054	0.644713	-0.900729	0.642447	0.850412
M5 GO Biological Process	GOBP_REGULATION_OF_HEART_RATE	108	-1.50011	0.0116054	0.145343	1.19911	0.126338	0.526482	1.39942	0.0229645	0.261613	0.982064	0.514925	0.757525	-1.32365	0.0680529	0.291187
M5 GO Biological Process	GOBP_CELLULAR_RESPONSE_TO_HYPOXIA	113	-1.20765	0.116105	0.435173	1.19891	0.114719	0.526323	1.22331	0.0864979	0.444343	1.07898	0.261307	0.652754	-1.34177	0.0380762	0.27374
M5 GO Biological Process	GOBP_LONG_CHAIN_FATTY_ACID_BIOSYNTHETIC_PROCESS	22	-0.823872	0.706334	0.944912	1.19887	0.23125	0.525743	1.04724	0.375839	0.679456	0.830773	0.717241	0.914387	-0.851728	0.666667	0.907998
M5 GO Molecular Function	GOMF_SULFUR_COMPOUND_BINDING	268	1.15809	0.0970655	0.410529	1.19879	0.0669643	0.52526	1.07764	0.235421	0.637114	1.24634	0.0385757	0.476522	-1.11579	0.169014	0.541643
M5 GO Biological Process	GOBP_MUSCLE_ADAPTATION	134	-1.06406	0.305609	0.640547	1.19827	0.134904	0.526063	0.953122	0.579832	0.811106	1.39422	0.0102302	0.326665	-1.21274	0.113131	0.415775
M5 GO Biological Process	GOBP_POLYOL_BIOSYNTHETIC_PROCESS	57	-1.40842	0.0378788	0.209933	1.19754	0.154008	0.527449	1.0147	0.441667	0.722383	1.17713	0.173397	0.55014	-1.23948	0.119923	0.384941
M5 GO Biological Process	GOBP_GLYCEROPHOSPHOLIPID_CATABOLIC_PROCESS	31	-1.44363	0.0580271	0.182291	1.19703	0.199566	0.528255	-0.838674	0.703252	0.890638	1.13113	0.247727	0.592195	-1.64722	0.00760456	0.0633915
M5 GO Biological Process	GOBP_REGULATION_OF_TISSUE_REMODELING	81	1.38085	0.0299145	0.221375	1.19669	0.138298	0.528462	-1.06225	0.333333	0.572776	1.3843	0.015544	0.336707	1.24226	0.114786	0.338346
M5 GO Molecular Function	GOMF_GDP_BINDING	81	-0.94064	0.608209	0.817025	1.19582	0.151064	0.530323	1.16043	0.213573	0.521765	-0.933407	0.582064	0.758425	1.0259	0.382536	0.599176
M5 GO Biological Process	GOBP_NEGATIVE_REGULATION_OF_PROTEIN_TYROSINE_KINASE_ACTIVITY	26	0.800967	0.770186	0.915898	1.19563	0.200418	0.53022	1.02151	0.425197	0.710357	1.24459	0.173719	0.478628	0.77603	0.805169	0.932692
M5 GO Molecular Function	GOMF_NUCLEAR_RECEPTOR_COACTIVATOR_ACTIVITY	53	-1.29627	0.0938697	0.323308	1.19547	0.185567	0.529924	1.21308	0.146694	0.457736	0.954369	0.530612	0.794263	-1.30339	0.0873984	0.310417
M5 GO Molecular Function	GOMF_NUCLEAR_RETINOIC_ACID_RECEPTOR_BINDING	34	-0.95497	0.5	0.798605	1.19513	0.184049	0.530181	1.55272	0.016	0.141261	0.991437	0.440559	0.745077	-0.818187	0.767717	0.942473
M5 GO Biological Process	GOBP_CARDIAC_MUSCLE_ADAPTATION	32	1.25028	0.146939	0.315841	1.19465	0.217659	0.530833	1.10203	0.314741	0.598718	1.30772	0.105505	0.399777	1.48023	0.0301205	0.174346
M5 GO Biological Process	GOBP_MITOCHONDRIAL_TRANSCRIPTION	22	-2.13687	0	0.000109221	1.19451	0.221359	0.53054	1.28489	0.149515	0.374382	0.924036	0.547727	0.82522	-2.21579	0	2.66853e-05
M5 GO Biological Process	GOBP_TRANSLATIONAL_ELONGATION	64	-1.60602	0.00592885	0.0765067	1.19442	0.152	0.530065	0.875067	0.731429	0.903253	1.27658	0.103015	0.436246	-1.7744	0	0.0265809
MH Hallmark	HALLMARK_MYC_TARGETS_V1	191	-1.23754	0.0703971	0.391757	1.1942	0.0790068	0.529974	1.94086	0	0.0117039	-1.22047	0.0909091	0.397222	-0.974922	0.518828	0.760071
M5 GO Biological Process	GOBP_MEMBRANE_BIOGENESIS	63	-1.30503	0.107212	0.311462	1.19367	0.161157	0.530693	1.07878	0.318275	0.635998	1.00872	0.420792	0.729888	-1.22728	0.159184	0.401071
M5 GO Biological Process	GOBP_REGULATION_OF_PROTON_TRANSPORT	25	-1.80296	0.00195312	0.015175	1.19328	0.207627	0.531141	1.17817	0.23913	0.496759	0.808243	0.756637	0.93048	-1.70358	0.00190114	0.0455632
MH Hallmark	HALLMARK_KRAS_SIGNALING_DN	171	-1.10039	0.222615	0.584388	1.19241	0.0892019	0.532901	0.959977	0.571429	0.808048	1.21659	0.0665025	0.509004	-1.16033	0.136719	0.480944
M5 GO Biological Process	GOBP_RENAL_FILTRATION	31	0.984866	0.484342	0.662967	1.19171	0.204255	0.534271	-0.951958	0.52008	0.742102	1.36778	0.0684932	0.352947	1.01928	0.428571	0.60919
M5 GO Biological Process	GOBP_REGULATION_OF_AEROBIC_RESPIRATION	35	-1.68407	0.00199601	0.0447779	1.19142	0.216599	0.534378	1.60325	0.0205339	0.110473	1.08657	0.316667	0.642624	-1.61432	0.0139442	0.0764635
M5 GO Biological Process	GOBP_DNA_TEMPLATED_TRANSCRIPTION_INITIATION	183	-0.80655	0.937618	0.953977	1.19039	0.105727	0.536622	1.36714	0.0254777	0.287539	0.888436	0.741117	0.860137	0.864881	0.82218	0.845899
M5 GO Biological Process	GOBP_CHOLESTEROL_EFFLUX	63	-1.38619	0.0491159	0.227927	1.18995	0.139785	0.537173	0.959799	0.538793	0.808039	1.48942	0.0208817	0.250935	-1.76655	0	0.0283771
M5 GO Biological Process	GOBP_POSITIVE_REGULATION_OF_SMALL_MOLECULE_METABOLIC_PROCESS	177	-1.5193	0.00181818	0.130454	1.18956	0.110112	0.537637	0.976346	0.540598	0.786796	1.36838	0.0135501	0.353375	-1.50793	0	0.132339
M5 GO Biological Process	GOBP_NEGATIVE_REGULATION_OF_RESPONSE_TO_ENDOPLASMIC_RETICULUM_STRESS	39	-1.06384	0.35124	0.640698	1.18944	0.203557	0.537256	1.46779	0.0407332	0.203463	1.1094	0.261062	0.614009	-0.909534	0.613095	0.839419
M5 GO Cellular Component	GOCC_MYELIN_SHEATH	204	-1.62128	0.00192678	0.0705131	1.18925	0.0826271	0.537074	1.48795	0.004	0.18952	-0.97659	0.52381	0.708686	-1.52288	0.00206186	0.124949
M5 GO Biological Process	GOBP_RESPONSE_TO_XENOBIOTIC_STIMULUS	305	-1.11211	0.162069	0.56717	1.18884	0.0551378	0.537535	1.15653	0.122881	0.524675	1.06131	0.276163	0.678842	-1.19438	0.0675944	0.438206
M5 GO Cellular Component	GOCC_INCLUSION_BODY	75	-0.985472	0.463855	0.757893	1.18775	0.141962	0.539935	-0.930515	0.6	0.772512	1.4241	0.0190024	0.295473	-1.1746	0.196	0.46096
M5 GO Biological Process	GOBP_POSITIVE_REGULATION_OF_BLOOD_VESSEL_ENDOTHELIAL_CELL_MIGRATION	59	-0.972441	0.509982	0.777026	1.18701	0.165158	0.541403	1.14504	0.196464	0.53782	0.848885	0.795181	0.898185	-0.988433	0.481092	0.739005
M5 GO Biological Process	GOBP_REGULATION_OF_LIPOPROTEIN_METABOLIC_PROCESS	19	-1.20462	0.218324	0.438853	1.18682	0.220126	0.541192	0.919002	0.54898	0.857931	1.68455	0.0136054	0.119969	-1.0998	0.337398	0.563405
M5 GO Biological Process	GOBP_MAINTENANCE_OF_PROTEIN_LOCATION_IN_NUCLEUS	26	-1.22885	0.178495	0.404955	1.18587	0.22807	0.543247	0.60148	0.963783	0.996146	1.2346	0.162413	0.483576	-1.25337	0.161417	0.370898
M5 GO Biological Process	GOBP_RESPONSE_TO_AMINE	25	-1.12547	0.298113	0.549171	1.1858	0.219565	0.54272	1.1683	0.244533	0.510066	-0.853849	0.68717	0.869626	-1.0511	0.374753	0.633741
M5 GO Molecular Function	GOMF_P_TYPE_TRANSMEMBRANE_TRANSPORTER_ACTIVITY	33	-0.869476	0.698225	0.903269	1.18552	0.194274	0.542859	0.733413	0.867704	0.983332	1.1915	0.211009	0.538125	-1.10167	0.303202	0.563303
M5 GO Biological Process	GOBP_NUCLEOSIDE_DIPHOSPHATE_METABOLIC_PROCESS	133	-1.48179	0.0036036	0.157898	1.18531	0.135198	0.542763	1.24099	0.0797546	0.422293	-0.954902	0.537217	0.736052	-1.47036	0.00980392	0.159221
M5 GO Biological Process	GOBP_REGULATION_OF_GLUCOSE_TRANSMEMBRANE_TRANSPORT	82	-0.832773	0.817658	0.938813	1.18509	0.162839	0.54272	1.42298	0.0343348	0.237171	0.988296	0.484029	0.749292	-0.95271	0.52988	0.78555
M5 GO Biological Process	GOBP_POSITIVE_REGULATION_OF_MRNA_PROCESSING	40	-0.72442	0.899431	0.986671	1.185	0.202454	0.542232	1.22248	0.177419	0.444514	1.38106	0.0714286	0.338074	-0.917355	0.600791	0.835895
M5 GO Biological Process	GOBP_COLLAGEN_METABOLIC_PROCESS	120	1.90892	0	0.0240679	1.18496	0.143791	0.541645	-1.24412	0.0815939	0.348606	1.38191	0.0196078	0.339011	1.68761	0	0.0876292
M5 GO Biological Process	GOBP_RESPONSE_TO_TEMPERATURE_STIMULUS	162	-1.00725	0.462385	0.726002	1.18472	0.121681	0.541619	1.00208	0.419028	0.742113	1.33969	0.0211082	0.373198	-1.0132	0.395876	0.698831
M5 GO Biological Process	GOBP_ALDEHYDE_CATABOLIC_PROCESS	15	-0.842651	0.68472	0.932241	1.18409	0.240506	0.54276	-0.722645	0.836935	0.96282
M5 GO Biological Process	GOBP_REGULATION_OF_STRIATED_MUSCLE_TISSUE_DEVELOPMENT	22	-1.0334	0.424125	0.688394	1.18347	0.205339	0.543838	0.937951	0.556886	0.829218	1.12728	0.292035	0.59615	-1.20595	0.223092	0.421562
M5 GO Biological Process	GOBP_PROTEIN_PEPTIDYL_PROLYL_ISOMERIZATION	24	-0.810957	0.737958	0.954087	1.18343	0.233193	0.543247	0.99593	0.460765	0.752462	0.777455	0.808219	0.945878	-0.878928	0.629278	0.878135
M5 GO Biological Process	GOBP_REGULATION_OF_TELOMERE_MAINTENANCE_IN_RESPONSE_TO_DNA_DAMAGE	20	-0.978709	0.489109	0.770791	1.18303	0.233266	0.543673	-0.716519	0.885149	0.966094	1.33733	0.113082	0.37234	-1.09365	0.340996	0.569308
M5 GO Biological Process	GOBP_NEGATIVE_REGULATION_OF_OXIDOREDUCTASE_ACTIVITY	18	-1.36631	0.106931	0.243932	1.18206	0.246493	0.545902	0.962142	0.493069	0.806466	1.05987	0.382609	0.680392	-1.4583	0.0720165	0.168387
M5 GO Biological Process	GOBP_AMINE_BIOSYNTHETIC_PROCESS	41	-0.902313	0.62963	0.870066	1.1815	0.190476	0.546797	1.21463	0.169847	0.456321	1.0366	0.390887	0.708431	-1.03048	0.418367	0.667672
M5 GO Biological Process	GOBP_SEROTONIN_SECRETION	15	-1.48491	0.0457143	0.155563	1.18122	0.254737	0.546873	0.95956	0.52	0.807663	1.12452	0.30543	0.5963	-1.44503	0.0670611	0.176056
M5 GO Biological Process	GOBP_REGULATION_OF_LIPID_BIOSYNTHETIC_PROCESS	205	-1.49053	0	0.152071	1.18119	0.0919283	0.54627	-0.909699	0.722008	0.803674	1.33534	0.00536193	0.37526	-1.66531	0	0.0572283
M5 GO Biological Process	GOBP_SPERMATID_NUCLEUS_DIFFERENTIATION	23	-0.681671	0.896154	0.993597	1.18024	0.22869	0.548419	1.21136	0.199593	0.46035	-0.81965	0.746429	0.903488	-0.5604	0.97456	1
M5 GO Molecular Function	GOMF_MRNA_5_UTR_BINDING	25	-0.713463	0.874486	0.989836	1.18013	0.202358	0.548039	0.960848	0.497967	0.808238	1.14261	0.282937	0.581827	-0.576152	0.975659	1
M5 GO Molecular Function	GOMF_RNA_ENDONUCLEASE_ACTIVITY_PRODUCING_5_PHOSPHOMONOESTERS	27	-1.33319	0.100196	0.278099	1.17984	0.241309	0.548168	-0.655963	0.940711	0.988215	1.31158	0.125843	0.397297	-1.40691	0.0808081	0.207732
M5 GO Biological Process	GOBP_GOLGI_TO_VACUOLE_TRANSPORT	21	-0.771023	0.790476	0.973567	1.17908	0.235908	0.549785	0.630905	0.952965	0.995632	1.36122	0.0902613	0.355179	-0.722427	0.862869	0.990927
M5 GO Cellular Component	GOCC_ASTROCYTE_PROJECTION	21	1.00448	0.453027	0.629247	1.17892	0.229979	0.549543	0.814486	0.716216	0.944959	1.08708	0.349036	0.644296	-0.957338	0.521654	0.778026
M5 GO Biological Process	GOBP_GLOMERULAR_EPITHELIUM_DEVELOPMENT	21	0.793922	0.768501	0.922447	1.17824	0.214149	0.55084	1.49993	0.0409483	0.180441	1.02054	0.410673	0.7215	0.822846	0.727642	0.894992
M5 GO Cellular Component	GOCC_TRIGLYCERIDE_RICH_PLASMA_LIPOPROTEIN_PARTICLE	25	0.734172	0.859155	0.960803	1.17787	0.224652	0.551174	1.81433	0.002079	0.0327547	1.06271	0.353349	0.677554	0.818643	0.708333	0.899065
M5 GO Biological Process	GOBP_REGULATION_OF_CALCIUM_ION_DEPENDENT_EXOCYTOSIS	40	0.851568	0.726916	0.86431	1.17779	0.215886	0.550724	-1.03378	0.397614	0.619939	1.11038	0.296053	0.613034	-0.922467	0.584521	0.829802
M5 GO Biological Process	GOBP_UBIQUITIN_DEPENDENT_PROTEIN_CATABOLIC_PROCESS_VIA_THE_MULTIVESICULAR_BODY_SORTING_PATHWAY	29	0.828132	0.733333	0.889348	1.17717	0.231884	0.551843	1.10478	0.297352	0.596449	0.779169	0.821101	0.945501	0.762549	0.819444	0.941151
M5 GO Biological Process	GOBP_POSITIVE_REGULATION_OF_REGULATED_SECRETORY_PATHWAY	54	1.54213	0.0123711	0.132347	1.17716	0.1625	0.551175	-0.832943	0.778468	0.894593	1.54407	0.0135747	0.20808	1.64123	0.00974659	0.104724
M5 GO Biological Process	GOBP_DNA_TEMPLATED_TRANSCRIPTION_TERMINATION	26	-1.13389	0.263158	0.535223	1.17647	0.212245	0.552542	1.04288	0.363636	0.684287	0.925946	0.55794	0.821847	-0.978315	0.479592	0.753024
M5 GO Biological Process	GOBP_REGULATION_OF_CELLULAR_RESPONSE_TO_INSULIN_STIMULUS	88	-1.06246	0.347305	0.642682	1.17621	0.167002	0.552652	1.18305	0.146	0.492618	-0.930611	0.578856	0.76224	-1.20207	0.141684	0.427643
M5 GO Molecular Function	GOMF_K63_LINKED_POLYUBIQUITIN_MODIFICATION_DEPENDENT_PROTEIN_BINDING	25	-1.00282	0.46169	0.730934	1.17613	0.216769	0.552164	-0.618867	0.962151	0.993997	1.25313	0.154018	0.468344	-1.11627	0.324786	0.540844
M5 GO Molecular Function	GOMF_ATPASE_COUPLED_MONOATOMIC_CATION_TRANSMEMBRANE_TRANSPORTER_ACTIVITY	56	-0.985931	0.476654	0.757541	1.17493	0.179704	0.554879	1.0611	0.343621	0.659421	1.01706	0.411899	0.723707	-1.15534	0.243354	0.486076
M5 GO Biological Process	GOBP_LIPID_EXPORT_FROM_CELL	55	1.07945	0.313131	0.515646	1.17405	0.17119	0.556851	0.951257	0.537832	0.815122	1.15242	0.213592	0.574001	1.06486	0.343035	0.5389
M5 GO Biological Process	GOBP_REGULATION_OF_TELOMERASE_ACTIVITY	41	-1.1371	0.269777	0.531872	1.17378	0.202811	0.556947	1.03237	0.423372	0.696241	1.04628	0.372038	0.696637	-0.864684	0.69901	0.892699
M5 GO Biological Process	GOBP_MUSCLE_CELL_APOPTOTIC_PROCESS	124	-1.14223	0.184557	0.527978	1.17354	0.143488	0.556923	1.14633	0.197849	0.537102	0.895776	0.748663	0.853709	-1.13859	0.18239	0.508961
M5 GO Molecular Function	GOMF_RECEPTOR_TYROSINE_KINASE_BINDING	80	1.2433	0.0967742	0.322904	1.17264	0.154334	0.558958	1.1263	0.230263	0.568547	1.30278	0.0634146	0.404171	1.19796	0.146392	0.381323
M5 GO Biological Process	GOBP_RNA_METHYLATION	64	-1.615	0.00959693	0.0727377	1.17264	0.206383	0.558256	1.80945	0	0.034152	-0.788873	0.845486	0.929619	-1.39822	0.056	0.216922
M5 GO Biological Process	GOBP_PROTEIN_LOCALIZATION_TO_PHAGOPHORE_ASSEMBLY_SITE	16	-1.17747	0.246704	0.484161	1.17259	0.246284	0.557679	0.750241	0.810976	0.976235	1.22282	0.199552	0.500506	-1.27294	0.196203	0.349744
M5 GO Cellular Component	GOCC_ORGANELLE_ENVELOPE_LUMEN	83	-1.64069	0.00185874	0.0603123	1.17211	0.168539	0.558422	1.39704	0.0411523	0.26367	-0.813748	0.862543	0.909346	-1.42974	0.0294118	0.18732
M5 GO Biological Process	GOBP_MITOCHONDRIAL_RNA_METABOLIC_PROCESS	53	-2.58189	0	0	1.17208	0.208602	0.557794	1.82808	0.0040404	0.0294233	-0.793914	0.837545	0.925893	-2.6429	0	0
M5 GO Biological Process	GOBP_MITOCHONDRIAL_OUTER_MEMBRANE_PERMEABILIZATION_INVOLVED_IN_PROGRAMMED_CELL_DEATH	35	-1.29039	0.114341	0.328401	1.17178	0.207547	0.557952	1.26435	0.122736	0.399076	0.853896	0.676471	0.893968	-1.22656	0.169422	0.401289
M5 GO Biological Process	GOBP_REGULATION_OF_HEART_CONTRACTION	194	-1.53618	0	0.119084	1.1711	0.109409	0.559295	1.23993	0.0663812	0.423006	1.02241	0.367021	0.720308	-1.47342	0.00196078	0.15711
M5 GO Molecular Function	GOMF_UBIQUITIN_LIKE_PROTEIN_LIGASE_BINDING	329	-0.957483	0.579505	0.795328	1.17101	0.0781991	0.558845	1.36118	0.00205339	0.293381	-0.987041	0.487421	0.696791	-0.949409	0.631791	0.789544
M5 GO Biological Process	GOBP_REGULATION_OF_CELLULAR_CATABOLIC_PROCESS	395	-1.26928	0.0118443	0.356211	1.17095	0.0517241	0.558298	0.875799	0.886022	0.9041	1.31078	0.0128205	0.397527	-1.32965	0.00614754	0.28281
M5 GO Biological Process	GOBP_REGULATION_OF_EPITHELIAL_CELL_APOPTOTIC_PROCESS	122	-0.829936	0.85118	0.940991	1.17052	0.145497	0.558913	0.959475	0.555556	0.807343	1.46797	0.0052356	0.269417	-1.00022	0.457831	0.722903
M5 GO Biological Process	GOBP_REGULATION_OF_CATECHOLAMINE_METABOLIC_PROCESS	22	0.912719	0.576541	0.780696	1.17026	0.229839	0.559017	0.837559	0.720081	0.933189	1.03105	0.38835	0.715933	-0.898028	0.593023	0.854453
M5 GO Biological Process	GOBP_POSITIVE_REGULATION_OF_APOPTOTIC_SIGNALING_PATHWAY	165	1.37441	0.0113379	0.225878	1.17006	0.128146	0.558954	1.26035	0.0566449	0.403581	1.07075	0.287263	0.666116	1.31489	0.026	0.278952
M5 GO Biological Process	GOBP_TRIGLYCERIDE_CATABOLIC_PROCESS	26	-0.873987	0.650096	0.898936	1.16972	0.23614	0.559293	1.48637	0.0399202	0.19112	1.11637	0.290043	0.60754	-0.968686	0.519763	0.765594
M5 GO Molecular Function	GOMF_MONOCARBOXYLIC_ACID_TRANSMEMBRANE_TRANSPORTER_ACTIVITY	72	-1.42622	0.0304762	0.19628	1.16959	0.18711	0.559027	1.11337	0.256048	0.583125	0.993713	0.440909	0.745871	-1.46868	0.0167286	0.160777
M5 GO Biological Process	GOBP_HEMATOPOIETIC_STEM_CELL_DIFFERENTIATION	30	1.01719	0.407407	0.606281	1.16879	0.221116	0.560787	-0.809668	0.764591	0.914701	1.11651	0.286353	0.607807	0.969865	0.497992	0.683102
M5 GO Biological Process	GOBP_CELLULAR_RESPONSE_TO_COLD	17	-1.17821	0.252408	0.483366	1.1675	0.241525	0.563973	-0.538004	0.973523	0.998943	1.33351	0.105376	0.377587	-1.18281	0.238477	0.45143
M5 GO Biological Process	GOBP_POSITIVE_REGULATION_OF_T_CELL_RECEPTOR_SIGNALING_PATHWAY	19	0.66276	0.891348	0.983994	1.16735	0.251534	0.56373	1.07396	0.378601	0.641845	1.053	0.371179	0.685911	0.691033	0.901354	0.974014
M5 GO Biological Process	GOBP_REGULATION_OF_ARP2_3_COMPLEX_MEDIATED_ACTIN_NUCLEATION	27	1.12988	0.275053	0.442288	1.1673	0.234672	0.563188	-1.11939	0.282609	0.489893	1.3292	0.0951327	0.382854	0.70691	0.883065	0.969701
M5 GO Biological Process	GOBP_GLYCEROLIPID_METABOLIC_PROCESS	372	-1.54919	0	0.109966	1.16729	0.0774818	0.562519	1.13089	0.116371	0.563068	1.13793	0.0978593	0.588209	-1.49065	0	0.14485
M5 GO Biological Process	GOBP_MATERNAL_PLACENTA_DEVELOPMENT	34	-0.800526	0.810078	0.960293	1.16709	0.210204	0.562435	1.12383	0.274194	0.573404	0.876682	0.656682	0.873741	-0.702448	0.91018	0.991891
M5 GO Biological Process	GOBP_REGULATION_OF_CHOLESTEROL_METABOLIC_PROCESS	46	-1.53546	0.0210728	0.119116	1.16662	0.210204	0.563141	1.06349	0.343373	0.655631	1.26151	0.118765	0.456505	-1.57838	0.01222	0.0922665
M5 GO Molecular Function	GOMF_TRANSCRIPTION_COREGULATOR_BINDING	138	-0.784084	0.927778	0.965729	1.16581	0.135371	0.56485	1.05314	0.343096	0.671793	1.14367	0.168734	0.580063	-0.943957	0.593688	0.798167
M5 GO Biological Process	GOBP_NEGATIVE_REGULATION_OF_PHOSPHORYLATION	338	1.15885	0.0777538	0.41012	1.1651	0.083151	0.566343	1.03843	0.341202	0.687762	1.15384	0.108434	0.574834	1.30764	0.0143149	0.284126
M5 GO Biological Process	GOBP_NEGATIVE_REGULATION_OF_EPITHELIAL_CELL_APOPTOTIC_PROCESS	70	0.960482	0.528421	0.704754	1.16503	0.184647	0.565844	1.05446	0.355828	0.669456	1.44534	0.0305164	0.274485	1.03557	0.384615	0.583183
M5 GO Molecular Function	GOMF_CARBOHYDRATE_TRANSMEMBRANE_TRANSPORTER_ACTIVITY	35	-1.15947	0.245059	0.502607	1.16498	0.223629	0.56529	0.822246	0.753138	0.94179	1.22904	0.151844	0.491369	-1.18541	0.221344	0.449519
M5 GO Biological Process	GOBP_EXCITATORY_POSTSYNAPTIC_POTENTIAL	92	1.34814	0.0483517	0.241416	1.16429	0.196305	0.566699	0.640979	0.995754	0.998004	1.0344	0.368039	0.713147	1.44787	0.0232558	0.193712
M5 GO Biological Process	GOBP_HEART_PROCESS	242	-1.49211	0.00182149	0.151023	1.16425	0.102273	0.566107	1.1182	0.190669	0.577439	0.967205	0.548649	0.776283	-1.4403	0.00203252	0.17863
M5 GO Molecular Function	GOMF_UNFOLDED_PROTEIN_BINDING	86	-1.34306	0.0413669	0.266282	1.16264	0.178082	0.570392	1.69041	0.00411523	0.0719985	-0.955406	0.544674	0.735039	-0.974452	0.505092	0.760966
M5 GO Biological Process	GOBP_RIBONUCLEOSIDE_MONOPHOSPHATE_METABOLIC_PROCESS	52	-1.36278	0.0617978	0.2465	1.16257	0.227468	0.569894	1.53087	0.0218688	0.158579	-0.856741	0.710247	0.866181	-1.148	0.24498	0.496197
M5 GO Molecular Function	GOMF_CYCLIN_DEPENDENT_PROTEIN_SERINE_THREONINE_KINASE_REGULATOR_ACTIVITY	44	0.758626	0.887295	0.949395	1.1623	0.207739	0.569949	1.27216	0.121673	0.390164	0.941093	0.574074	0.804577	0.7769	0.848485	0.931831
M5 GO Molecular Function	GOMF_ISOMERASE_ACTIVITY	167	-1.84229	0	0.01004	1.16187	0.139381	0.570585	1.32121	0.0401691	0.332951	0.908379	0.695055	0.84143	-1.83057	0	0.0151432
M5 GO Biological Process	GOBP_NUCLEOTIDE_EXCISION_REPAIR	76	-0.987096	0.493204	0.756703	1.16175	0.172632	0.570251	0.650327	0.995833	0.997434	1.0386	0.387342	0.707632	-1.13622	0.209302	0.512038
M5 GO Biological Process	GOBP_GLUTAMINE_FAMILY_AMINO_ACID_METABOLIC_PROCESS	65	-1.48712	0.0152091	0.153681	1.16158	0.195279	0.570009	1.42234	0.0326923	0.237575	-0.932594	0.57329	0.759375	-1.2523	0.117764	0.371168
M5 GO Biological Process	GOBP_POSITIVE_REGULATION_OF_GLYCOGEN_METABOLIC_PROCESS	20	-1.56812	0.0299401	0.100097	1.16135	0.276768	0.569987	1.26177	0.15748	0.402053	1.20491	0.199531	0.516417	-1.61043	0.0161943	0.0781447
M5 GO Biological Process	GOBP_INTRINSIC_APOPTOTIC_SIGNALING_PATHWAY_IN_RESPONSE_TO_OXIDATIVE_STRESS	58	1.48787	0.0273109	0.157832	1.16037	0.197938	0.572233	0.955482	0.55	0.810652	0.971756	0.484634	0.770921	1.3873	0.05625	0.228133
M5 GO Molecular Function	GOMF_LAMIN_BINDING	16	-0.951369	0.524655	0.802604	1.1602	0.253608	0.572037	0.509168	0.988281	0.998847	1.15694	0.262411	0.572015	-1.00404	0.461538	0.717615
M5 GO Molecular Function	GOMF_PHOSPHATASE_REGULATOR_ACTIVITY	95	0.870439	0.746171	0.83886	1.16011	0.19163	0.57165	0.992496	0.448485	0.75419	0.934969	0.618138	0.811714	0.85229	0.779116	0.861344
M5 GO Biological Process	GOBP_GLYCEROL_ETHER_METABOLIC_PROCESS	20	1.19166	0.250471	0.375929	1.16006	0.266038	0.571101	0.861668	0.678279	0.914305	0.849987	0.649269	0.896804	1.05609	0.395437	0.551362
M5 GO Biological Process	GOBP_CELLULAR_RESPONSE_TO_UV	91	-1.03409	0.383613	0.687952	1.16003	0.184382	0.57048	1.10406	0.256098	0.597371	1.16239	0.153846	0.565332	-1.06844	0.324952	0.603843
M5 GO Biological Process	GOBP_AUTOPHAGY_OF_MITOCHONDRION	92	-1.33443	0.0406977	0.276424	1.15956	0.166667	0.571235	0.975075	0.508299	0.788467	0.984259	0.482759	0.755186	-1.48611	0.0332031	0.148069
M5 GO Biological Process	GOBP_NEGATIVE_REGULATION_OF_PROTEASOMAL_PROTEIN_CATABOLIC_PROCESS	53	0.835708	0.768737	0.880549	1.15935	0.19256	0.571133	0.96682	0.509128	0.799152	0.741318	0.933962	0.95984	-0.751908	0.89002	0.984293
M5 GO Biological Process	GOBP_MAINTENANCE_OF_PROTEIN_LOCALIZATION_IN_ORGANELLE	45	-0.838284	0.74364	0.937019	1.15913	0.2	0.571129	0.835018	0.728601	0.933787	0.82397	0.787368	0.9176	0.92304	0.578748	0.762601
M5 GO Biological Process	GOBP_REGULATION_OF_BLOOD_PRESSURE	195	1.08242	0.241379	0.510244	1.15913	0.12114	0.570439	0.92265	0.677852	0.852172	1.18299	0.118598	0.545924	1.24609	0.0441989	0.335494
MH Hallmark	HALLMARK_TNFA_SIGNALING_VIA_NFKB	194	1.68845	0	0.0772356	1.15906	0.126437	0.569929	-1.22008	0.0969582	0.369032	1.50819	0.00291545	0.234383	1.61882	0	0.114989
M5 GO Biological Process	GOBP_POSITIVE_REGULATION_OF_MUSCLE_CELL_APOPTOTIC_PROCESS	42	-1.31737	0.113949	0.296195	1.15881	0.220833	0.570031	1.25684	0.144869	0.406222	0.792821	0.814318	0.935694	-1.26275	0.143154	0.357275
M5 GO Biological Process	GOBP_GLYCOLYTIC_PROCESS_THROUGH_GLUCOSE_6_PHOSPHATE	20	-1.06784	0.35102	0.634007	1.15818	0.265107	0.571141	1.63476	0.0189873	0.0976366	-0.97034	0.49162	0.716989	0.747132	0.844398	0.950277
M5 GO Biological Process	GOBP_REGULATION_OF_NUCLEOTIDE_BIOSYNTHETIC_PROCESS	32	-1.52969	0.0267176	0.124202	1.158	0.245798	0.570992	1.1926	0.198276	0.477934	-0.840221	0.738899	0.88215	-1.53147	0.0347985	0.119032
M5 GO Biological Process	GOBP_POLYOL_METABOLIC_PROCESS	100	-1.65292	0.00191939	0.0551503	1.15787	0.16875	0.570692	0.995333	0.462777	0.753189	1.05789	0.316953	0.682279	-1.37049	0.0207939	0.24549
M5 GO Biological Process	GOBP_PERICARDIUM_DEVELOPMENT	26	-1.12752	0.275862	0.545815	1.15746	0.227743	0.571219	1.44924	0.0550098	0.217632	1.22008	0.19715	0.502601	-1.03963	0.380753	0.652167
M5 GO Biological Process	GOBP_REGULATION_OF_AMINE_METABOLIC_PROCESS	34	-0.898026	0.614943	0.872857	1.15726	0.236786	0.571147	0.769131	0.835271	0.967593	1.00033	0.460177	0.73911	-0.979575	0.47451	0.75132
M5 GO Biological Process	GOBP_REGULATION_OF_GLUCOSE_IMPORT	64	0.809027	0.848352	0.908109	1.1562	0.207188	0.573599	1.45295	0.0265306	0.215687	0.944678	0.556086	0.801622	0.919372	0.607803	0.768031
M5 GO Biological Process	GOBP_FAT_CELL_DIFFERENTIATION	260	1.03046	0.373522	0.584404	1.15602	0.109756	0.573441	0.721244	1	0.988172	1.27781	0.0203488	0.434895	-1.11536	0.157143	0.542212
M5 GO Biological Process	GOBP_CELLULAR_RESPONSE_TO_ALKALOID	30	-0.933875	0.561165	0.825105	1.15531	0.270325	0.574961	0.900706	0.624	0.884528	0.969562	0.491342	0.775004	-0.998768	0.455487	0.724064
M5 GO Biological Process	GOBP_INNER_CELL_MASS_CELL_PROLIFERATION	17	-1.11902	0.331942	0.557547	1.15481	0.279468	0.575719	1.33566	0.137736	0.317705	0.831077	0.709302	0.914312	-1.05203	0.390593	0.632561
M5 GO Biological Process	GOBP_VENTRICULAR_CARDIAC_MUSCLE_TISSUE_DEVELOPMENT	66	1.0354	0.382479	0.575566	1.15467	0.193133	0.575452	1.19382	0.168724	0.478414	1.19539	0.179856	0.531686	-1.12815	0.261209	0.522432
M5 GO Biological Process	GOBP_CELL_PROLIFERATION_INVOLVED_IN_KIDNEY_DEVELOPMENT	20	-0.677971	0.89225	0.994489	1.15453	0.23913	0.575151	-0.772971	0.779271	0.937168	1.23866	0.174672	0.479017	-0.677275	0.901961	0.998213
M5 GO Molecular Function	GOMF_ALPHA_ACTININ_BINDING	29	-0.856708	0.676892	0.917125	1.15416	0.220703	0.575573	1.23296	0.175869	0.429956	0.907278	0.616228	0.841799	-0.910403	0.589098	0.83912
M5 GO Molecular Function	GOMF_OXIDOREDUCTASE_ACTIVITY_ACTING_ON_THE_CH_NH_GROUP_OF_DONORS	28	-1.29796	0.11609	0.320971	1.15385	0.236	0.575873	1.16685	0.236686	0.513298	1.03457	0.404762	0.713859	-1.16855	0.243564	0.469433
M5 GO Biological Process	GOBP_SPERM_AXONEME_ASSEMBLY	30	-1.70791	0.00574713	0.0369904	1.15363	0.224742	0.575835	0.887439	0.635628	0.897103	1.01527	0.43133	0.725834	-1.48991	0.0408163	0.14496
M5 GO Biological Process	GOBP_POSITIVE_REGULATION_OF_MAST_CELL_DEGRANULATION	19	1.5567	0.0226804	0.124266	1.15338	0.269311	0.575948	-0.666747	0.895636	0.985324	1.40395	0.0753425	0.316796	1.70167	0.0152381	0.0844506
M5 GO Biological Process	GOBP_INTERMEDIATE_FILAMENT_ORGANIZATION	45	0.983478	0.473161	0.664994	1.15333	0.220907	0.575396	1.07267	0.328767	0.644006	1.4659	0.0315315	0.268046	0.930103	0.57	0.750303
M5 GO Molecular Function	GOMF_INSULIN_RECEPTOR_BINDING	25	1.17026	0.230126	0.397399	1.15254	0.232704	0.577165	1.04964	0.386064	0.677296	1.36569	0.102845	0.35466	0.965445	0.528696	0.689877
M5 GO Biological Process	GOBP_REGULATION_OF_ESTABLISHMENT_OF_PROTEIN_LOCALIZATION_TO_MITOCHONDRION	26	-0.796305	0.789883	0.960886	1.1523	0.248485	0.577242	1.06268	0.368726	0.656904	0.754832	0.84	0.954243	-0.734438	0.875252	0.988345
M5 GO Molecular Function	GOMF_PROTEIN_SERINE_THREONINE_PHOSPHATASE_ACTIVITY	84	-1.7952	0	0.0161296	1.15215	0.175966	0.577042	1.10268	0.268908	0.597952	0.935044	0.591371	0.812025	-1.56538	0.00387597	0.0994598
M5 GO Molecular Function	GOMF_SNORNA_BINDING	31	-0.689049	0.908222	0.991106	1.1518	0.227176	0.577404	1.58237	0.0142566	0.123401	0.994608	0.459519	0.744176	-0.726642	0.870057	0.989794
M5 GO Biological Process	GOBP_POSITIVE_REGULATION_OF_ENDOTHELIAL_CELL_CHEMOTAXIS	15	0.896824	0.604839	0.805841	1.15021	0.264646	0.581641	1.02432	0.431373	0.706699	-1.20151	0.227273	0.414511	1.31297	0.13745	0.280996
M5 GO Biological Process	GOBP_PRIMARY_ALCOHOL_METABOLIC_PROCESS	72	-0.781401	0.884314	0.966774	1.14977	0.201681	0.582312	0.922992	0.632937	0.852828	1.15316	0.214112	0.575411	-0.647097	0.98773	1
M5 GO Biological Process	GOBP_INTESTINAL_LIPID_ABSORPTION	19	-1.61061	0.00992064	0.0748747	1.14935	0.255061	0.582903	-0.903965	0.592668	0.811563	1.1043	0.325688	0.622511	-1.71416	0.00817996	0.0421108
M5 GO Biological Process	GOBP_POSITIVE_REGULATION_OF_PROTEIN_IMPORT_INTO_NUCLEUS	52	-0.814807	0.810547	0.951986	1.14892	0.206544	0.583567	0.817824	0.804781	0.94338	0.982926	0.5	0.75649	-0.755023	0.889105	0.982989
M5 GO Biological Process	GOBP_STEROID_HORMONE_MEDIATED_SIGNALING_PATHWAY	119	-1.0351	0.381783	0.687616	1.14843	0.167742	0.584416	-0.897683	0.695565	0.816857	1.19183	0.125301	0.537994	-1.13134	0.214971	0.51962
M5 GO Biological Process	GOBP_REGULATION_OF_FATTY_ACID_BIOSYNTHETIC_PROCESS	49	-1.03937	0.395393	0.682192	1.14839	0.236786	0.583867	1.2267	0.135189	0.43964	1.06991	0.323326	0.666911	-1.2316	0.146825	0.397284
M5 GO Biological Process	GOBP_NUCLEOSIDE_CATABOLIC_PROCESS	21	0.977585	0.476096	0.674574	1.14822	0.272366	0.58369	1.34388	0.104508	0.310715	-0.901639	0.617647	0.805271	0.99205	0.454175	0.647492
M5 GO Biological Process	GOBP_SEGMENT_SPECIFICATION	20	1.29699	0.146608	0.277158	1.14784	0.267241	0.584194	1.20743	0.22549	0.461728	1.12089	0.317881	0.599931	0.969938	0.477228	0.683196
M5 GO Biological Process	GOBP_VERY_LONG_CHAIN_FATTY_ACID_METABOLIC_PROCESS	32	-1.86422	0	0.00799629	1.14753	0.240426	0.584442	1.44133	0.0584795	0.223799	0.929405	0.58547	0.818197	-1.84078	0	0.0137257
M5 GO Biological Process	GOBP_BASE_EXCISION_REPAIR	42	-1.43516	0.0488722	0.187659	1.14737	0.226293	0.584231	1.33959	0.0772358	0.313044	0.724104	0.908889	0.966535	-1.28931	0.111332	0.328558
M5 GO Biological Process	GOBP_BLOOD_VESSEL_ENDOTHELIAL_CELL_MIGRATION	124	-0.917643	0.660305	0.848571	1.14699	0.168889	0.584699	-0.862421	0.804688	0.865839	1.09968	0.249364	0.629099	-1.01579	0.409736	0.694673
M5 GO Biological Process	GOBP_REGULATION_OF_PLASMA_MEMBRANE_ORGANIZATION	18	-0.605879	0.954813	0.996571	1.14687	0.263692	0.584369	0.893242	0.609504	0.893147	1.01218	0.430962	0.727636	-0.941087	0.532416	0.80298
M5 GO Biological Process	GOBP_ENDOTHELIAL_CELL_DIFFERENTIATION	116	1.41154	0.0149254	0.198784	1.1467	0.170213	0.584241	-0.991504	0.472693	0.684257	1.2312	0.0741688	0.489401	1.17936	0.137787	0.398675
M5 GO Biological Process	GOBP_REGULATION_OF_DNA_REPAIR	217	-1.01243	0.414634	0.719866	1.14634	0.138767	0.584721	1.01352	0.408297	0.724953	0.977958	0.53352	0.763743	-1.03195	0.359833	0.664934
M5 GO Biological Process	GOBP_GLUTAMINE_FAMILY_AMINO_ACID_CATABOLIC_PROCESS	22	-2.04719	0	0.000588989	1.14624	0.281573	0.584338	1.79954	0	0.0364452	-1.10156	0.317117	0.53922	-1.71296	0.00990099	0.0424064
M5 GO Biological Process	GOBP_NEGATIVE_REGULATION_OF_BLOOD_CIRCULATION	27	-1.46837	0.0419162	0.165352	1.14612	0.229675	0.58399	0.948526	0.530992	0.817289	1.13604	0.242131	0.588215	-1.55256	0.035124	0.106176
M5 GO Cellular Component	GOCC_METHYLTRANSFERASE_COMPLEX	100	-1.47849	0.00603622	0.158358	1.14557	0.184739	0.584962	1.05804	0.305085	0.666002	0.954111	0.552239	0.793982	-1.26591	0.0812379	0.355036
M5 GO Biological Process	GOBP_NEGATIVE_REGULATION_OF_TORC1_SIGNALING	42	-1.65273	0.00769231	0.055058	1.14534	0.219917	0.584997	1.09809	0.280412	0.603802	1.00739	0.443418	0.728263	-1.58756	0.0178218	0.089756
M5 GO Molecular Function	GOMF_TRNA_METHYLTRANSFERASE_ACTIVITY	31	-1.48991	0.0289575	0.152402	1.14519	0.26569	0.584805	1.4628	0.044	0.207716	-0.84947	0.678636	0.872838	-1.4431	0.0419162	0.176308
M5 GO Molecular Function	GOMF_RNA_POLYMERASE_II_SPECIFIC_DNA_BINDING_TRANSCRIPTION_FACTOR_BINDING	366	-0.874453	0.87194	0.899853	1.14517	0.101732	0.584194	1.10481	0.16701	0.596938	1.25031	0.0137931	0.471819	-1.04774	0.284848	0.637425
M5 GO Biological Process	GOBP_ORGANIC_ACID_TRANSPORT	340	-1.13603	0.142355	0.532125	1.1449	0.103211	0.584367	1.04887	0.290456	0.677959	1.08849	0.213873	0.643813	-1.14767	0.115385	0.496572
M5 GO Biological Process	GOBP_REGULATION_OF_NUCLEOTIDE_CATABOLIC_PROCESS	59	-1.15175	0.22905	0.515716	1.1449	0.21087	0.583692	0.960116	0.517442	0.80818	1.19862	0.165094	0.525522	-1.36396	0.0699589	0.251516
M5 GO Biological Process	GOBP_REGULATION_OF_APOPTOTIC_PROCESS_INVOLVED_IN_DEVELOPMENT	16	1.20497	0.228175	0.362535	1.1446	0.275304	0.583939	1.00208	0.454	0.742661	0.973819	0.463043	0.769383
M5 GO Biological Process	GOBP_POSITIVE_REGULATION_OF_TORC1_SIGNALING	53	-0.879622	0.679612	0.894989	1.1439	0.226216	0.585392	1.07007	0.332016	0.647852	1.08855	0.300412	0.644276	-1.16609	0.221545	0.472099
M5 GO Biological Process	GOBP_ONE_CARBON_COMPOUND_TRANSPORT	20	-1.4107	0.0808824	0.20832	1.14368	0.272527	0.585396	1.20112	0.219316	0.469779	1.09152	0.329832	0.639404	-1.27501	0.165669	0.346551
M5 GO Biological Process	GOBP_VIRAL_RNA_GENOME_REPLICATION	26	-0.935214	0.571429	0.824281	1.14344	0.26477	0.585441	1.34507	0.101215	0.309494	1.12713	0.275785	0.59522	-0.816175	0.744141	0.942683
MH Hallmark	HALLMARK_UV_RESPONSE_UP	154	-1.14097	0.190388	0.52874	1.14336	0.163866	0.585026	0.969786	0.523529	0.797111	1.08217	0.25323	0.649188	-1.20771	0.0884615	0.41903
M5 GO Biological Process	GOBP_POSITIVE_REGULATION_OF_EPITHELIAL_CELL_DIFFERENTIATION	55	1.17089	0.192641	0.396797	1.14266	0.224401	0.586512	0.979995	0.499006	0.779783	1.04888	0.37931	0.690861	1.20331	0.181628	0.378872
M5 GO Biological Process	GOBP_PLACENTA_DEVELOPMENT	173	0.859275	0.871179	0.856221	1.14248	0.137698	0.586357	1.07014	0.313725	0.648211	1.17857	0.12439	0.550395	0.881911	0.76	0.824403
M5 GO Biological Process	GOBP_OVARIAN_FOLLICLE_DEVELOPMENT	68	0.742697	0.931677	0.95785	1.14221	0.218295	0.586529	-1.0309	0.391667	0.624825	1.12727	0.257831	0.595496	-0.825393	0.803181	0.934913
M5 GO Biological Process	GOBP_DOPAMINE_SECRETION	35	1.23648	0.159389	0.329216	1.14206	0.266094	0.586325	-1.18344	0.201172	0.403637	1.01604	0.420323	0.724561	1.19265	0.220859	0.386539
M5 GO Biological Process	GOBP_PYRIDINE_CONTAINING_COMPOUND_CATABOLIC_PROCESS	113	-1.43892	0.00724638	0.186133	1.142	0.183445	0.585828	1.18007	0.155925	0.494732	-0.884367	0.712146	0.827967	-1.36016	0.0172786	0.255052
M5 GO Biological Process	GOBP_REGULATION_OF_CILIUM_DEPENDENT_CELL_MOTILITY	24	1.12555	0.284536	0.44769	1.14184	0.264271	0.585618	1.50344	0.0354167	0.177708	0.596364	0.975169	0.993226	1.16567	0.248945	0.410074
M5 GO Cellular Component	GOCC_MEDIATOR_COMPLEX	37	0.934297	0.548533	0.74692	1.14168	0.240363	0.585463	1.61764	0.0156863	0.104933	-0.526454	0.998296	0.996919	0.962998	0.504	0.694651
M5 GO Cellular Component	GOCC_INTRACILIARY_TRANSPORT_PARTICLE	28	-0.977363	0.498069	0.770664	1.14143	0.267819	0.585526	0.879215	0.65567	0.901952	1.11358	0.325472	0.610595	-1.03553	0.402622	0.658564
M5 GO Molecular Function	GOMF_DNA_SECONDARY_STRUCTURE_BINDING	38	-1.48771	0.0484848	0.153395	1.14131	0.233129	0.585254	1.03636	0.385965	0.690791	0.877941	0.665865	0.873278	-1.21644	0.207921	0.4132
M5 GO Biological Process	GOBP_CELLULAR_RESPONSE_TO_LIGHT_STIMULUS	109	-1.08045	0.299456	0.615695	1.14121	0.212054	0.584885	1.19503	0.15415	0.478276	1.11559	0.22716	0.609258	-1.04796	0.351816	0.637261
M5 GO Molecular Function	GOMF_HISTONE_H4_ACETYLTRANSFERASE_ACTIVITY	24	-0.695224	0.866799	0.992348	1.14089	0.262745	0.585234	-0.701703	0.893443	0.971638	1.21907	0.199575	0.504593	-0.986115	0.474708	0.744319
M5 GO Biological Process	GOBP_ENDOTHELIAL_CELL_MORPHOGENESIS	15	-0.678784	0.881553	0.99446	1.14049	0.312115	0.585769	-1.08907	0.313112	0.534428
M5 GO Biological Process	GOBP_REGULATION_OF_SMOOTH_MUSCLE_CELL_DIFFERENTIATION	37	-0.943316	0.542056	0.811761	1.13984	0.252723	0.58714	0.849415	0.718426	0.922567	1.00243	0.44	0.736532	-0.790302	0.811765	0.960706
M5 GO Molecular Function	GOMF_C2H2_ZINC_FINGER_DOMAIN_BINDING	16	0.770621	0.794239	0.940487	1.13845	0.275789	0.590738	-1.25886	0.174081	0.332003	1.58518	0.0274262	0.187066	-0.8413	0.653307	0.916702
M5 GO Biological Process	GOBP_STEROL_METABOLIC_PROCESS	149	-1.25956	0.0773585	0.36942	1.1382	0.194748	0.590844	0.852243	0.807128	0.919455	1.34979	0.0215054	0.364285	-1.51271	0.00199203	0.130483
M5 GO Biological Process	GOBP_BLASTODERM_SEGMENTATION	27	-0.925741	0.560158	0.835888	1.13805	0.280164	0.590626	1.04599	0.396728	0.681102	1.03021	0.364224	0.717406	-1.0673	0.356415	0.605087
M5 GO Biological Process	GOBP_ENTEROENDOCRINE_CELL_DIFFERENTIATION	29	-0.940112	0.559289	0.817559	1.13778	0.262295	0.590746	0.927689	0.581301	0.847367	1.24787	0.153509	0.474015	-0.743836	0.857732	0.987646
M5 GO Biological Process	GOBP_RESPONSE_TO_RETINOIC_ACID	81	-1.20498	0.158301	0.438477	1.13769	0.216216	0.590407	-0.973668	0.496078	0.711498	1.26422	0.0953488	0.453734	-1.46017	0.0235756	0.167544
M5 GO Molecular Function	GOMF_ACID_AMINO_ACID_LIGASE_ACTIVITY	22	-1.00108	0.462857	0.73143	1.1376	0.292473	0.590001	0.863231	0.645161	0.914349	-0.576598	0.979239	0.994064	-1.13992	0.275797	0.508495
M5 GO Biological Process	GOBP_SULFUR_AMINO_ACID_BIOSYNTHETIC_PROCESS	15	-1.66268	0.00581395	0.0526765	1.13677	0.282744	0.591932	1.92575	0.00200803	0.0133492
M5 GO Molecular Function	GOMF_PHOSPHATIDYLCHOLINE_TRANSPORTER_ACTIVITY	20	-1.03345	0.411197	0.688751	1.13649	0.282655	0.592129	-0.847012	0.696907	0.883944	1.4727	0.0538793	0.26696	-1.3179	0.146293	0.295757
M5 GO Biological Process	GOBP_POSITIVE_REGULATION_OF_CARBOHYDRATE_METABOLIC_PROCESS	91	-1.87142	0	0.00750074	1.1362	0.208955	0.59234	0.905241	0.673387	0.878111	1.2713	0.075188	0.44216	-1.88193	0	0.00891946
M5 GO Biological Process	GOBP_POSITIVE_REGULATION_OF_TELOMERASE_ACTIVITY	31	-1.16229	0.223529	0.501492	1.13602	0.277433	0.592198	1.04594	0.380368	0.680662	1.00052	0.440092	0.739072	-0.936961	0.558271	0.811374
M5 GO Cellular Component	GOCC_CORE_MEDIATOR_COMPLEX	26	0.742841	0.837067	0.958023	1.13593	0.280488	0.591766	1.66072	0.0121457	0.0863926	-0.632053	0.958707	0.987423	0.895308	0.630081	0.80402
M5 GO Biological Process	GOBP_OVULATION_CYCLE	58	1.48856	0.0180361	0.157843	1.1358	0.216942	0.591488	-1.29238	0.0947581	0.307328	1.43945	0.0292793	0.281801	1.23587	0.136986	0.343375
M5 GO Biological Process	GOBP_REGULATION_OF_STRIATED_MUSCLE_CONTRACTION	90	-1.63071	0.00186567	0.064685	1.13565	0.213656	0.59127	-0.842273	0.79798	0.887908	1.41247	0.0193705	0.309677	-1.65267	0.00194932	0.0620631
M5 GO Biological Process	GOBP_POSITIVE_REGULATION_OF_MITOTIC_NUCLEAR_DIVISION	41	1.00529	0.412008	0.627675	1.13497	0.26556	0.592627	1.10199	0.299603	0.598246	0.921751	0.607223	0.828018	1.01555	0.421053	0.614093
M5 GO Biological Process	GOBP_REGULATION_OF_ENDOTHELIAL_CELL_CHEMOTAXIS	20	1.08762	0.354298	0.501487	1.13486	0.304167	0.59231	1.0007	0.486708	0.743625	0.961308	0.5131	0.784538	1.29785	0.138067	0.290624
M5 GO Molecular Function	GOMF_ACTIVE_MONOATOMIC_ION_TRANSMEMBRANE_TRANSPORTER_ACTIVITY	228	-1.57852	0	0.0923262	1.13452	0.165198	0.592674	1.33342	0.0150538	0.319739	-0.805132	0.935535	0.916099	-1.53992	0.00196078	0.114
M5 GO Molecular Function	GOMF_14_3_3_PROTEIN_BINDING	44	-1.37661	0.0550098	0.237241	1.13374	0.238776	0.594358	-0.814439	0.781065	0.911601	1.53818	0.0211765	0.212601	-1.71432	0	0.0422408
M5 GO Cellular Component	GOCC_PROTEIN_PHOSPHATASE_TYPE_2A_COMPLEX	17	-0.924073	0.563601	0.839125	1.13369	0.282	0.593871	1.55463	0.00811359	0.140324	0.76134	0.81422	0.950483	0.957148	0.513026	0.704467
M5 GO Cellular Component	GOCC_INO80_TYPE_COMPLEX	27	-0.862795	0.684825	0.913687	1.13301	0.273663	0.595343	-0.805429	0.756238	0.914452	1.33775	0.107595	0.372239	-0.929423	0.562257	0.819501
M5 GO Biological Process	GOBP_RESPONSE_TO_DOPAMINE	44	1.73851	0.00635593	0.0645076	1.13167	0.264831	0.598851	0.846827	0.735586	0.924129	1.20251	0.173913	0.519326	1.6602	0.00826446	0.0964812
M5 GO Biological Process	GOBP_MONOCYTE_CHEMOTACTIC_PROTEIN_1_PRODUCTION	29	1.00282	0.440329	0.630966	1.13121	0.267782	0.59955	0.76786	0.849505	0.967299	1.30803	0.134529	0.399858	1.20529	0.188716	0.377014
M5 GO Biological Process	GOBP_POSITIVE_REGULATION_OF_SODIUM_ION_TRANSPORT	40	-1.29429	0.0952381	0.325308	1.13081	0.245203	0.600093	1.01057	0.434694	0.727495	0.906808	0.638249	0.840933	-1.12688	0.256148	0.524251
M5 GO Biological Process	GOBP_TRNA_METHYLATION	39	-1.60676	0	0.0765317	1.13047	0.252066	0.600455	1.49254	0.0305499	0.187285	-0.840273	0.735242	0.882345	-1.57481	0.0119284	0.094165
M5 GO Biological Process	GOBP_PROTEIN_LOCALIZATION_TO_MICROTUBULE_ORGANIZING_CENTER	38	-0.661172	0.971774	0.993356	1.12987	0.255533	0.601648	1.28265	0.110442	0.376726	1.03003	0.394495	0.716153	-0.723928	0.892644	0.989962
M5 GO Biological Process	GOBP_REGULATION_OF_TRANSLATION	330	-1.42688	0.00179856	0.195766	1.12891	0.118765	0.603909	1.09255	0.187359	0.612176	1.1457	0.100592	0.578236	-1.38817	0.00406504	0.224346
M5 GO Biological Process	GOBP_FACULTATIVE_HETEROCHROMATIN_FORMATION	46	-1.05416	0.356164	0.655771	1.12842	0.251521	0.604777	0.969959	0.516736	0.797119	0.973003	0.494553	0.769149	-1.24548	0.145791	0.377398
M5 GO Biological Process	GOBP_DNA_METHYLATION_DEPENDENT_HETEROCHROMATIN_FORMATION	34	-0.836464	0.72428	0.938217	1.12795	0.262	0.605561	1.08709	0.349495	0.622019	0.922615	0.609865	0.82664	-1.0988	0.307992	0.564136
M5 GO Biological Process	GOBP_IMPORT_INTO_THE_MITOCHONDRION	49	-1.82345	0	0.0124675	1.1277	0.231579	0.605679	1.64491	0.00796813	0.0929674	0.692694	0.960688	0.978521	-1.59606	0.00570342	0.085278
M5 GO Cellular Component	GOCC_NUCLEAR_PERIPHERY	134	-0.931551	0.642722	0.827216	1.12755	0.184322	0.605483	1.19348	0.128205	0.476935	-0.912654	0.662316	0.790198	-0.766398	0.960251	0.979467
M5 GO Biological Process	GOBP_NEGATIVE_REGULATION_OF_NEUROBLAST_PROLIFERATION	15	0.953974	0.534137	0.714974	1.12752	0.303462	0.604885	0.82875	0.699399	0.93864
M5 GO Biological Process	GOBP_REGULATION_OF_NEUROTROPHIN_TRK_RECEPTOR_SIGNALING_PATHWAY	17	0.923901	0.552361	0.764438	1.1275	0.30625	0.604294	1.04195	0.393375	0.68477	0.775859	0.810458	0.947594	0.885098	0.611111	0.820316
M5 GO Biological Process	GOBP_SULFUR_COMPOUND_TRANSPORT	49	-0.919186	0.594595	0.847324	1.12718	0.245243	0.604629	1.15728	0.221797	0.524398	-0.878881	0.672241	0.835007	-0.658807	0.967936	0.998052
M5 GO Biological Process	GOBP_NEGATIVE_REGULATION_OF_MYOTUBE_DIFFERENTIATION	17	-0.789471	0.768797	0.965356	1.12651	0.279221	0.606132	-1.10864	0.319703	0.503753	1.46752	0.0607477	0.269225	-1.16219	0.272727	0.478298
M5 GO Biological Process	GOBP_REGULATION_OF_DNA_TEMPLATED_TRANSCRIPTION_INITIATION	85	-0.641391	0.990637	0.996095	1.12643	0.20354	0.605714	1.57516	0.00205339	0.128676	0.75212	0.939613	0.955448	0.827259	0.817814	0.8906
M5 GO Biological Process	GOBP_PERIPHERAL_NERVOUS_SYSTEM_DEVELOPMENT	81	0.940355	0.596639	0.737371	1.12636	0.221748	0.60527	-0.85858	0.737673	0.87084	1.22854	0.105528	0.491918	0.997469	0.447853	0.640867
M5 GO Biological Process	GOBP_CHEMICAL_SYNAPTIC_TRANSMISSION_POSTSYNAPTIC	111	1.35745	0.0396825	0.235487	1.12598	0.220676	0.605779	0.697733	0.978044	0.991177	0.90537	0.655612	0.841645	1.5223	0.0101215	0.152154
M5 GO Biological Process	GOBP_VASCULAR_TRANSPORT	22	-1.12195	0.298279	0.555731	1.12565	0.282427	0.606166	0.888726	0.609284	0.89642	1.36493	0.0814978	0.35351	-1.37548	0.0930233	0.239308
M5 GO Biological Process	GOBP_EMBRYONIC_AXIS_SPECIFICATION	43	-0.71027	0.921389	0.991089	1.12459	0.268456	0.608849	0.793733	0.831643	0.952745	1.08076	0.338785	0.652357	-0.918962	0.580578	0.834014
M5 GO Biological Process	GOBP_EPOXYGENASE_P450_PATHWAY	25	-1.25023	0.147727	0.377396	1.12431	0.278867	0.60905	1.34635	0.112871	0.308216	0.901654	0.625551	0.848021	-1.02036	0.43	0.686944
M5 GO Biological Process	GOBP_QUINONE_BIOSYNTHETIC_PROCESS	16	-2.06541	0	0.0003963	1.12389	0.3	0.609703	1.86065	0	0.0222053	-1.16589	0.25	0.458703	-2.14182	0	0.000194868
M5 GO Biological Process	GOBP_ETHER_METABOLIC_PROCESS	24	1.09177	0.325052	0.495665	1.12363	0.296066	0.609843	0.811396	0.743083	0.944411	0.933676	0.548458	0.813364	0.965501	0.5	0.690021
M5 GO Biological Process	GOBP_ORGANIC_ANION_TRANSPORT	410	-1.162	0.0846287	0.500682	1.12359	0.133971	0.609275	1.08706	0.207965	0.621538	1.05174	0.271523	0.687408	-1.19673	0.083691	0.435028
M5 GO Cellular Component	GOCC_PROTEIN_LIPID_COMPLEX	44	0.770571	0.866242	0.940235	1.12277	0.266247	0.611191	1.40345	0.055914	0.256139	1.28954	0.125285	0.416931	-0.908082	0.640385	0.840326
M5 GO Cellular Component	GOCC_PHOTORECEPTOR_INNER_SEGMENT	57	-0.980633	0.511066	0.766887	1.12189	0.229814	0.613191	1.11894	0.255274	0.577645	1.05332	0.334862	0.685531	-0.887302	0.668675	0.867486
M5 GO Biological Process	GOBP_OOCYTE_DIFFERENTIATION	61	0.813463	0.820797	0.90409	1.1217	0.263617	0.613093	0.934028	0.586614	0.835386	1.16033	0.204176	0.565563	0.811465	0.819253	0.903983
M5 GO Biological Process	GOBP_POSITIVE_REGULATION_OF_PROTEIN_LOCALIZATION_TO_NUCLEUS	99	0.831295	0.869198	0.885985	1.12164	0.208511	0.612638	-0.873053	0.774379	0.854777	0.945968	0.552036	0.80155	0.864731	0.748016	0.844975
M5 GO Biological Process	GOBP_REGULATION_OF_VASCULAR_PERMEABILITY	46	-1.12485	0.276392	0.549822	1.12163	0.258547	0.612005	-0.719929	0.91573	0.964032	1.27598	0.124105	0.436102	-1.33863	0.0865191	0.274494
M5 GO Biological Process	GOBP_MULTICELLULAR_ORGANISMAL_LEVEL_WATER_HOMEOSTASIS	26	-1.24054	0.166348	0.389782	1.12105	0.279661	0.613171	0.800127	0.761317	0.947018	1.30722	0.108046	0.397722	-1.30623	0.101923	0.307446
M5 GO Molecular Function	GOMF_ATPASE_COUPLED_ION_TRANSMEMBRANE_TRANSPORTER_ACTIVITY	22	0.838245	0.693548	0.877849	1.1198	0.298781	0.616352	1.40568	0.0679245	0.253584	0.546793	0.991051	0.997406	0.923788	0.560976	0.761898
M5 GO Biological Process	GOBP_PSEUDOURIDINE_SYNTHESIS	18	-1.24903	0.198874	0.378007	1.1197	0.317881	0.616001	1.44955	0.057377	0.217799	0.736029	0.856195	0.962842	-1.27285	0.16185	0.34947
M5 GO Cellular Component	GOCC_SWI_SNF_SUPERFAMILY_TYPE_COMPLEX	93	-1.00425	0.445076	0.730358	1.11966	0.204641	0.615451	-0.674645	0.990079	0.982043	1.27274	0.0608899	0.440129	-1.09107	0.275472	0.572955
M5 GO Molecular Function	GOMF_MEMBRANE_INSERTASE_ACTIVITY	17	-1.36427	0.10166	0.246448	1.11948	0.290196	0.615365	1.60319	0.0345489	0.110062	-0.688001	0.892665	0.973438	-1.1845	0.226488	0.449313
M5 GO Cellular Component	GOCC_PHOSPHATASE_COMPLEX	49	-1.09355	0.309055	0.593526	1.11945	0.244898	0.6148	1.54577	0.0182186	0.146746	-0.827917	0.764511	0.8964	-0.624543	0.982422	1
M5 GO Molecular Function	GOMF_NUCLEAR_ESTROGEN_RECEPTOR_BINDING	50	-0.816137	0.782779	0.952046	1.11884	0.268	0.6161	0.937319	0.549266	0.82946	1.26899	0.104408	0.445586	-1.2156	0.14	0.414111
M5 GO Biological Process	GOBP_MALE_GENITALIA_DEVELOPMENT	20	1.07958	0.347656	0.515565	1.11879	0.274793	0.615577	-0.935477	0.540856	0.764203	1.13699	0.291284	0.588278	1.14088	0.284274	0.436827
M5 GO Biological Process	GOBP_REGULATION_OF_ORGANIC_ACID_TRANSPORT	93	-1.05661	0.348881	0.652673	1.11875	0.238512	0.615042	1.04085	0.359408	0.685295	1.14928	0.195804	0.576939	-1.10326	0.258	0.56245
M5 GO Biological Process	GOBP_ARACHIDONIC_ACID_SECRETION	32	-0.887593	0.630561	0.884624	1.11868	0.293617	0.614573	0.957077	0.533865	0.808558	0.70543	0.914286	0.974089	-0.83313	0.726695	0.928485
M5 GO Biological Process	GOBP_NEGATIVE_REGULATION_OF_RECEPTOR_SIGNALING_PATHWAY_VIA_STAT	27	-0.885238	0.65392	0.886653	1.11863	0.276859	0.614093	0.829917	0.727955	0.936873	0.932773	0.544248	0.814312	-0.932532	0.555963	0.814391
MH Hallmark	HALLMARK_MYOGENESIS	199	1.54099	0	0.132337	1.11841	0.186957	0.614109	-1.09196	0.245353	0.530529	1.28658	0.0257069	0.420269	1.50874	0	0.156064
M5 GO Biological Process	GOBP_EMBRYONIC_HEART_TUBE_MORPHOGENESIS	66	-0.714526	0.94896	0.98986	1.11815	0.249485	0.614311	-0.820797	0.832335	0.906606	1.13864	0.218225	0.58747	-0.952071	0.519763	0.786893
M5 GO Biological Process	GOBP_CARDIAC_MUSCLE_CELL_DIFFERENTIATION	154	-1.40301	0.0164234	0.21383	1.11765	0.227991	0.615232	1.08359	0.257928	0.627272	-1.03534	0.370732	0.630305	-1.43569	0.00809717	0.182201
M5 GO Biological Process	GOBP_TRANSCRIPTION_INITIATION_AT_RNA_POLYMERASE_II_PROMOTER	146	-0.85068	0.840304	0.923222	1.11751	0.212903	0.614994	1.33384	0.0322581	0.319512	-0.680463	0.991909	0.975733	0.727863	0.976048	0.958612
M5 GO Biological Process	GOBP_CARDIOCYTE_DIFFERENTIATION	191	-1.24846	0.0473485	0.378305	1.11712	0.190583	0.615483	1.08946	0.24086	0.618404	-1.09857	0.215781	0.542517	-1.25503	0.0525253	0.368947
M5 GO Biological Process	GOBP_NEGATIVE_REGULATION_OF_GROWTH	243	1.41001	0.00421941	0.199656	1.11685	0.176991	0.615694	1.20286	0.0767635	0.469043	1.08681	0.219219	0.643848	1.5031	0	0.15882
M5 GO Biological Process	GOBP_EXIT_FROM_MITOSIS	26	-0.929321	0.570858	0.830649	1.11679	0.306911	0.61523	1.09856	0.334711	0.602977	1.03677	0.388889	0.708503	-1.17842	0.230769	0.456014
M5 GO Biological Process	GOBP_NEGATIVE_REGULATION_OF_PHOSPHORUS_METABOLIC_PROCESS	406	1.00592	0.426339	0.626821	1.11666	0.127021	0.615022	1.03174	0.325726	0.697061	1.12225	0.100629	0.597156	1.17179	0.0866142	0.403732
M5 GO Biological Process	GOBP_REGULATION_OF_CARBOHYDRATE_BIOSYNTHETIC_PROCESS	106	-1.83225	0.00185874	0.011213	1.11521	0.226496	0.618963	-1.0292	0.3861	0.625183	1.209	0.100796	0.515141	-1.90501	0	0.00710355
M5 GO Biological Process	GOBP_NEGATIVE_REGULATION_OF_MYELOID_CELL_DIFFERENTIATION	92	1.08622	0.295154	0.503583	1.11492	0.228571	0.619276	0.993503	0.441113	0.753285	1.24738	0.0906863	0.474482	0.980228	0.504931	0.667514
M5 GO Biological Process	GOBP_NOTCH_SIGNALING_PATHWAY	183	-0.766623	0.978182	0.976564	1.11429	0.179487	0.620634	-0.888571	0.75048	0.830831	1.34293	0.0200501	0.369501	-0.98039	0.507843	0.75215
MH Hallmark	HALLMARK_WNT_BETA_CATENIN_SIGNALING	41	0.894497	0.638767	0.808898	1.11402	0.280973	0.620871	-0.707186	0.910387	0.969898	1.32478	0.0917431	0.387922	0.804098	0.825203	0.909911
M5 GO Biological Process	GOBP_NEGATIVE_REGULATION_OF_BLOOD_VESSEL_ENDOTHELIAL_CELL_MIGRATION	36	-0.75331	0.868263	0.980144	1.1135	0.271255	0.621874	-0.846699	0.697628	0.883631	1.40991	0.0320366	0.309255	-1.14734	0.268537	0.496466
M5 GO Molecular Function	GOMF_CYCLIN_DEPENDENT_PROTEIN_KINASE_ACTIVITY	28	-1.27784	0.133733	0.34521	1.11343	0.310838	0.62146	-1.10534	0.293388	0.508688	1.11792	0.27897	0.606846	-1.62049	0.0142566	0.0739984
M5 GO Biological Process	GOBP_NUCLEOSIDE_METABOLIC_PROCESS	51	0.915692	0.598309	0.777778	1.11324	0.293103	0.621455	1.39008	0.0576541	0.270314	-1.06362	0.364583	0.59384	1.00704	0.454198	0.625923
M5 GO Biological Process	GOBP_CELLULAR_RESPONSE_TO_PEPTIDE_HORMONE_STIMULUS	280	-1.18738	0.086629	0.465349	1.11292	0.157667	0.621798	0.970609	0.552402	0.795673	1.04576	0.323782	0.695844	-1.17276	0.0910853	0.463444
M5 GO Biological Process	GOBP_NUCLEUS_LOCALIZATION	43	-0.968574	0.491194	0.782015	1.11229	0.297694	0.623151	0.806494	0.80315	0.945425	1.12318	0.274752	0.595744	-1.06789	0.365385	0.60447
M5 GO Biological Process	GOBP_ORGANIC_HYDROXY_COMPOUND_BIOSYNTHETIC_PROCESS	230	-1.21251	0.0716912	0.429332	1.112	0.165138	0.623363	0.947156	0.616052	0.820291	1.11325	0.185083	0.610924	-1.25878	0.044	0.363068
M5 GO Biological Process	GOBP_NEGATIVE_REGULATION_OF_PROTEIN_SERINE_THREONINE_KINASE_ACTIVITY	94	1.17739	0.161554	0.389375	1.11196	0.24948	0.622834	0.94246	0.584016	0.823918	1.15567	0.176056	0.574373	1.32868	0.0550098	0.268232
M5 GO Biological Process	GOBP_GLUTAMINE_METABOLIC_PROCESS	24	1.18243	0.234834	0.384594	1.11165	0.300388	0.623131	-0.821471	0.745174	0.905697	0.962101	0.496718	0.783793	1.3383	0.083503	0.262778
M5 GO Biological Process	GOBP_MRNA_METHYLGUANOSINE_CAP_DECAPPING	15	-1.39228	0.105163	0.220886	1.11123	0.310195	0.623861	1.25593	0.194605	0.407186	0.937488	0.554023	0.808721	-1.2523	0.197266	0.370712
M5 GO Molecular Function	GOMF_NF_KAPPAB_BINDING	34	-1.01034	0.458167	0.721976	1.11104	0.28937	0.623782	0.733438	0.865613	0.983795	1.52247	0.0273349	0.225711	-1.08995	0.289738	0.574506
M5 GO Cellular Component	GOCC_DYNEIN_COMPLEX	59	1.1568	0.225	0.411889	1.1107	0.275269	0.624164	0.893106	0.644898	0.892977	1.15252	0.191489	0.574436	1.05572	0.366197	0.551438
M5 GO Biological Process	GOBP_LATE_ENDOSOME_TO_VACUOLE_TRANSPORT_VIA_MULTIVESICULAR_BODY_SORTING_PATHWAY	16	1.24935	0.168803	0.31654	1.10991	0.309623	0.626024	1.4356	0.0643939	0.228989	-1.00565	0.442966	0.671029	1.55862	0.0349794	0.140537
M5 GO Biological Process	GOBP_REGULATION_OF_MEMBRANE_LIPID_METABOLIC_PROCESS	19	-1.01499	0.435701	0.717328	1.10991	0.307856	0.625378	1.34044	0.123753	0.312626	0.881767	0.627273	0.869525	-0.963063	0.509514	0.771059
M5 GO Biological Process	GOBP_PROTON_TRANSMEMBRANE_TRANSPORT	99	-1.52276	0.0114068	0.129388	1.10985	0.218947	0.624908	1.3927	0.037037	0.267538	-0.719915	0.961471	0.964498	-1.55871	0.00793651	0.102254
M5 GO Biological Process	GOBP_STRIATED_MUSCLE_ADAPTATION	54	1.25342	0.120833	0.313868	1.10966	0.268085	0.624869	-0.980823	0.475285	0.701722	1.46128	0.0223325	0.272411	1.40427	0.0544747	0.217989
M5 GO Molecular Function	GOMF_ACYLTRANSFERASE_ACTIVITY_TRANSFERRING_GROUPS_OTHER_THAN_AMINO_ACYL_GROUPS	215	-1.42523	0.0035461	0.196448	1.10949	0.185355	0.624765	1.00311	0.479125	0.74111	1.10171	0.192837	0.62669	-1.52349	0.00205339	0.124687
M5 GO Biological Process	GOBP_CARBOHYDRATE_DERIVATIVE_CATABOLIC_PROCESS	255	-1.24089	0.0494506	0.389517	1.10913	0.191244	0.625234	1.29464	0.0230608	0.362263	0.992412	0.473829	0.744884	-1.22674	0.0472441	0.401366
M5 GO Biological Process	GOBP_POSITIVE_REGULATION_OF_INTERLEUKIN_17_PRODUCTION	26	0.752529	0.843552	0.951497	1.10869	0.283262	0.626023	-1.06898	0.355899	0.561472	1.39365	0.0709534	0.326963	-0.756113	0.84493	0.984106
M5 GO Molecular Function	GOMF_AMINOPEPTIDASE_ACTIVITY	36	-1.43356	0.0693431	0.189459	1.10824	0.282851	0.626766	0.890872	0.668016	0.896287	0.7902	0.823789	0.93857	-1.06278	0.324649	0.611761
M5 GO Biological Process	GOBP_REGULATION_OF_ATP_METABOLIC_PROCESS	83	-1.22106	0.130824	0.417034	1.10816	0.248889	0.626401	1.1074	0.271784	0.591617	1.00699	0.435096	0.728915	-1.32266	0.0342742	0.292516
M5 GO Biological Process	GOBP_NEGATIVE_REGULATION_OF_TRANSLATION	116	-1.12179	0.230769	0.555091	1.10813	0.242358	0.625847	1.03769	0.351812	0.689493	1.1387	0.196078	0.587986	-1.17496	0.15534	0.460601
M5 GO Biological Process	GOBP_ORGANIC_HYDROXY_COMPOUND_CATABOLIC_PROCESS	46	-1.13326	0.251938	0.536447	1.10793	0.292276	0.625868	-0.939282	0.546012	0.75909	1.32068	0.099537	0.393074	-1.23112	0.17759	0.396912
M5 GO Biological Process	GOBP_DOPAMINE_METABOLIC_PROCESS	45	-0.83562	0.728682	0.936935	1.10773	0.294737	0.625858	0.950203	0.536998	0.81493	0.946384	0.561086	0.800835	-0.853602	0.733333	0.905354
M5 GO Biological Process	GOBP_NUCLEAR_TRANSCRIBED_MRNA_CATABOLIC_PROCESS_NONSENSE_MEDIATED_DECAY	46	-0.809801	0.803704	0.953184	1.10716	0.285398	0.626999	1.36079	0.077381	0.292334	1.09172	0.292952	0.640146	-0.727502	0.922449	0.989938
M5 GO Biological Process	GOBP_REGULATION_OF_OXIDOREDUCTASE_ACTIVITY	65	-1.28667	0.100186	0.333871	1.10689	0.258621	0.627213	0.928982	0.587002	0.84523	0.817521	0.825776	0.922655	-1.23133	0.147638	0.397427
M5 GO Biological Process	GOBP_NEGATIVE_REGULATION_OF_CELL_CYCLE_G1_S_PHASE_TRANSITION	68	1.32509	0.0659575	0.257375	1.10651	0.253219	0.627825	-1.04505	0.360902	0.601978	1.37574	0.0431655	0.342783	1.31357	0.0767717	0.280562
M5 GO Biological Process	GOBP_VASCULAR_PROCESS_IN_CIRCULATORY_SYSTEM	239	1.08342	0.237327	0.508779	1.10632	0.188811	0.62775	-0.996186	0.467308	0.681922	-1.13935	0.166134	0.48982	1.17216	0.11875	0.404195
M5 GO Biological Process	GOBP_PROTEIN_LOCALIZATION_TO_ENDOPLASMIC_RETICULUM	78	1.22954	0.125	0.336166	1.10518	0.261803	0.63073	0.823191	0.821839	0.941032	-0.785709	0.879102	0.930945	1.19889	0.153398	0.380514
M5 GO Molecular Function	GOMF_GABA_RECEPTOR_ACTIVITY	18	-0.78655	0.779468	0.96593	1.10476	0.303983	0.631447	1.19871	0.229412	0.474239	0.529185	0.972163	0.997128	-0.80576	0.745562	0.948067
M5 GO Cellular Component	GOCC_INTERCELLULAR_BRIDGE	90	-0.946057	0.540741	0.806269	1.10466	0.24838	0.631111	1.49177	0.0143149	0.187174	-1.42197	0.0368421	0.229363	1.12325	0.254902	0.458103
M5 GO Biological Process	GOBP_REGULATION_OF_OXIDATIVE_STRESS_INDUCED_INTRINSIC_APOPTOTIC_SIGNALING_PATHWAY	38	1.40519	0.0451745	0.204777	1.10461	0.280172	0.630628	1.24182	0.166348	0.421484	0.76912	0.837156	0.950542	1.27381	0.131213	0.309604
M5 GO Biological Process	GOBP_DEVELOPMENT_OF_PRIMARY_SEXUAL_CHARACTERISTICS	224	1.11413	0.186551	0.462532	1.10416	0.212054	0.631354	-0.874235	0.797244	0.853272	1.20871	0.0690691	0.514377	1.06501	0.266667	0.538811
M5 GO Biological Process	GOBP_RESPONSE_TO_MONOAMINE	52	1.70817	0.006	0.0723853	1.10322	0.271457	0.633694	0.879831	0.704082	0.903081	1.29128	0.083871	0.416048	1.62947	0.006	0.109107
M5 GO Molecular Function	GOMF_TRANSMEMBRANE_RECEPTOR_PROTEIN_TYROSINE_KINASE_ACTIVATOR_ACTIVITY	16	0.958916	0.517167	0.707611	1.10306	0.331237	0.633548	-0.835353	0.692946	0.891495	0.797408	0.74382	0.9366	0.922404	0.566337	0.763299
M5 GO Biological Process	GOBP_MEGAKARYOCYTE_DEVELOPMENT	26	0.720947	0.881988	0.963059	1.10302	0.286638	0.633043	1.23251	0.187879	0.429836	0.676958	0.927739	0.984433	-0.641036	0.946939	1
M5 GO Biological Process	GOBP_CARDIAC_MUSCLE_CONTRACTION	132	-1.79014	0	0.0168837	1.10285	0.241453	0.632924	0.94515	0.582822	0.819205	1.172	0.149877	0.553143	-1.83659	0	0.0144307
M5 GO Biological Process	GOBP_POSITIVE_REGULATION_OF_STRIATED_MUSCLE_CELL_APOPTOTIC_PROCESS	25	-1.26214	0.139059	0.365876	1.10273	0.300797	0.632633	1.06217	0.361055	0.657932	0.794827	0.794702	0.937105	-1.31248	0.134172	0.301922
M5 GO Molecular Function	GOMF_INTRAMOLECULAR_TRANSFERASE_ACTIVITY	27	-1.43724	0.0544747	0.186419	1.10221	0.311377	0.633595	1.2331	0.16129	0.430775	0.895034	0.613187	0.854601	-1.65591	0.0122699	0.0611451
M5 GO Cellular Component	GOCC_STEREOCILIUM	57	0.932721	0.582796	0.749906	1.102	0.289362	0.633607	0.895682	0.662309	0.890484	0.873894	0.689095	0.876248	0.986832	0.467871	0.65631
M5 GO Cellular Component	GOCC_VESICLE_TETHERING_COMPLEX	68	-0.933892	0.561905	0.825572	1.10193	0.266234	0.633189	1.32376	0.0702128	0.33139	-0.927466	0.592334	0.76729	0.80559	0.838174	0.909102
M5 GO Biological Process	GOBP_RENAL_TUBULE_MORPHOGENESIS	84	1.4972	0.00608519	0.154066	1.10188	0.266129	0.632714	1.03849	0.377282	0.688147	1.19091	0.150463	0.537472	1.42288	0.0294695	0.20687
M5 GO Molecular Function	GOMF_MODIFICATION_DEPENDENT_PROTEIN_BINDING	185	-1.13	0.190388	0.542197	1.10162	0.22103	0.632869	-0.761497	0.977143	0.942477	1.00765	0.398438	0.729184	-1.18254	0.114786	0.451062
M5 GO Molecular Function	GOMF_MITOGEN_ACTIVATED_PROTEIN_KINASE_BINDING	32	-0.862664	0.693387	0.913487	1.10048	0.302658	0.635891	0.989065	0.485477	0.76105	0.742676	0.852495	0.959844	-0.909264	0.616466	0.839148
M5 GO Biological Process	GOBP_TELOMERE_MAINTENANCE_VIA_RECOMBINATION	15	-0.850756	0.685437	0.923561	1.09977	0.308008	0.637514	0.737109	0.813142	0.983387	1.04838	0.378205	0.691203	-0.9593	0.478846	0.776912
M5 GO Biological Process	GOBP_GAS_TRANSPORT	15	-1.44754	0.052	0.179228	1.09945	0.300613	0.63792
M5 GO Biological Process	GOBP_REGULATION_OF_MITOCHONDRIAL_MEMBRANE_PERMEABILITY_INVOLVED_IN_APOPTOTIC_PROCESS	40	-1.3434	0.0776699	0.266128	1.09931	0.293635	0.637706	1.31031	0.105788	0.347345	-0.788729	0.823328	0.92924	-1.3412	0.08413	0.273894
M5 GO Biological Process	GOBP_STEROID_METABOLIC_PROCESS	310	-1.19777	0.0714286	0.449822	1.09928	0.154378	0.637208	0.902227	0.80123	0.882617	1.12557	0.133903	0.597182	-1.36842	0.00203252	0.247424
M5 GO Biological Process	GOBP_PRIMARY_AMINO_COMPOUND_METABOLIC_PROCESS	18	-1.68314	0.0121951	0.0450376	1.09873	0.339286	0.638323	-0.991245	0.476471	0.684029	1.71154	0.0109409	0.113929	-1.70124	0.00788955	0.0461295
M5 GO Biological Process	GOBP_REGULATION_OF_PROGRAMMED_NECROTIC_CELL_DEATH	28	-0.87222	0.644914	0.901216	1.09851	0.316667	0.638368	0.954652	0.531008	0.812114	0.843416	0.71028	0.901414	-0.865914	0.676587	0.892303
M5 GO Biological Process	GOBP_DIOL_BIOSYNTHETIC_PROCESS	20	-1.31788	0.133201	0.296269	1.09816	0.310204	0.638868	0.835905	0.723866	0.934551	1.1777	0.24026	0.549894	-1.13966	0.3074	0.507725
M5 GO Biological Process	GOBP_REGULATION_OF_MITOCHONDRIAL_MEMBRANE_POTENTIAL	90	-1.18842	0.138376	0.464313	1.09797	0.266816	0.638849	1.35139	0.0609244	0.303544	0.886402	0.722628	0.862667	-1.00457	0.425926	0.718189
M5 GO Biological Process	GOBP_MITOCHONDRIAL_OUTER_MEMBRANE_PERMEABILIZATION	29	-1.15892	0.238659	0.503011	1.09752	0.304527	0.639665	1.18491	0.232653	0.491367	0.896551	0.6621	0.853769	-1.15732	0.259557	0.485606
M5 GO Biological Process	GOBP_REGULATION_OF_CARDIAC_MUSCLE_CONTRACTION	72	-1.76296	0.00203666	0.022636	1.09636	0.271484	0.642676	1.0708	0.33264	0.647324	1.18234	0.168646	0.546285	-1.78049	0	0.0250011
M5 GO Biological Process	GOBP_REPRODUCTIVE_SYSTEM_DEVELOPMENT	302	1.17525	0.0968421	0.392045	1.09636	0.204082	0.642047	-0.875591	0.86067	0.851104	1.31267	0.0119403	0.395673	1.14849	0.10664	0.428223
M5 GO Biological Process	GOBP_CELLULAR_RESPONSE_TO_CHEMICAL_STRESS	299	-1.40295	0.00372439	0.213103	1.09601	0.201357	0.642505	1.11632	0.167391	0.579938	0.922269	0.72997	0.827098	-1.43672	0.00201207	0.181665
M5 GO Biological Process	GOBP_ANIMAL_ORGAN_FORMATION	70	1.14915	0.197895	0.419065	1.09541	0.271949	0.643775	0.821703	0.805785	0.941798	1.14057	0.221461	0.584545	0.884827	0.6862	0.820298
M5 GO Biological Process	GOBP_MACROAUTOPHAGY	292	-1.16024	0.105751	0.50268	1.09523	0.180587	0.643711	-0.829817	0.935662	0.898002	1.07572	0.239554	0.656639	-1.22328	0.0581395	0.403333
M5 GO Molecular Function	GOMF_HISTONE_METHYLTRANSFERASE_BINDING	16	-0.977591	0.465164	0.771071	1.0948	0.325153	0.64439	0.877152	0.617977	0.905552	0.966933	0.502066	0.77603	-0.951296	0.529637	0.78712
M5 GO Biological Process	GOBP_ACTIVATION_OF_PROTEIN_KINASE_ACTIVITY	72	0.985557	0.4875	0.661921	1.09445	0.294492	0.644902	1.3047	0.0826613	0.351886	-0.968206	0.503311	0.719431	1.12787	0.234405	0.452929
M5 GO Biological Process	GOBP_S_ADENOSYLMETHIONINE_METABOLIC_PROCESS	18	-1.32262	0.13	0.290223	1.09433	0.313883	0.644666	1.28359	0.146718	0.375904	0.865695	0.674107	0.88533	-1.0819	0.35729	0.586878
M5 GO Biological Process	GOBP_NUCLEAR_MIGRATION	34	-0.826931	0.727273	0.941488	1.09406	0.32287	0.644933	0.847399	0.720408	0.923891	0.944432	0.571111	0.8018	-0.909981	0.593291	0.838724
M5 GO Biological Process	GOBP_NON_PROTEINOGENIC_AMINO_ACID_METABOLIC_PROCESS	78	1.26904	0.100642	0.302288	1.09377	0.282895	0.645252	1.49494	0.0138067	0.185293	-0.902324	0.65445	0.804172	1.53915	0.00201613	0.15048
M5 GO Molecular Function	GOMF_NUCLEAR_THYROID_HORMONE_RECEPTOR_BINDING	28	0.867635	0.650924	0.841895	1.09312	0.304255	0.646657	1.10365	0.300813	0.596855	0.86542	0.677494	0.885455	0.992714	0.466805	0.646309
M5 GO Biological Process	GOBP_WATER_TRANSPORT	20	0.935562	0.542268	0.744719	1.09305	0.329243	0.64627	1.00182	0.441176	0.742405	1.26934	0.161798	0.445553	0.802941	0.72428	0.910538
M5 GO Biological Process	GOBP_MYELIN_MAINTENANCE	18	-1.60974	0.0243902	0.0749855	1.09213	0.321649	0.648554	1.05428	0.368852	0.669432	0.975307	0.484849	0.766983	-1.563	0.028169	0.10061
M5 GO Biological Process	GOBP_CATECHOLAMINE_UPTAKE	18	-0.696526	0.885947	0.993269	1.09128	0.329317	0.650653	1.25879	0.149312	0.404084	1.01341	0.429844	0.725928	-0.862775	0.643564	0.893653
M5 GO Biological Process	GOBP_NEGATIVE_REGULATION_OF_NOTCH_SIGNALING_PATHWAY	37	-1.15641	0.23431	0.507048	1.09118	0.313373	0.650314	-0.868737	0.676301	0.857728	1.53703	0.0210773	0.213338	-1.33463	0.0945946	0.277795
M5 GO Biological Process	GOBP_PURINE_RIBONUCLEOSIDE_METABOLIC_PROCESS	28	0.917559	0.625498	0.775635	1.09099	0.320717	0.65031	1.26862	0.147348	0.394426	0.839671	0.76087	0.904008	0.847781	0.680498	0.866937
M5 GO Biological Process	GOBP_NEGATIVE_REGULATION_OF_CELLULAR_RESPONSE_TO_INSULIN_STIMULUS	51	-0.887475	0.639113	0.884434	1.09097	0.30101	0.649744	1.28177	0.106339	0.377442	-1.00146	0.440068	0.676025	0.880223	0.666	0.826185
M5 GO Molecular Function	GOMF_CARBONATE_DEHYDRATASE_ACTIVITY	16	-1.03415	0.430502	0.688848	1.09094	0.333333	0.649198	0.820383	0.735812	0.941701	0.978898	0.463362	0.761955	-1.09524	0.337917	0.567983
M5 GO Biological Process	GOBP_PIGMENT_GRANULE_LOCALIZATION	20	-0.592764	0.972549	0.997645	1.09086	0.320755	0.648831	-0.811082	0.742739	0.914466	1.04313	0.397351	0.701802	-0.628993	0.947266	1
M5 GO Biological Process	GOBP_MIDBODY_ABSCISSION	16	0.863144	0.658947	0.849677	1.09069	0.339785	0.648709	0.994595	0.464503	0.753243	0.641234	0.942529	0.989422	1.02591	0.427699	0.599416
M5 GO Biological Process	GOBP_DIGESTION	108	-1.07724	0.287335	0.618617	1.09017	0.275862	0.649732	1.00027	0.426439	0.743846	1.53094	0.00980392	0.221983	-1.26985	0.0820312	0.352335
M5 GO Biological Process	GOBP_PROTEIN_TETRAMERIZATION	87	-1.69466	0.00190476	0.0411142	1.09003	0.286938	0.649537	1.08452	0.305503	0.626741	0.873357	0.745882	0.876028	-1.67546	0	0.0541549
M5 GO Molecular Function	GOMF_HYDROLASE_ACTIVITY_ACTING_ON_CARBON_NITROGEN_BUT_NOT_PEPTIDE_BONDS	122	-1.18127	0.138196	0.4777	1.08947	0.263485	0.650742	0.903664	0.691332	0.880293	1.11437	0.219638	0.610256	-1.12369	0.209615	0.527594
M5 GO Biological Process	GOBP_VIRION_ASSEMBLY	26	0.733674	0.868476	0.961	1.08902	0.321503	0.651591	0.944974	0.522417	0.818637	0.76837	0.825	0.949066	0.646012	0.941057	0.986554
M5 GO Biological Process	GOBP_NEGATIVE_REGULATION_OF_ATP_DEPENDENT_ACTIVITY	20	-0.706935	0.875486	0.991464	1.0889	0.338809	0.651343	1.14909	0.270541	0.532323	-0.69424	0.882771	0.972502	0.69858	0.87169	0.971578
M5 GO Biological Process	GOBP_REGULATION_OF_NEUROTRANSMITTER_UPTAKE	21	1.63069	0.0106383	0.0961269	1.08884	0.331197	0.650903	1.28547	0.161616	0.374259	0.99183	0.453515	0.745572	1.27877	0.163636	0.305754
M5 GO Biological Process	GOBP_NEPHRON_EPITHELIUM_DEVELOPMENT	113	1.42717	0.00858369	0.1908	1.08874	0.266376	0.650596	1.17566	0.12449	0.50105	1.28427	0.0524934	0.423655	1.3725	0.0332031	0.238461
M5 GO Biological Process	GOBP_ENERGY_HOMEOSTASIS	89	-0.886357	0.720803	0.884768	1.08754	0.289183	0.653762	0.81234	0.826804	0.944788	1.38425	0.0193705	0.3359	0.934396	0.613636	0.743369
M5 GO Molecular Function	GOMF_STEROID_BINDING	108	-0.870303	0.763107	0.9028	1.08704	0.264463	0.65477	0.811391	0.869654	0.943919	1.08355	0.2746	0.648131	-0.83389	0.837067	0.927419
M5 GO Biological Process	GOBP_LONG_CHAIN_FATTY_ACID_IMPORT_INTO_CELL	20	-1.22547	0.206226	0.410808	1.08691	0.344969	0.654534	1.30829	0.141199	0.350384	1.14429	0.255034	0.579624	-1.43506	0.0589391	0.182311
M5 GO Molecular Function	GOMF_PHOSPHOLIPID_TRANSFER_ACTIVITY	22	-0.967154	0.506744	0.784645	1.08585	0.334016	0.657367	-0.713304	0.863366	0.967007	1.59324	0.0281996	0.180284	-1.05729	0.390716	0.622162
M5 GO Biological Process	GOBP_AMINE_TRANSPORT	104	1.09919	0.258403	0.484575	1.08577	0.289256	0.656998	-1.07768	0.287091	0.550665	1.08147	0.27182	0.650782	1.19512	0.150794	0.384395
M5 GO Biological Process	GOBP_STRIATED_MUSCLE_TISSUE_DEVELOPMENT	286	-1.27173	0.0262172	0.353016	1.08539	0.221461	0.657607	0.960674	0.57384	0.807615	-1.00331	0.450077	0.672981	-1.33952	0.00590551	0.274208
M5 GO Biological Process	GOBP_INTRACILIARY_TRANSPORT	52	-0.885752	0.692164	0.88586	1.0846	0.288172	0.659556	-0.960217	0.51417	0.727221	1.20639	0.163594	0.515385	-1.01732	0.445135	0.691329
M5 GO Biological Process	GOBP_OLIGODENDROCYTE_DEVELOPMENT	46	1.18134	0.210736	0.386096	1.08456	0.312992	0.65906	0.973718	0.497817	0.789884	1.14467	0.231293	0.579209	1.13798	0.242363	0.441014
M5 GO Biological Process	GOBP_REGULATION_OF_TRANSCRIPTION_BY_RNA_POLYMERASE_III	25	-1.25912	0.155009	0.36884	1.08448	0.330561	0.658704	-0.814589	0.746589	0.911983	0.946424	0.53112	0.80126	-1.28154	0.150198	0.337706
M5 GO Biological Process	GOBP_BLASTOCYST_DEVELOPMENT	147	-0.747587	0.978846	0.9805	1.08427	0.245652	0.658777	1.52488	0.00412371	0.163118	0.771723	0.96144	0.949646	0.705356	0.985859	0.969731
M5 GO Biological Process	GOBP_REGULATION_OF_ENDOPLASMIC_RETICULUM_UNFOLDED_PROTEIN_RESPONSE	24	-0.78337	0.806452	0.966282	1.08403	0.319915	0.658885	1.62743	0.0245902	0.101701	-1.12777	0.273703	0.503603	0.678792	0.919679	0.97884
M5 GO Molecular Function	GOMF_KINASE_INHIBITOR_ACTIVITY	76	1.27912	0.0948454	0.292489	1.08403	0.301887	0.658264	1.36287	0.034	0.290874	-1.20532	0.156305	0.409969	1.3191	0.0701754	0.27551
M5 GO Biological Process	GOBP_REGULATION_OF_DOPAMINE_SECRETION	28	1.17785	0.215983	0.389202	1.0837	0.324619	0.658728	-1.05629	0.373796	0.581351	0.800531	0.788636	0.935146	1.21237	0.202586	0.367832
M5 GO Biological Process	GOBP_ENDOTHELIAL_CELL_APOPTOTIC_PROCESS	60	1.03059	0.38512	0.584299	1.08368	0.277533	0.658166	0.87721	0.697479	0.905946	1.33944	0.0618102	0.372	0.910002	0.623762	0.779916
M5 GO Molecular Function	GOMF_RIBONUCLEOPROTEIN_COMPLEX_BINDING	184	-1.47131	0.00736648	0.164128	1.08343	0.251142	0.658371	1.11585	0.199584	0.580075	0.988453	0.461326	0.749364	-1.2578	0.0487805	0.364628
M5 GO Biological Process	GOBP_REGULATION_OF_CELL_CYCLE_G1_S_PHASE_TRANSITION	188	0.986564	0.501085	0.66005	1.0832	0.238411	0.658522	-0.903543	0.718336	0.81198	1.35742	0.0224719	0.358134	0.947565	0.574899	0.721412
M5 GO Biological Process	GOBP_POSITIVE_REGULATION_OF_SECRETION	376	1.4852	0	0.160416	1.08305	0.198511	0.658375	-1.01248	0.40458	0.650835	1.06216	0.232026	0.676743	1.5115	0	0.156181
M5 GO Molecular Function	GOMF_CYSTEINE_TYPE_ENDOPEPTIDASE_INHIBITOR_ACTIVITY	28	1.71585	0.00204082	0.0713644	1.08273	0.344538	0.658784	1.27291	0.172632	0.38971	0.874136	0.667431	0.876198	1.51459	0.0246407	0.15447
M5 GO Biological Process	GOBP_REGULATION_OF_PLASMINOGEN_ACTIVATION	17	1.37891	0.0926316	0.222729	1.08259	0.340249	0.658574	0.876981	0.628742	0.905452	1.35306	0.113924	0.360766	1.14137	0.279318	0.436012
M5 GO Biological Process	GOBP_POSITIVE_REGULATION_OF_TRANSPORTER_ACTIVITY	86	-1.0072	0.431599	0.725613	1.08149	0.321429	0.661584	0.978947	0.484375	0.780827	0.895887	0.695332	0.853927	1.02634	0.40795	0.598893
M5 GO Biological Process	GOBP_POLYAMINE_METABOLIC_PROCESS	20	1.02939	0.415663	0.586109	1.08047	0.35497	0.664247	1.11012	0.317526	0.588277	0.912563	0.544277	0.836839	1.11575	0.308285	0.469598
M5 GO Biological Process	GOBP_REGULATION_OF_POSTSYNAPTIC_MEMBRANE_POTENTIAL	126	1.32837	0.0281996	0.255194	1.08005	0.272124	0.665002	0.767367	0.933747	0.967438	0.874868	0.739474	0.875531	1.47293	0.0102249	0.178268
M5 GO Biological Process	GOBP_GLUTAMATE_METABOLIC_PROCESS	31	-1.97126	0	0.00201005	1.07999	0.335456	0.664577	1.38704	0.0736196	0.270274	0.716729	0.887133	0.968698	-1.76277	0.00202429	0.0290372
M5 GO Biological Process	GOBP_LENS_MORPHOGENESIS_IN_CAMERA_TYPE_EYE	25	0.983842	0.455621	0.66486	1.07937	0.320717	0.6659	-0.98387	0.489837	0.696834	1.01408	0.413333	0.724387	0.75564	0.824561	0.944897
M5 GO Biological Process	GOBP_RESPONSE_TO_FOOD	33	-0.88798	0.620038	0.884653	1.07921	0.367983	0.665761	1.0721	0.328032	0.64516	1.08053	0.310268	0.650477	1.07366	0.340206	0.52515
M5 GO Biological Process	GOBP_KERATINOCYTE_DIFFERENTIATION	123	1.18006	0.14916	0.387671	1.07918	0.276316	0.665218	-0.855385	0.760417	0.874045	1.25053	0.0600962	0.472001	1.03544	0.345924	0.582971
M5 GO Cellular Component	GOCC_MYOFILAMENT	27	0.90537	0.585417	0.79212	1.0787	0.313152	0.666166	-0.79364	0.784736	0.926054	1.1452	0.266187	0.578363	0.822258	0.692308	0.895739
M5 GO Biological Process	GOBP_BIOLOGICAL_PROCESS_INVOLVED_IN_INTERACTION_WITH_SYMBIONT	107	0.863984	0.804928	0.848148	1.07842	0.290526	0.666472	1.17431	0.142	0.501645	1.05043	0.356784	0.689768	0.801864	0.889101	0.910712
M5 GO Molecular Function	GOMF_LIPID_TRANSPORTER_ACTIVITY	169	-1.00879	0.442656	0.724019	1.07836	0.284836	0.666015	-1.08471	0.259786	0.539005	1.31442	0.0290237	0.39659	-1.28304	0.0597938	0.336212
M5 GO Cellular Component	GOCC_SECONDARY_LYSOSOME	19	-0.825879	0.723232	0.942005	1.07763	0.365306	0.667732	-1.07677	0.374486	0.551226	1.36765	0.101075	0.352295	-1.09622	0.32681	0.568202
M5 GO Biological Process	GOBP_NEGATIVE_REGULATION_OF_LIPID_METABOLIC_PROCESS	107	-1.03168	0.382812	0.69156	1.07757	0.296523	0.667324	-0.873557	0.748466	0.853934	1.22137	0.117647	0.501357	-1.16295	0.161224	0.476895
M5 GO Biological Process	GOBP_REGULATION_OF_PROTEIN_ACETYLATION	24	-0.991918	0.450292	0.747649	1.07739	0.3375	0.667273	1.49638	0.0495868	0.184499	-0.953919	0.517304	0.736863	-0.772664	0.796258	0.977005
M5 GO Biological Process	GOBP_REGULATION_OF_STEM_CELL_DIFFERENTIATION	84	1.00633	0.417722	0.626287	1.07714	0.282937	0.667473	0.821894	0.864754	0.941939	1.07614	0.295285	0.657278	0.884008	0.716	0.820739
M5 GO Biological Process	GOBP_MITOCHONDRIAL_CALCIUM_ION_HOMEOSTASIS	28	-1.14204	0.258	0.527943	1.07692	0.340249	0.667582	1.15577	0.264529	0.525614	0.891949	0.636364	0.857406	-1.28025	0.143141	0.339369
M5 GO Biological Process	GOBP_REGULATION_OF_PLATELET_DERIVED_GROWTH_FACTOR_RECEPTOR_SIGNALING_PATHWAY	25	1.47885	0.0458333	0.164601	1.07676	0.336887	0.667463	0.712635	0.892276	0.9885	1.25634	0.167391	0.465593	1.63696	0.01222	0.10538
M5 GO Biological Process	GOBP_POST_TRANSLATIONAL_PROTEIN_TARGETING_TO_ENDOPLASMIC_RETICULUM_MEMBRANE	18	1.06232	0.367983	0.535569	1.07613	0.367521	0.668875	0.867908	0.629857	0.911737	0.739691	0.842857	0.961075	0.955952	0.53	0.706678
M5 GO Biological Process	GOBP_ESTABLISHMENT_OF_PROTEIN_LOCALIZATION_TO_ENDOPLASMIC_RETICULUM	47	1.03133	0.37721	0.583172	1.07562	0.313253	0.669883	0.805823	0.807477	0.945055	-0.715441	0.921502	0.964847	0.917115	0.595703	0.770194
M5 GO Biological Process	GOBP_PROTEIN_LOCALIZATION_TO_MITOCHONDRION	104	-1.61889	0	0.0708652	1.07513	0.304979	0.67086	1.55187	0.0108225	0.141745	-1.04085	0.358491	0.622417	-1.46799	0.01875	0.161192
M5 GO Biological Process	GOBP_PEPTIDYL_TYROSINE_AUTOPHOSPHORYLATION	22	1.08313	0.329876	0.50896	1.075	0.352321	0.670685	-0.625701	0.958251	0.994092	1.24276	0.159524	0.475367	0.951683	0.524462	0.713068
M5 GO Molecular Function	GOMF_TRANSCRIPTION_COREGULATOR_ACTIVITY	479	-0.803662	0.996416	0.956944	1.07449	0.223529	0.67175	0.810555	0.980176	0.942827	1.16932	0.0295082	0.55283	-0.915431	0.813142	0.835981
M5 GO Cellular Component	GOCC_SCF_UBIQUITIN_LIGASE_COMPLEX	66	-1.00393	0.433892	0.730258	1.07433	0.307851	0.671631	0.860396	0.73374	0.914572	-0.752335	0.900327	0.952137	-0.969485	0.506796	0.764812
M5 GO Biological Process	GOBP_REGULATION_OF_CARDIOCYTE_DIFFERENTIATION	28	1.09506	0.337945	0.491121	1.07357	0.360324	0.67354	-1.23118	0.178054	0.360374	1.13072	0.260486	0.592746	0.906648	0.608696	0.785566
M5 GO Molecular Function	GOMF_PROTEIN_TYROSINE_KINASE_ACTIVATOR_ACTIVITY	30	1.42243	0.0581162	0.191629	1.07354	0.359343	0.672994	0.816534	0.760479	0.94327	0.858687	0.680617	0.888511	1.3275	0.103158	0.26913
M5 GO Biological Process	GOBP_RESPONSE_TO_FORSKOLIN	17	-0.660089	0.902834	0.993011	1.07351	0.353293	0.672489	0.830854	0.721074	0.936573	0.780641	0.780911	0.94497	0.545018	0.96988	0.998623
M5 GO Biological Process	GOBP_EMBRYONIC_PLACENTA_MORPHOGENESIS	32	1.14132	0.245161	0.428568	1.07321	0.29646	0.672869	-0.868633	0.67579	0.857645	1.17716	0.2287	0.550815	1.05817	0.38	0.549473
M5 GO Biological Process	GOBP_STRESS_FIBER_ASSEMBLY	116	1.01723	0.388521	0.606456	1.07279	0.278539	0.673611	-1.06565	0.305835	0.566696	1.17142	0.142494	0.553326	1.08502	0.274194	0.51102
M5 GO Cellular Component	GOCC_HIPPOCAMPAL_MOSSY_FIBER_TO_CA3_SYNAPSE	64	-0.944178	0.553606	0.810783	1.07212	0.330561	0.675165	-0.906392	0.641651	0.808776	1.11371	0.261194	0.610863	-1.18692	0.175869	0.446962
M5 GO Biological Process	GOBP_REGULATION_OF_ENDOTHELIAL_CELL_MIGRATION	173	-0.983128	0.506494	0.762458	1.07179	0.279642	0.675603	-1.03014	0.357564	0.625389	1.29697	0.0349854	0.408146	-1.09079	0.269006	0.573255
M5 GO Molecular Function	GOMF_ORGANIC_HYDROXY_COMPOUND_TRANSMEMBRANE_TRANSPORTER_ACTIVITY	48	-0.894387	0.61326	0.877501	1.07178	0.331818	0.675038	0.908687	0.650826	0.874097	0.957469	0.517986	0.790867	-0.984526	0.469466	0.745418
M5 GO Biological Process	GOBP_POST_ANAL_TAIL_MORPHOGENESIS	23	-0.934854	0.536822	0.824838	1.07162	0.356077	0.674883	-0.490431	0.992172	0.99979	1.39669	0.0791209	0.32444	-1.11319	0.301961	0.545035
M5 GO Cellular Component	GOCC_MITOCHONDRIAL_CRISTA	16	-1.14616	0.29249	0.525378	1.07075	0.342	0.677079	1.50709	0.0438095	0.175873	-1.03855	0.415129	0.626364	0.983779	0.488372	0.660272
M5 GO Biological Process	GOBP_MAINTENANCE_OF_GASTROINTESTINAL_EPITHELIUM	17	-1.04835	0.394366	0.666337	1.07073	0.341513	0.676522	-0.76806	0.787938	0.938949	1.69858	0.01875	0.114316	-1.07652	0.347573	0.592323
M5 GO Molecular Function	GOMF_STRUCTURAL_CONSTITUENT_OF_SKIN_EPIDERMIS	20	1.49097	0.0597015	0.156437	1.07044	0.350318	0.676899	0.708309	0.872047	0.990139	1.45028	0.0669643	0.278726	1.24249	0.190196	0.338683
M5 GO Biological Process	GOBP_PURINE_DEOXYRIBONUCLEOTIDE_METABOLIC_PROCESS	21	1.00384	0.440546	0.629872	1.07036	0.334004	0.67652	1.11141	0.288577	0.587459	0.837258	0.689038	0.905722	1.09368	0.318367	0.501767
M5 GO Molecular Function	GOMF_RIBOSOME_BINDING	110	-1.58826	0.00185185	0.087483	1.0694	0.297118	0.678941	1.15651	0.185259	0.524153	0.959395	0.556391	0.789449	-1.53878	0.00590551	0.114698
M5 GO Biological Process	GOBP_RHYTHMIC_PROCESS	290	-0.90181	0.763441	0.870892	1.06916	0.246154	0.679126	0.957468	0.613108	0.809017	1.17509	0.0840336	0.548563	-1.10922	0.188679	0.551662
M5 GO Biological Process	GOBP_EPITHELIAL_CELL_APOPTOTIC_PROCESS	156	0.923789	0.621564	0.764137	1.06849	0.290672	0.680766	0.955822	0.560976	0.810116	1.28954	0.0368421	0.416136	0.96298	0.532	0.694407
M5 GO Biological Process	GOBP_POSITIVE_REGULATION_OF_MUSCLE_CONTRACTION	48	1.69239	0	0.0754164	1.06781	0.318565	0.682325	-0.880131	0.667323	0.842642	1.17366	0.180751	0.551214	1.767	0.0019685	0.0712871
M5 GO Biological Process	GOBP_CELLULAR_RESPONSE_TO_ARSENIC_CONTAINING_SUBSTANCE	18	-0.927772	0.565217	0.832095	1.0677	0.354902	0.682072	1.33168	0.135397	0.321939	1.09922	0.326271	0.629832	0.854402	0.671815	0.858116
M5 GO Biological Process	GOBP_CELLULAR_RESPONSE_TO_KETONE	90	1.10939	0.246835	0.471161	1.06642	0.317895	0.685753	-1.0134	0.422018	0.649186	0.993672	0.457071	0.745428	0.933066	0.614433	0.745626
M5 GO Biological Process	GOBP_MODULATION_BY_HOST_OF_SYMBIONT_PROCESS	80	-0.86047	0.769962	0.914021	1.06557	0.297694	0.687911	0.910924	0.635802	0.872094	1.00931	0.42654	0.729757	-0.869219	0.738144	0.891571
M5 GO Biological Process	GOBP_POSITIVE_REGULATION_OF_CARDIOCYTE_DIFFERENTIATION	15	1.31927	0.147287	0.260838	1.06552	0.333333	0.687444	-1.19513	0.236364	0.392097	0.765911	0.813305	0.949709	1.24442	0.200787	0.336817
M5 GO Biological Process	GOBP_POSITIVE_REGULATION_OF_TELOMERE_MAINTENANCE_IN_RESPONSE_TO_DNA_DAMAGE	15	-0.84616	0.679175	0.92918	1.06519	0.376321	0.68788	-0.940527	0.515564	0.756357	1.31545	0.145055	0.396726	-1.00073	0.445652	0.722419
M5 GO Biological Process	GOBP_REGULATION_OF_MICROTUBULE_BASED_MOVEMENT	52	-0.751734	0.887405	0.979132	1.0647	0.332609	0.688772	1.20234	0.170385	0.469172	0.922896	0.596107	0.826385	0.887473	0.665245	0.816882
M5 GO Biological Process	GOBP_PROTEASOME_MEDIATED_UBIQUITIN_DEPENDENT_PROTEIN_CATABOLIC_PROCESS	375	-1.01235	0.40885	0.719571	1.06415	0.26087	0.689963	1.17255	0.0636943	0.50281	-0.843743	0.911011	0.878036	-0.976356	0.527559	0.75733
M5 GO Biological Process	GOBP_TORC1_SIGNALING	101	-1.45158	0.0168224	0.177151	1.064	0.303688	0.689827	1.19419	0.120792	0.478023	1.00497	0.425641	0.734195	-1.5144	0.00819672	0.129599
M5 GO Biological Process	GOBP_APOPTOTIC_PROCESS_INVOLVED_IN_DEVELOPMENT	43	1.04639	0.374257	0.562419	1.06354	0.367265	0.690705	-0.948853	0.545455	0.746402	1.03199	0.394077	0.714057	0.787652	0.805274	0.924288
M5 GO Cellular Component	GOCC_EXTRINSIC_COMPONENT_OF_SYNAPTIC_MEMBRANE	35	0.788874	0.806061	0.925203	1.06305	0.352083	0.691694	0.810545	0.775758	0.942344	1.03727	0.420925	0.70813	0.885334	0.646825	0.820106
M5 GO Biological Process	GOBP_NUCLEOSIDE_DIPHOSPHATE_CATABOLIC_PROCESS	117	-1.3437	0.0294118	0.266018	1.0618	0.332604	0.695181	1.05297	0.339882	0.671717	-0.956	0.558484	0.734921	-1.35951	0.0247423	0.255732
M5 GO Biological Process	GOBP_RESPONSE_TO_OXYGEN_LEVELS	250	-1.28589	0.019678	0.335012	1.06134	0.265909	0.696038	-1.08781	0.231068	0.535663	1.09102	0.200581	0.63901	-1.40976	0.00409836	0.206317
M5 GO Biological Process	GOBP_POSITIVE_REGULATION_OF_INTRINSIC_APOPTOTIC_SIGNALING_PATHWAY	73	0.946674	0.543478	0.727289	1.06111	0.326039	0.696175	1.11883	0.231405	0.577378	0.918368	0.602469	0.82913	0.902302	0.64916	0.792673
M5 GO Biological Process	GOBP_ESTROGEN_METABOLIC_PROCESS	31	1.02893	0.407115	0.586796	1.05987	0.34585	0.699668	1.24328	0.163636	0.419882	0.999907	0.464435	0.73933	0.932418	0.558045	0.746124
M5 GO Biological Process	GOBP_ICOSANOID_BIOSYNTHETIC_PROCESS	45	0.699637	0.959184	0.972772	1.05947	0.338235	0.700443	1.00468	0.445585	0.737932	-0.898903	0.619211	0.808658	0.756313	0.890196	0.946007
M5 GO Biological Process	GOBP_NEGATIVE_REGULATION_OF_STRIATED_MUSCLE_CELL_DIFFERENTIATION	44	-1.01466	0.427184	0.71727	1.05938	0.361746	0.700121	-0.946473	0.548781	0.750454	1.23011	0.145161	0.491568	-1.16801	0.224449	0.469763
M5 GO Biological Process	GOBP_REGULATION_OF_MACROAUTOPHAGY	129	-1.24921	0.08413	0.378151	1.05888	0.338395	0.701107	0.763644	0.94831	0.967332	1.03151	0.378973	0.71506	-1.3585	0.0354906	0.25695
M5 GO Molecular Function	GOMF_CYSTEINE_TYPE_ENDOPEPTIDASE_REGULATOR_ACTIVITY_INVOLVED_IN_APOPTOTIC_PROCESS	48	1.04737	0.338877	0.560762	1.05835	0.333333	0.702241	-0.741424	0.891129	0.954355	1.1342	0.248276	0.590361	0.95829	0.523719	0.702902
M5 GO Biological Process	GOBP_NEGATIVE_REGULATION_OF_PEPTIDYL_SERINE_PHOSPHORYLATION	29	-0.747402	0.841905	0.980218	1.05777	0.364224	0.703446	0.933414	0.580838	0.835523	0.981358	0.480263	0.758067	0.887953	0.622857	0.816345
M5 GO Biological Process	GOBP_ESTABLISHMENT_OF_PIGMENT_GRANULE_LOCALIZATION	17	-0.716621	0.85214	0.988985	1.05722	0.381633	0.704645	-0.913487	0.573122	0.799527	1.03092	0.412946	0.715747	-0.708923	0.875	0.990467
M5 GO Biological Process	GOBP_UBIQUINONE_METABOLIC_PROCESS	19	-2.19845	0	1.13084e-05	1.05698	0.37155	0.704833	1.58888	0.0282828	0.11905	-1.04411	0.396296	0.617407	-2.32611	0	0
M5 GO Biological Process	GOBP_PHOSPHATE_ION_TRANSPORT	26	-0.939405	0.559524	0.819142	1.05696	0.364562	0.704275	1.15111	0.253906	0.530321	0.941924	0.538462	0.804308	-0.967445	0.479042	0.768313
M5 GO Biological Process	GOBP_POSITIVE_REGULATION_OF_MITOCHONDRIAL_TRANSLATION	17	-2.14922	0	7.63413e-05	1.05663	0.376299	0.704701	1.72384	0.00823045	0.0607519	-0.725049	0.868373	0.96316	-1.9733	0.00203252	0.00303951
M5 GO Biological Process	GOBP_SMOOTH_MUSCLE_CELL_DIFFERENTIATION	80	1.10974	0.274549	0.470863	1.05661	0.330595	0.704169	-1.20096	0.162427	0.385255	1.13401	0.222482	0.590275	0.983106	0.470135	0.66173
M5 GO Biological Process	GOBP_ADIPOSE_TISSUE_DEVELOPMENT	64	0.960391	0.556701	0.704704	1.05641	0.350951	0.704189	-0.916356	0.601852	0.793924	1.29181	0.0725624	0.415461	-1.18895	0.167331	0.445983
M5 GO Biological Process	GOBP_VIRAL_GENE_EXPRESSION	73	0.829575	0.814411	0.887639	1.05603	0.359551	0.704804	1.10406	0.255864	0.597948	0.919408	0.615385	0.829388	0.910282	0.623482	0.779828
M5 GO Cellular Component	GOCC_COMPACT_MYELIN	21	-1.0021	0.468872	0.731009	1.056	0.375783	0.704234	-0.853282	0.673307	0.875157	1.09482	0.300459	0.634215	-1.15881	0.247619	0.483319
M5 GO Biological Process	GOBP_VESICLE_BUDDING_FROM_MEMBRANE	78	0.911606	0.641822	0.781814	1.0558	0.32906	0.704318	0.96383	0.528	0.806306	-0.810124	0.83	0.911437	0.960175	0.506224	0.699103
M5 GO Biological Process	GOBP_REGULATION_OF_SODIUM_ION_TRANSPORT	88	-1.25698	0.0980769	0.370448	1.05562	0.356522	0.704255	1.09741	0.256917	0.602956	1.23455	0.0962025	0.482915	-1.12548	0.220039	0.525431
M5 GO Biological Process	GOBP_REGULATION_OF_SYSTEMIC_ARTERIAL_BLOOD_PRESSURE	106	1.24702	0.1	0.318835	1.05562	0.316129	0.70363	1.18888	0.146045	0.484008	-1.00304	0.44186	0.673444	1.42463	0.022449	0.206441
M5 GO Molecular Function	GOMF_PROTEIN_LIPID_COMPLEX_BINDING	30	1.14482	0.271579	0.424054	1.05547	0.380342	0.703494	1.41395	0.0670498	0.244155	1.18681	0.20354	0.540997	1.05588	0.389452	0.5516
M5 GO Biological Process	GOBP_REGULATION_OF_SYNAPTIC_TRANSMISSION_GLUTAMATERGIC	83	1.16966	0.180258	0.39769	1.05518	0.323851	0.703826	1.2391	0.118908	0.424413	-0.707354	0.970383	0.967633	1.28885	0.0775348	0.296215
M5 GO Molecular Function	GOMF_VOLTAGE_GATED_MONOATOMIC_ION_CHANNEL_ACTIVITY_INVOLVED_IN_REGULATION_OF_PRESYNAPTIC_MEMBRANE_POTENTIAL	16	-1.35904	0.110039	0.250837	1.05491	0.373196	0.704068	-0.993979	0.452514	0.684133	1.59368	0.0252294	0.183048	-1.62271	0.0206612	0.0727793
M5 GO Cellular Component	GOCC_EXORIBONUCLEASE_COMPLEX	23	-1.03214	0.410448	0.691268	1.05477	0.368653	0.703917	1.15465	0.243187	0.525857	0.85288	0.692478	0.894103	-0.939592	0.559838	0.80581
M5 GO Molecular Function	GOMF_STRUCTURAL_CONSTITUENT_OF_MUSCLE	21	1.14776	0.273101	0.420881	1.05449	0.386076	0.70422	0.730866	0.845857	0.983371	1.1904	0.216518	0.536652	1.10724	0.301455	0.481793
M5 GO Biological Process	GOBP_INTRACELLULAR_ESTROGEN_RECEPTOR_SIGNALING_PATHWAY	47	0.63639	0.984581	0.98854	1.05446	0.346491	0.703684	-0.759204	0.885149	0.943429	0.95136	0.540603	0.795169	-0.742476	0.884462	0.987628
M5 GO Biological Process	GOBP_POSITIVE_REGULATION_OF_CELLULAR_RESPONSE_TO_INSULIN_STIMULUS	35	-1.1214	0.266038	0.555167	1.05428	0.349892	0.703641	0.992736	0.459184	0.754023	0.866966	0.700665	0.883967	-1.29647	0.130705	0.318406
M5 GO Biological Process	GOBP_EMBRYONIC_HEART_TUBE_DEVELOPMENT	89	-0.764875	0.927063	0.977875	1.05426	0.319239	0.703117	0.682693	0.985743	0.996408	1.17195	0.1621	0.552527	-0.993933	0.436	0.730347
M5 GO Biological Process	GOBP_POSITIVE_REGULATION_BY_HOST_OF_VIRAL_PROCESS	22	-0.915207	0.583493	0.851818	1.05403	0.371134	0.70329	0.745262	0.835729	0.977999	0.907175	0.620614	0.84155	-0.768907	0.784232	0.977666
M5 GO Biological Process	GOBP_NEGATIVE_REGULATION_OF_INTRACELLULAR_PROTEIN_TRANSPORT	35	-0.97687	0.489066	0.770535	1.05351	0.354709	0.704443	0.945626	0.535865	0.819411	1.10675	0.2891	0.61824	-1.08014	0.334746	0.587819
M5 GO Biological Process	GOBP_REGULATION_OF_PROTEIN_IMPORT_INTO_NUCLEUS	76	-0.932706	0.567568	0.824899	1.05327	0.350305	0.704555	0.974033	0.496855	0.789462	-1.08115	0.31746	0.567034	-0.806654	0.856855	0.948053
M5 GO Biological Process	GOBP_NEGATIVE_REGULATION_OF_PROTEIN_MODIFICATION_PROCESS	437	1.07047	0.235908	0.52388	1.05275	0.276087	0.705674	0.863153	0.931111	0.914006	1.03318	0.351613	0.713384	1.18703	0.0435685	0.390636
M5 GO Biological Process	GOBP_REGULATION_OF_AUTOPHAGY	295	-1.14563	0.117857	0.52466	1.05267	0.29638	0.705334	-0.856234	0.891589	0.872824	1.17087	0.0868347	0.551973	-1.26556	0.0299625	0.354375
M5 GO Biological Process	GOBP_TONGUE_DEVELOPMENT	21	-0.91344	0.584867	0.854716	1.0524	0.395161	0.705545	-1.06938	0.383984	0.561613	0.845284	0.712121	0.899666	-1.06586	0.373984	0.607145
M5 GO Molecular Function	GOMF_ACETYLATION_DEPENDENT_PROTEIN_BINDING	26	-1.17027	0.257253	0.491615	1.05233	0.370526	0.705122	0.836304	0.743381	0.93531	1.03387	0.414579	0.713011	-1.53574	0.0292969	0.115947
M5 GO Biological Process	GOBP_NON_MOTILE_CILIUM_ASSEMBLY	73	0.90516	0.664032	0.791732	1.05211	0.368098	0.705266	1.11345	0.269939	0.583473	-0.775495	0.862712	0.938786	0.984309	0.495069	0.65947
M5 GO Biological Process	GOBP_RESPONSE_TO_DECREASED_OXYGEN_LEVELS	229	-1.25948	0.026738	0.369064	1.05206	0.325581	0.704811	-1.13559	0.142857	0.466791	1.08933	0.230576	0.642341	-1.39445	0.00404858	0.219613
M5 GO Biological Process	GOBP_RETROGRADE_TRANS_SYNAPTIC_SIGNALING	15	-1.22233	0.215238	0.415573	1.05192	0.380457	0.704662	1.19572	0.247012	0.477683				-1.14902	0.301619	0.494111
M5 GO Biological Process	GOBP_TRIPARTITE_REGIONAL_SUBDIVISION	17	-0.539884	0.984991	0.999168	1.0505	0.38125	0.708732	0.868874	0.636735	0.911007	1.08833	0.340757	0.64297	-0.781168	0.756	0.97
M5 GO Biological Process	GOBP_VIRAL_BUDDING	18	0.809215	0.767591	0.908107	1.0503	0.36	0.708794	0.845189	0.705653	0.925596	0.716948	0.869658	0.968982	0.735	0.802444	0.95617
M5 GO Biological Process	GOBP_INTRACELLULAR_PROTEIN_TRANSMEMBRANE_TRANSPORT	31	-1.12007	0.287619	0.557311	1.04894	0.34433	0.712834	0.803976	0.785029	0.94565	0.94649	0.5311	0.801608	-1.33602	0.102881	0.277598
M5 GO Biological Process	GOBP_SEX_DIFFERENTIATION	267	1.15935	0.113537	0.409566	1.04865	0.305123	0.713174	-0.92069	0.702651	0.785929	1.15187	0.107143	0.574974	1.12229	0.197556	0.459448
M5 GO Biological Process	GOBP_RETINAL_METABOLIC_PROCESS	17	-0.882836	0.666048	0.892401	1.04863	0.396552	0.712608	0.950964	0.499018	0.814919	-0.75312	0.796371	0.952121	-0.433788	1	0.999624
M5 GO Biological Process	GOBP_LIPID_IMPORT_INTO_CELL	25	-1.26355	0.146484	0.364394	1.04844	0.382413	0.712655	1.20212	0.206186	0.469093	1.16229	0.246753	0.564886	-1.35578	0.097561	0.258733
M5 GO Biological Process	GOBP_ENDODERMAL_CELL_DIFFERENTIATION	32	1.17961	0.227586	0.38763	1.04843	0.365517	0.712078	0.889402	0.640873	0.896856	-0.740115	0.851327	0.957892	1.18248	0.210317	0.394833
M5 GO Molecular Function	GOMF_RNA_POLYMERASE_ACTIVITY	24	-0.716103	0.866792	0.988966	1.04831	0.357143	0.711897	0.801178	0.783567	0.947281	0.872536	0.693878	0.876945	-0.828319	0.73029	0.935379
M5 GO Biological Process	GOBP_CERAMIDE_BIOSYNTHETIC_PROCESS	66	1.44977	0.0271967	0.178657	1.04761	0.349785	0.713614	1.01163	0.42236	0.728631	0.924967	0.600473	0.823633	1.42623	0.032	0.206272
M5 GO Cellular Component	GOCC_SEH1_ASSOCIATED_COMPLEX	15	-1.26296	0.185259	0.365129	1.04747	0.411067	0.713475	1.12551	0.290323	0.569707	1.36819	0.107143	0.352867	-1.2321	0.191176	0.397096
M5 GO Biological Process	GOBP_SKELETAL_MUSCLE_SATELLITE_CELL_PROLIFERATION	18	-0.867149	0.670588	0.906328	1.0472	0.378049	0.713766	1.14193	0.282474	0.54052	-1.05383	0.386447	0.60327	-0.789315	0.769231	0.961747
M5 GO Molecular Function	GOMF_ISOPRENOID_BINDING	34	-0.835793	0.738	0.938091	1.04717	0.380081	0.713261	0.861916	0.701431	0.914264	-0.68891	0.90493	0.973723	-0.975649	0.47767	0.758418
M5 GO Biological Process	GOBP_REGULATION_OF_GLYCOGEN_METABOLIC_PROCESS	39	-1.27068	0.145873	0.354264	1.04714	0.372591	0.712735	1.09649	0.301619	0.604472	1.15259	0.25	0.57494	-1.31043	0.11609	0.304703
M5 GO Molecular Function	GOMF_NADPLUS_ADP_RIBOSYLTRANSFERASE_ACTIVITY	22	0.740537	0.858283	0.958855	1.04678	0.397206	0.713312	1.03038	0.412	0.697887	0.80679	0.755011	0.929923	0.695432	0.870213	0.971726
M5 GO Biological Process	GOBP_HAIR_CELL_DIFFERENTIATION	64	0.836348	0.775899	0.880561	1.04648	0.362832	0.713652	0.57577	0.993878	0.999057	1.18457	0.168203	0.543679	0.825683	0.805611	0.892289
M5 GO Biological Process	GOBP_GMP_METABOLIC_PROCESS	23	-1.0338	0.408644	0.688279	1.046	0.376299	0.714616	1.41787	0.0729367	0.241299	-0.645207	0.922078	0.985256	-0.817009	0.743191	0.943168
M5 GO Biological Process	GOBP_MEMBRANE_DEPOLARIZATION	102	-1.08015	0.274436	0.614435	1.04528	0.343545	0.716367	1.30536	0.0600775	0.351078	-0.98715	0.48539	0.696812	-1.03958	0.328685	0.651824
M5 GO Biological Process	GOBP_TORC2_SIGNALING	15	-1.12611	0.302	0.548575	1.04504	0.395538	0.716633	0.640883	0.940239	0.997578	0.993483	0.449561	0.745427	-1.45017	0.0525253	0.172803
M5 GO Biological Process	GOBP_POSITIVE_REGULATION_OF_COLD_INDUCED_THERMOGENESIS	97	-1.17029	0.172414	0.492098	1.04499	0.349892	0.716165	-0.994835	0.456979	0.684198	1.26984	0.0735294	0.445062	-1.318	0.0715667	0.296889
M5 GO Biological Process	GOBP_RESPONSE_TO_HYDROGEN_PEROXIDE	90	0.874513	0.740506	0.83531	1.04483	0.382664	0.716092	1.03258	0.402724	0.697841	0.914679	0.613527	0.83262	-0.957393	0.507752	0.778367
M5 GO Molecular Function	GOMF_ORGANIC_ACID_TRANSMEMBRANE_TRANSPORTER_ACTIVITY	182	-1.00226	0.442777	0.73104	1.04437	0.333333	0.717036	1.03039	0.396378	0.698412	0.906347	0.754054	0.841121	-1.04988	0.321285	0.634264
M5 GO Biological Process	GOBP_NUCLEOBASE_BIOSYNTHETIC_PROCESS	16	-1.41124	0.0710059	0.208779	1.04433	0.402083	0.716568	1.55905	0.0337972	0.137014	0.743898	0.845987	0.959548	-1.51949	0.0414079	0.127667
M5 GO Biological Process	GOBP_POSITIVE_REGULATION_OF_CHONDROCYTE_DIFFERENTIATION	21	1.23029	0.180498	0.33519	1.04429	0.37013	0.716098	1.03894	0.414587	0.689012	1.08235	0.321739	0.64929	1.18528	0.243802	0.391623
M5 GO Molecular Function	GOMF_TRANSCRIPTION_COREPRESSOR_ACTIVITY	188	-0.904074	0.726277	0.868318	1.04409	0.331849	0.716124	-0.96475	0.566148	0.721105	1.12904	0.156593	0.592881	-1.05612	0.321862	0.624501
M5 GO Molecular Function	GOMF_PROTEIN_TRANSMEMBRANE_TRANSPORTER_ACTIVITY	20	-1.11581	0.302505	0.562659	1.0438	0.392562	0.716443	1.18901	0.234252	0.484263	-1.02577	0.411347	0.644067	-0.96075	0.522358	0.775244
M5 GO Biological Process	GOBP_INTRACELLULAR_ZINC_ION_HOMEOSTASIS	26	0.856776	0.69574	0.858795	1.04374	0.379958	0.716021	0.945493	0.538462	0.819274	0.946855	0.477723	0.801094	0.752949	0.839583	0.946499
M5 GO Biological Process	GOBP_REGULATION_OF_EPITHELIAL_CELL_DIFFERENTIATION	161	1.2598	0.0658436	0.308549	1.04362	0.341826	0.715803	-1.06811	0.289575	0.562848	1.30171	0.0277778	0.403399	1.20386	0.116935	0.378049
M5 GO Biological Process	GOBP_ANDROGEN_METABOLIC_PROCESS	24	0.957795	0.519397	0.709197	1.04347	0.361472	0.715685	0.880276	0.647619	0.904114	-1.06144	0.352632	0.595547	1.05689	0.384	0.551295
M5 GO Molecular Function	GOMF_MINUS_END_DIRECTED_MICROTUBULE_MOTOR_ACTIVITY	20	-0.645649	0.9375	0.995176	1.04265	0.391753	0.717772	-1.21908	0.195833	0.370006	1.16324	0.253589	0.564217	-0.76334	0.816568	0.980961
M5 GO Biological Process	GOBP_POSITIVE_REGULATION_OF_DNA_METABOLIC_PROCESS	310	-1.00764	0.421456	0.725825	1.0426	0.309368	0.71733	1.03035	0.370933	0.697417	-1.06587	0.304676	0.589836	-0.84314	0.948875	0.91488
M5 GO Biological Process	GOBP_AMP_METABOLIC_PROCESS	28	-1.52061	0.0328185	0.130239	1.04207	0.401674	0.718489	1.16108	0.235931	0.521813	-0.890922	0.637809	0.821974	-1.48016	0.05	0.151904
M5 GO Biological Process	GOBP_NEGATIVE_REGULATION_OF_MUSCLE_CELL_DIFFERENTIATION	70	-0.944288	0.566108	0.810977	1.04147	0.395973	0.719907	-1.15209	0.222656	0.447709	1.19298	0.153846	0.536263	-1.00353	0.439604	0.718105
M5 GO Biological Process	GOBP_SYMPATHETIC_NERVOUS_SYSTEM_DEVELOPMENT	24	-0.981084	0.483806	0.766036	1.04087	0.380567	0.721322	1.59706	0.0282828	0.113996	-0.89153	0.611314	0.821125	-1.12961	0.296724	0.52259
M5 GO Biological Process	GOBP_NEGATIVE_REGULATION_OF_LIPID_BIOSYNTHETIC_PROCESS	63	-0.917706	0.64	0.848908	1.04053	0.387234	0.721811	0.816024	0.801572	0.943679	1.04482	0.381279	0.697598	-1.04723	0.389362	0.638307
M5 GO Biological Process	GOBP_NEUROTRANSMITTER_REUPTAKE	28	1.01031	0.424431	0.619549	1.04037	0.388186	0.721729	1.19702	0.214433	0.476074	0.926725	0.584475	0.820092	0.96027	0.517442	0.69912
M5 GO Biological Process	GOBP_P_BODY_ASSEMBLY	19	-1.2214	0.198459	0.416684	1.04	0.39375	0.722364	1.48571	0.0593047	0.19027	0.60446	0.958696	0.992034	-1.05346	0.398422	0.629543
M5 GO Molecular Function	GOMF_PHOSPHORIC_ESTER_HYDROLASE_ACTIVITY	335	-1.21331	0.0553571	0.428357	1.0385	0.319444	0.726835	1.07054	0.256466	0.647567	-1.02889	0.375559	0.640339	-1.03404	0.363636	0.661357
M5 GO Cellular Component	GOCC_UBIQUITIN_LIGASE_COMPLEX	299	-1.17358	0.0980036	0.48785	1.03842	0.327273	0.726517	1.1703	0.101871	0.505869	-0.886995	0.811836	0.825347	-1.13694	0.15213	0.511632
M5 GO Biological Process	GOBP_CELLULAR_RESPONSE_TO_ORGANIC_CYCLIC_COMPOUND	456	0.973291	0.581395	0.681435	1.03837	0.29976	0.726065	-1.14978	0.0948905	0.44973	1.24327	0.0192308	0.47643	-1.01388	0.419048	0.697807
M5 GO Biological Process	GOBP_EXTRINSIC_APOPTOTIC_SIGNALING_PATHWAY_VIA_DEATH_DOMAIN_RECEPTORS	84	1.1549	0.19214	0.413213	1.03732	0.376126	0.728971	0.863907	0.755601	0.914906	1.01064	0.417073	0.727284	1.13409	0.211538	0.445348
M5 GO Molecular Function	GOMF_O_ACYLTRANSFERASE_ACTIVITY	51	-1.44759	0.0393258	0.179551	1.03703	0.407895	0.729338	-0.720652	0.928425	0.963693	0.909842	0.62585	0.840568	-1.54825	0.0135135	0.108667
M5 GO Biological Process	GOBP_REGULATION_OF_STEROL_TRANSPORT	61	-1.40018	0.0366972	0.215894	1.03676	0.382479	0.729615	-1.02968	0.404858	0.6251	1.2978	0.0804598	0.40868	-1.63296	0.00199601	0.0684593
M5 GO Biological Process	GOBP_PYRIMIDINE_RIBONUCLEOTIDE_METABOLIC_PROCESS	28	-0.983243	0.455408	0.762641	1.03625	0.381156	0.730704	1.60588	0.0163599	0.109151	-0.84775	0.702128	0.874626	1.10027	0.340304	0.491089
M5 GO Cellular Component	GOCC_HETEROCHROMATIN	101	0.733288	0.969565	0.960727	1.03538	0.381663	0.733013	0.947136	0.554839	0.819794	0.931281	0.609023	0.815952	0.653973	0.987603	0.984585
M5 GO Molecular Function	GOMF_PROTEASOME_BINDING	20	-1.458	0.0495049	0.171966	1.03535	0.407787	0.732493	-0.545953	0.99177	0.998828	1.21433	0.182556	0.511261	-1.51836	0.041841	0.127399
M5 GO Biological Process	GOBP_NUCLEOBASE_CONTAINING_SMALL_MOLECULE_CATABOLIC_PROCESS	26	0.882704	0.639053	0.825697	1.0353	0.405567	0.732035	1.35374	0.1	0.301571	-0.889087	0.616984	0.823985	0.938305	0.546559	0.736806
M5 GO Biological Process	GOBP_POSITIVE_REGULATION_OF_DOUBLE_STRAND_BREAK_REPAIR	89	-1.03009	0.408273	0.693209	1.03495	0.369412	0.732571	0.692073	0.975052	0.99237	-0.766445	0.897858	0.94313	-1.01352	0.443089	0.698345
M5 GO Biological Process	GOBP_RNA_SURVEILLANCE	17	-0.829288	0.70632	0.941798	1.03491	0.396226	0.732092	1.19213	0.227017	0.477989	0.624335	0.957447	0.990074	-0.766978	0.800395	0.97919
M5 GO Molecular Function	GOMF_TRANSCRIPTION_COACTIVATOR_ACTIVITY	259	-0.760905	0.994444	0.980538	1.03488	0.348993	0.73157	0.950047	0.622318	0.814873	0.977236	0.509972	0.76432	-0.820557	0.960227	0.939462
M5 GO Biological Process	GOBP_LIPID_DIGESTION	19	-1.45425	0.0362595	0.176015	1.03476	0.401235	0.731317	-0.890545	0.602041	0.82889	1.4082	0.0931818	0.309894	-1.97571	0	0.00297505
M5 GO Biological Process	GOBP_POST_TRANSCRIPTIONAL_REGULATION_OF_GENE_EXPRESSION	481	-1.34932	0.00176056	0.260802	1.03439	0.330073	0.731915	1.08343	0.202128	0.627147	1.0406	0.287009	0.705564	-1.30014	0.00604839	0.314206
M5 GO Biological Process	GOBP_MUSCLE_ORGAN_DEVELOPMENT	351	1.18407	0.0730089	0.383005	1.03399	0.333333	0.732683	-0.780065	0.994434	0.933556	0.996009	0.458462	0.742058	1.08299	0.248996	0.5134
M5 GO Biological Process	GOBP_ANTIBACTERIAL_HUMORAL_RESPONSE	48	1.16559	0.199593	0.402258	1.0339	0.402778	0.732349	1.02175	0.39521	0.710206	1.01191	0.421176	0.726148	1.1238	0.276371	0.457146
M5 GO Biological Process	GOBP_NEGATIVE_REGULATION_OF_CELL_MIGRATION_INVOLVED_IN_SPROUTING_ANGIOGENESIS	16	0.935277	0.534335	0.745182	1.03381	0.418803	0.732051	-0.883886	0.630573	0.836874	1.3384	0.14128	0.371674	0.884175	0.618395	0.820625
M5 GO Molecular Function	GOMF_SODIUM_CHANNEL_REGULATOR_ACTIVITY	34	-1.04392	0.390151	0.67534	1.03154	0.394515	0.739001	1.43284	0.0379242	0.22866	0.878573	0.669725	0.873804	-0.841234	0.697628	0.916355
M5 GO Biological Process	GOBP_REGULATION_OF_MUSCLE_HYPERTROPHY	85	-1.42874	0.0151229	0.194785	1.03099	0.395789	0.740258	1.03919	0.345041	0.688828	1.0913	0.282353	0.6394	-1.58723	0.00201207	0.0894461
M5 GO Biological Process	GOBP_REGULATION_OF_NON_MOTILE_CILIUM_ASSEMBLY	16	1.07869	0.350622	0.516417	1.02943	0.383817	0.745089	1.13933	0.292453	0.545266	-0.820071	0.712963	0.903633	1.02452	0.409901	0.601078
M5 GO Biological Process	GOBP_POSITIVE_REGULATION_OF_CELLULAR_CATABOLIC_PROCESS	228	-1.39392	0.00543478	0.219521	1.02918	0.370203	0.745318	-0.92595	0.704951	0.778781	1.20944	0.0505618	0.516256	-1.37964	0.00618557	0.234348
M5 GO Biological Process	GOBP_CELLULAR_RESPONSE_TO_LEPTIN_STIMULUS	16	1.10753	0.320717	0.473411	1.02894	0.425	0.745572	0.853225	0.671206	0.918809	0.79236	0.778481	0.935882	1.26396	0.176591	0.31794
M5 GO Molecular Function	GOMF_PROTEIN_SERINE_THREONINE_TYROSINE_KINASE_ACTIVITY	39	-1.55364	0.00814664	0.107601	1.0285	0.421488	0.746353	0.832181	0.747628	0.935463	-1.01205	0.457597	0.662724	-1.65129	0.00396825	0.0622912
M5 GO Biological Process	GOBP_INTRACELLULAR_LIPID_TRANSPORT	42	-1.6648	0.00393701	0.0519041	1.02833	0.411273	0.746341	0.719465	0.914286	0.988336	1.15439	0.207547	0.576098	-1.6434	0.00619835	0.0649333
M5 GO Biological Process	GOBP_ZYMOGEN_ACTIVATION	56	1.57851	0.00431965	0.1165	1.02795	0.387387	0.746931	1.15339	0.231076	0.526949	0.958353	0.518518	0.790971	1.44253	0.0334029	0.196689
M5 GO Biological Process	GOBP_POSITIVE_REGULATION_OF_ERAD_PATHWAY	20	-1.00087	0.463602	0.731007	1.02688	0.379531	0.749953	1.03873	0.429175	0.688534	0.795744	0.757962	0.937709	-0.7811	0.76779	0.969603
M5 GO Biological Process	GOBP_PROTEIN_TARGETING_TO_MITOCHONDRION	77	-1.72306	0.00194553	0.0328008	1.02687	0.391863	0.749356	1.68475	0.0020202	0.0743865	-1.07622	0.291883	0.575456	-1.56887	0.00613497	0.0972044
M5 GO Biological Process	GOBP_POSITIVE_REGULATION_OF_AMIDE_METABOLIC_PROCESS	33	-1.25367	0.160643	0.375123	1.0268	0.416667	0.748977	1.26041	0.142251	0.404075	0.892805	0.658139	0.856243	-1.11183	0.296371	0.546666
M5 GO Biological Process	GOBP_NEURONAL_ACTION_POTENTIAL	53	-0.937122	0.579848	0.821237	1.02669	0.39749	0.748733	-0.811984	0.813208	0.913573	1.30053	0.102679	0.405394	-1.15496	0.229602	0.486523
M5 GO Biological Process	GOBP_POSITIVE_REGULATION_OF_LIPID_BIOSYNTHETIC_PROCESS	109	-1.4822	0.00934579	0.157817	1.02661	0.384956	0.748383	-0.948142	0.56654	0.747413	1.30266	0.0501253	0.403637	-1.72566	0	0.0383142
M5 GO Biological Process	GOBP_MESONEPHRIC_TUBULE_MORPHOGENESIS	70	1.51788	0.0108225	0.14296	1.02618	0.40133	0.749234	0.866798	0.735922	0.912283	1.15431	0.200903	0.575636	1.44881	0.0297619	0.192837
M5 GO Cellular Component	GOCC_CAJAL_BODY	37	0.709633	0.91841	0.968899	1.02601	0.407098	0.74918	0.788803	0.797131	0.955385	1.0626	0.360382	0.677267	-0.641684	0.965517	1
M5 GO Biological Process	GOBP_TYPE_B_PANCREATIC_CELL_PROLIFERATION	35	1.5726	0.0174673	0.117407	1.02587	0.383747	0.749043	-0.804161	0.774848	0.916229	0.824629	0.775463	0.916858	1.36408	0.0772358	0.244126
M5 GO Biological Process	GOBP_CILIUM_OR_FLAGELLUM_DEPENDENT_CELL_MOTILITY	182	-0.922942	0.691715	0.840745	1.0254	0.353684	0.74998	0.859632	0.829918	0.914284	1.01287	0.413706	0.726534	-0.927157	0.643564	0.823874
M5 GO Biological Process	GOBP_ISOPRENOID_METABOLIC_PROCESS	94	-1.55736	0.00579151	0.105594	1.02407	0.37234	0.75397	0.889461	0.711799	0.89725	1.02253	0.392593	0.720529	-1.31841	0.0571429	0.296582
M5 GO Molecular Function	GOMF_NEUROTROPHIN_RECEPTOR_BINDING	16	0.819667	0.727273	0.898307	1.02359	0.39479	0.754964	-0.841901	0.681452	0.888006	1.14736	0.282328	0.578288	-0.797935	0.732394	0.954123
M5 GO Biological Process	GOBP_APOPTOTIC_PROCESS_INVOLVED_IN_MORPHOGENESIS	31	0.86235	0.676647	0.850824	1.02339	0.409274	0.755022	-0.788181	0.796078	0.92981	1.00548	0.443459	0.733127	-0.761567	0.846743	0.980775
M5 GO Biological Process	GOBP_MESENCHYMAL_TO_EPITHELIAL_TRANSITION	17	1.16614	0.278351	0.402083	1.02335	0.430612	0.754545	-0.854945	0.642127	0.874054	1.01425	0.432609	0.724418	1.11021	0.316103	0.477609
M5 GO Molecular Function	GOMF_PEPTIDE_HORMONE_RECEPTOR_BINDING	17	1.40534	0.0822785	0.204825	1.02335	0.43361	0.753925	-0.695759	0.863014	0.974196	1.24172	0.204641	0.476501	1.41789	0.0831722	0.20837
M5 GO Biological Process	GOBP_NUCLEAR_ENVELOPE_ORGANIZATION	52	0.914641	0.614561	0.778375	1.02306	0.399142	0.75428	0.854019	0.736308	0.919145	0.976317	0.4914	0.765446	0.71944	0.929293	0.963637
M5 GO Biological Process	GOBP_RESPONSE_TO_CARBOHYDRATE	202	-1.02134	0.404175	0.706076	1.02272	0.368182	0.754777	-0.966024	0.542574	0.719472	1.22956	0.043956	0.491491	-1.16974	0.122605	0.467959
M5 GO Molecular Function	GOMF_GENERAL_TRANSCRIPTION_INITIATION_FACTOR_BINDING	59	0.880854	0.70021	0.82617	1.02269	0.374732	0.754249	0.893501	0.656118	0.893025	0.93747	0.585648	0.808238	0.664852	0.979716	0.983796
M5 GO Biological Process	GOBP_REGULATION_OF_SPINDLE_ASSEMBLY	28	1.11491	0.296078	0.461974	1.02269	0.428854	0.753631	1.21369	0.178357	0.456824	-0.93483	0.561525	0.757346	1.39665	0.0668058	0.222456
M5 GO Biological Process	GOBP_REGULATION_OF_ADIPOSE_TISSUE_DEVELOPMENT	16	0.914766	0.574468	0.778357	1.02253	0.429501	0.753554	0.991849	0.465587	0.75566	0.815426	0.720524	0.924263	-0.916649	0.557505	0.836294
M5 GO Biological Process	GOBP_MUSCLE_HYPERTROPHY	122	-1.20724	0.131148	0.435112	1.02239	0.380313	0.753409	0.984043	0.481781	0.77162	1.07049	0.290076	0.666274	-1.19369	0.129482	0.437885
M5 GO Molecular Function	GOMF_CARBOXYLESTERASE_ACTIVITY	18	-1.08624	0.345489	0.607734	1.02187	0.383475	0.754515	0.785076	0.791498	0.9585	1.45527	0.0701357	0.274585	-1.33956	0.123173	0.274576
M5 GO Cellular Component	GOCC_MLL1_2_COMPLEX	32	-1.18274	0.234469	0.474982	1.02187	0.42268	0.753908	-0.615801	0.976923	0.993782	1.36142	0.091954	0.355664	-1.20034	0.190669	0.430211
M5 GO Biological Process	GOBP_REGULATION_OF_SYNAPTIC_VESICLE_MEMBRANE_ORGANIZATION	19	1.16271	0.262	0.404918	1.02178	0.413223	0.753614	-1.2833	0.158513	0.312983	1.49986	0.0594714	0.246228	1.19168	0.227545	0.386737
M5 GO Biological Process	GOBP_RIBONUCLEOSIDE_CATABOLIC_PROCESS	15	1.35241	0.136646	0.239679	1.02167	0.402893	0.753343	1.4539	0.0756972	0.215995	-0.960065	0.517045	0.728718	1.34113	0.124514	0.260873
M5 GO Biological Process	GOBP_CELL_CELL_ADHESION_MEDIATED_BY_CADHERIN	43	0.997546	0.4334	0.639245	1.02124	0.395582	0.7542	0.540941	0.998012	0.999218	1.38094	0.0683962	0.337385	0.993722	0.459459	0.645084
M5 GO Biological Process	GOBP_FIBRINOLYSIS	22	1.32179	0.114688	0.259718	1.02122	0.403651	0.753659	1.33876	0.118367	0.313399	0.800727	0.759465	0.935327	1.20459	0.22	0.377611
M5 GO Biological Process	GOBP_RIBOSOMAL_SUBUNIT_EXPORT_FROM_NUCLEUS	17	-1.00679	0.435294	0.72583	1.02064	0.418219	0.754993	1.37964	0.089613	0.277272	0.807043	0.736607	0.929994	-0.994361	0.464286	0.731106
M5 GO Cellular Component	GOCC_NUCLEAR_CYCLIN_DEPENDENT_PROTEIN_KINASE_HOLOENZYME_COMPLEX	17	0.978464	0.483122	0.673881	1.02043	0.426471	0.75509	-0.979867	0.485417	0.70255	1.05065	0.390728	0.689641	0.64794	0.888412	0.985965
M5 GO Biological Process	GOBP_KERATINOCYTE_PROLIFERATION	59	1.11013	0.263713	0.470215	1.02001	0.431624	0.755928	0.990834	0.484064	0.757235	0.798984	0.844944	0.935594	1.21479	0.170782	0.364824
M5 GO Biological Process	GOBP_PHOSPHOLIPID_METABOLIC_PROCESS	352	-1.6367	0	0.061935	1.01983	0.372685	0.755916	1.11464	0.153361	0.581749	-1.05201	0.311649	0.606283	-1.51946	0	0.127368
M5 GO Biological Process	GOBP_REGULATION_OF_DNA_METABOLIC_PROCESS	496	-0.907729	0.811287	0.863421	1.01976	0.361702	0.755551	1.03875	0.313025	0.689037	-1.08402	0.213549	0.563358	0.861116	0.938525	0.85104
M5 GO Cellular Component	GOCC_U5_SNRNP	15	-1.25138	0.196429	0.376777	1.01963	0.421687	0.755384	1.09281	0.354207	0.611991	0.910777	0.587444	0.840146	-1.09128	0.342466	0.572904
M5 GO Biological Process	GOBP_INTRACELLULAR_STEROL_TRANSPORT	33	-1.31073	0.118644	0.30545	1.01932	0.387712	0.755822	-0.731448	0.884404	0.96016	1.16721	0.244944	0.556901	-1.36349	0.0918164	0.25143
M5 GO Biological Process	GOBP_NEGATIVE_REGULATION_OF_BEHAVIOR	23	1.02637	0.43222	0.589906	1.01837	0.441406	0.758414	1.21626	0.204365	0.454009	1.02263	0.392202	0.721438	1.17829	0.223629	0.39855
M5 GO Biological Process	GOBP_NUCLEAR_BODY_ORGANIZATION	17	0.631566	0.908163	0.989504	1.01817	0.431818	0.758498	0.896283	0.620985	0.889976	-0.849871	0.685965	0.872625	0.816053	0.694845	0.900742
M5 GO Biological Process	GOBP_INSULIN_RECEPTOR_SIGNALING_PATHWAY	135	-0.981893	0.466192	0.764602	1.01784	0.416667	0.758991	1.07691	0.286282	0.637572	-0.993591	0.480903	0.688183	-0.861216	0.795367	0.895224
M5 GO Biological Process	GOBP_COMPLEMENT_ACTIVATION	53	1.80598	0	0.0438941	1.01725	0.411642	0.760342	-1.21344	0.162055	0.374432	1.61314	0.00943396	0.172091	1.35297	0.0729783	0.252045
M5 GO Molecular Function	GOMF_CIS_TRANS_ISOMERASE_ACTIVITY	40	0.907906	0.592157	0.788084	1.01675	0.418838	0.7614	0.861277	0.702869	0.914651	0.943007	0.546275	0.80329	-0.77732	0.819277	0.973501
M5 GO Biological Process	GOBP_POSITIVE_REGULATION_OF_COLLAGEN_METABOLIC_PROCESS	39	1.57488	0.0165975	0.116641	1.01672	0.412371	0.760879	-1.23363	0.182731	0.358761	0.661691	0.966216	0.985148	1.42925	0.0406504	0.205938
M5 GO Molecular Function	GOMF_TELOMERIC_DNA_BINDING	38	0.949955	0.542574	0.722448	1.01653	0.428283	0.760919	-0.801787	0.816	0.918933	1.35902	0.0961969	0.355436	0.558758	0.984158	0.999202
M5 GO Biological Process	GOBP_RENAL_TUBULE_DEVELOPMENT	104	1.46329	0.0165975	0.17142	1.01637	0.416847	0.760823	0.923785	0.637652	0.852213	1.27505	0.0666667	0.436829	1.34527	0.0449679	0.257566
M5 GO Biological Process	GOBP_PROTEIN_DEUBIQUITINATION	100	0.735971	0.961883	0.960604	1.0159	0.418764	0.761798	1.06503	0.340336	0.653873	0.68157	0.9925	0.98447	0.847106	0.76556	0.868027
M5 GO Cellular Component	GOCC_CHOLINERGIC_SYNAPSE	17	0.905339	0.578411	0.791898	1.01587	0.422535	0.761283				0.649864	0.903803	0.987545
M5 GO Biological Process	GOBP_MONOSACCHARIDE_CATABOLIC_PROCESS	40	-1.40775	0.0366795	0.210176	1.01565	0.429787	0.761433	1.19536	0.187755	0.478019	-0.816373	0.788868	0.906876	-1.38341	0.0650096	0.229415
M5 GO Biological Process	GOBP_TOR_SIGNALING	167	-1.47142	0.00364964	0.164392	1.01544	0.39726	0.761535	1.1625	0.130346	0.520299	-0.868596	0.787682	0.851496	-1.48011	0.00423729	0.151604
M5 GO Biological Process	GOBP_CELLULAR_MODIFIED_AMINO_ACID_CATABOLIC_PROCESS	26	1.10583	0.3125	0.475056	1.01519	0.410367	0.761808	0.864929	0.673597	0.913551	0.878104	0.649462	0.873907	0.989798	0.465483	0.651629
M5 GO Biological Process	GOBP_RNA_MODIFICATION	142	-1.5855	0	0.0884187	1.01514	0.405858	0.761387	1.64633	0	0.0922661	-0.688639	0.994941	0.973615	-1.26004	0.0800821	0.361421
M5 GO Biological Process	GOBP_REGULATION_OF_MAST_CELL_DEGRANULATION	31	1.68207	0.00618557	0.0774694	1.01468	0.428279	0.762363	-0.967148	0.488	0.71823	1.29707	0.126147	0.408736	1.71206	0.00806452	0.0824638
M5 GO Biological Process	GOBP_NEGATIVE_REGULATION_OF_PEPTIDYL_TYROSINE_PHOSPHORYLATION	52	0.93977	0.547862	0.738071	1.01468	0.401316	0.761753	0.875977	0.697872	0.904193	1.05948	0.344988	0.679742	0.915558	0.619417	0.771741
M5 GO Biological Process	GOBP_AUTOPHAGOSOME_MATURATION	57	0.852501	0.734694	0.862993	1.0145	0.417178	0.761755	1.00549	0.436735	0.737109	1.02858	0.390698	0.715345	0.808535	0.806142	0.907096
M5 GO Biological Process	GOBP_POSITIVE_REGULATION_OF_DOUBLE_STRAND_BREAK_REPAIR_VIA_NONHOMOLOGOUS_END_JOINING	15	-1.19397	0.233333	0.457054	1.01399	0.451883	0.762907	1.10901	0.307393	0.589777	0.907679	0.578261	0.841735	-1.14391	0.281513	0.50267
M5 GO Biological Process	GOBP_REGULATION_OF_ENDOTHELIAL_CELL_DIFFERENTIATION	41	1.15452	0.231557	0.413297	1.01391	0.411392	0.762575	0.742473	0.885481	0.979108	1.34858	0.0604752	0.364302	1.25645	0.157258	0.323955
M5 GO Cellular Component	GOCC_AXONEMAL_OUTER_DOUBLET	41	0.957706	0.495727	0.708851	1.01389	0.419831	0.762031	1.11597	0.285417	0.58032	1.18737	0.200924	0.540106	0.786166	0.821285	0.925577
M5 GO Biological Process	GOBP_NEURON_INTRINSIC_APOPTOTIC_SIGNALING_PATHWAY_IN_RESPONSE_TO_OXIDATIVE_STRESS	20	1.33047	0.126984	0.25314	1.01377	0.42549	0.761838	-0.883524	0.637255	0.837416	1.18376	0.2103	0.54526	1.09717	0.338677	0.497298
M5 GO Molecular Function	GOMF_NEUROTRANSMITTER_RECEPTOR_REGULATOR_ACTIVITY	23	-1.13221	0.302	0.53817	1.01362	0.442424	0.761731	0.630881	0.949474	0.995177	0.890518	0.627359	0.859477	-0.868645	0.645418	0.890914
M5 GO Biological Process	GOBP_POSITIVE_REGULATION_OF_CIRCADIAN_RHYTHM	22	0.513682	0.994059	0.998565	1.01341	0.438114	0.76182	1.05904	0.381148	0.663559	0.901961	0.606987	0.847698	-0.543068	0.989775	1
M5 GO Biological Process	GOBP_INHIBITORY_POSTSYNAPTIC_POTENTIAL	25	1.62788	0.0128755	0.0977079	1.01316	0.410256	0.76208	1.03261	0.41358	0.6983	-1.181	0.245841	0.441222	1.64036	0.00994036	0.104806
M5 GO Biological Process	GOBP_NEGATIVE_REGULATION_OF_CATABOLIC_PROCESS	346	-1.16227	0.0699816	0.501032	1.01308	0.397753	0.761746	0.792678	0.987261	0.953399	1.02794	0.342508	0.714375	-1.30341	0.0121951	0.310834
M5 GO Molecular Function	GOMF_PHOSPHATASE_ACTIVATOR_ACTIVITY	16	0.690678	0.902637	0.976264	1.01289	0.417515	0.761767	1.20288	0.246493	0.469598	-0.811206	0.724907	0.91048	0.639817	0.919291	0.988427
M5 GO Biological Process	GOBP_GLOMERULAR_MESANGIUM_DEVELOPMENT	16	0.884488	0.622047	0.822358	1.01257	0.421456	0.762221	-0.728912	0.824	0.961339	1.04248	0.385439	0.702039	0.716895	0.854582	0.964356
M5 GO Cellular Component	GOCC_INTERMEDIATE_FILAMENT	88	1.63111	0.00204499	0.0961181	1.01201	0.422037	0.763548	0.742758	0.925848	0.979772	1.16918	0.167076	0.552496	1.49802	0.0100604	0.162364
M5 GO Biological Process	GOBP_NEGATIVE_REGULATION_OF_FIBROBLAST_PROLIFERATION	45	-1.02203	0.414538	0.705004	1.0119	0.413088	0.763328	-0.956278	0.535433	0.733829	1.0749	0.322072	0.658606	-1.30917	0.0732177	0.305135
M5 GO Biological Process	GOBP_REGULATION_OF_ACTIN_NUCLEATION	35	1.31955	0.117063	0.260629	1.01168	0.403579	0.763438	-0.908992	0.618661	0.804886	1.30321	0.101075	0.403903	0.913838	0.612963	0.774847
M5 GO Biological Process	GOBP_NEGATIVE_REGULATION_OF_TISSUE_REMODELING	25	1.19841	0.223529	0.369146	1.01158	0.434524	0.763222	0.830079	0.711501	0.937062	0.911914	0.557734	0.837557	1.27147	0.160896	0.311701
M5 GO Biological Process	GOBP_REGULATION_OF_NUCLEAR_TRANSCRIBED_MRNA_POLY_A_TAIL_SHORTENING	15	-0.916737	0.557439	0.850135	1.01088	0.449462	0.764959	0.968405	0.481113	0.798695	1.11778	0.28884	0.605253	-1.04553	0.409804	0.641696
M5 GO Biological Process	GOBP_MEMBRANE_LIPID_CATABOLIC_PROCESS	32	1.04217	0.388655	0.566688	1.01054	0.427646	0.765512	-1.00624	0.444668	0.663114	1.21443	0.172414	0.511796	0.864866	0.672828	0.84562
M5 GO Biological Process	GOBP_DOPAMINE_TRANSPORT	52	1.09328	0.300216	0.493609	1.01046	0.40812	0.765146	-1.22869	0.145161	0.3626	1.05294	0.377778	0.685485	1.03117	0.386831	0.589886
M5 GO Biological Process	GOBP_GLUCAN_BIOSYNTHETIC_PROCESS	45	-1.3965	0.059501	0.217768	1.00983	0.4158	0.766669	1.1075	0.265469	0.591925	-0.945709	0.541219	0.743671	-1.51145	0.0253411	0.131097
M5 GO Biological Process	GOBP_NEGATIVE_REGULATION_OF_CELL_GROWTH_INVOLVED_IN_CARDIAC_MUSCLE_CELL_DEVELOPMENT	15	-1.07382	0.36166	0.622784	1.00979	0.448637	0.766195	1.61077	0.012024	0.106988	-0.617312	0.950549	0.990341	-0.981409	0.526316	0.751136
M5 GO Biological Process	GOBP_REGULATION_OF_MEMBRANE_POTENTIAL	483	-1.1874	0.0564784	0.465812	1.00905	0.398977	0.768106	0.994471	0.463043	0.753067	0.982016	0.541254	0.757111	-1.13972	0.103734	0.508029
M5 GO Biological Process	GOBP_REGULATION_OF_TYPE_B_PANCREATIC_CELL_PROLIFERATION	16	1.32051	0.14898	0.260341	1.00902	0.437628	0.767616	0.896682	0.611855	0.892208	1.22121	0.195067	0.501008	1.09467	0.325956	0.500498
M5 GO Biological Process	GOBP_NUCLEAR_TRANSCRIBED_MRNA_CATABOLIC_PROCESS	121	-1.04975	0.355311	0.663206	1.00771	0.414687	0.771459	1.17541	0.128421	0.500481	0.811597	0.898219	0.927338	-0.85326	0.804781	0.905643
M5 GO Molecular Function	GOMF_TETRAPYRROLE_BINDING	143	-1.30147	0.0569853	0.316023	1.0073	0.450893	0.772208	1.29232	0.0474227	0.364839	-0.796812	0.930269	0.923453	-1.22736	0.0887574	0.40139
M5 GO Biological Process	GOBP_TRNA_WOBBLE_URIDINE_MODIFICATION	16	-1.3734	0.11245	0.23842	1.00709	0.443114	0.772315	1.1341	0.266393	0.557001	0.782617	0.752941	0.94465	-1.36353	0.125257	0.251793
M5 GO Biological Process	GOBP_REGULATION_OF_MONOATOMIC_ANION_TRANSPORT	19	-1.54455	0.0257426	0.112856	1.00707	0.430303	0.771779	0.74986	0.828794	0.976186	1.425	0.07173	0.294662	-1.43434	0.0544747	0.18291
M5 GO Biological Process	GOBP_CILIUM_MOVEMENT	217	-1.05517	0.298401	0.653772	1.00656	0.438799	0.772901	0.951246	0.570265	0.814601	1.14205	0.126722	0.582867	-1.10816	0.204082	0.553047
M5 GO Biological Process	GOBP_NEGATIVE_REGULATION_OF_ERBB_SIGNALING_PATHWAY	31	1.49661	0.0376569	0.153987	1.00591	0.42437	0.774468	0.975283	0.491329	0.788984	0.95436	0.53303	0.793742	1.6119	0.010142	0.117637
M5 GO Biological Process	GOBP_POSITIVE_REGULATION_OF_G1_S_TRANSITION_OF_MITOTIC_CELL_CYCLE	49	-0.895837	0.638507	0.875721	1.00544	0.429787	0.775477	1.16105	0.212121	0.521321	1.11415	0.254079	0.610286	-0.923214	0.589069	0.828228
M5 GO Biological Process	GOBP_REGULATION_OF_NUCLEOTIDE_METABOLIC_PROCESS	101	-1.35462	0.04	0.254817	1.00508	0.43167	0.77611	0.994613	0.441478	0.753745	-0.882281	0.729452	0.830305	-1.44331	0.018	0.176404
M5 GO Biological Process	GOBP_POSITIVE_REGULATION_OF_ORGAN_GROWTH	63	-0.976772	0.495274	0.769752	1.00433	0.432489	0.777968	0.792312	0.839679	0.95344	-1.02773	0.412281	0.642585	-1.20294	0.16537	0.426051
M5 GO Biological Process	GOBP_PYRIMIDINE_RIBONUCLEOTIDE_BIOSYNTHETIC_PROCESS	17	1.09623	0.33	0.489132	1.00422	0.45674	0.777738	1.77945	0.00574713	0.0416713	-1.16599	0.235816	0.45878	1.43457	0.0684647	0.20316
M5 GO Biological Process	GOBP_REGULATION_OF_ATP_BIOSYNTHETIC_PROCESS	22	-1.54495	0.0319361	0.112868	1.00393	0.453252	0.778115	1.31653	0.125	0.338814	0.634153	0.955947	0.98845	-1.54477	0.0353635	0.110842
M5 GO Biological Process	GOBP_CELLULAR_COMPONENT_DISASSEMBLY	488	0.983596	0.525822	0.665219	1.00382	0.440191	0.777858	0.926254	0.757576	0.849393	-0.96331	0.585873	0.725861	-0.936095	0.715976	0.812864
M5 GO Biological Process	GOBP_VASCULAR_ENDOTHELIAL_GROWTH_FACTOR_RECEPTOR_SIGNALING_PATHWAY	50	-1.06346	0.342466	0.64131	1.00371	0.401261	0.777618	-1.1129	0.289474	0.499104	1.15958	0.212617	0.567031	-1.12536	0.251953	0.525269
M5 GO Biological Process	GOBP_PROTEIN_MODIFICATION_BY_SMALL_PROTEIN_REMOVAL	120	0.738457	0.980973	0.959404	1.00338	0.453416	0.778116	1.26909	0.0701031	0.393943	-0.721726	0.97615	0.963802	0.84562	0.82	0.869474
M5 GO Biological Process	GOBP_STEM_CELL_DIFFERENTIATION	255	1.51945	0	0.142958	1.00281	0.439462	0.779356	-0.967405	0.55916	0.718148	-0.931686	0.666139	0.760874	1.38994	0.0141988	0.225431
M5 GO Biological Process	GOBP_POSITIVE_REGULATION_OF_LIPID_TRANSPORT	94	-1.09858	0.273408	0.584774	1.00244	0.445148	0.780024	-0.833182	0.820463	0.89445	1.06083	0.337696	0.679791	-1.20853	0.133462	0.418588
M5 GO Biological Process	GOBP_POSITIVE_REGULATION_OF_NUCLEOCYTOPLASMIC_TRANSPORT	74	-0.73976	0.948767	0.981945	1.00241	0.457265	0.779508	0.731871	0.947475	0.982875	0.957045	0.545673	0.791642	0.691343	0.967936	0.974106
M5 GO Biological Process	GOBP_REGULATION_OF_PROTEIN_AUTOPHOSPHORYLATION	41	1.01058	0.428875	0.619639	1.00241	0.434978	0.778904	0.896661	0.613588	0.891704	1.17219	0.20296	0.554057	1.14747	0.244306	0.428142
M5 GO Biological Process	GOBP_POSITIVE_REGULATION_OF_DNA_TEMPLATED_TRANSCRIPTION_INITIATION	73	-0.694079	0.980276	0.991785	1.00234	0.45567	0.778522	1.56859	0.00625	0.132226	-0.733445	0.927731	0.960752	0.808984	0.833333	0.906966
M5 GO Biological Process	GOBP_NEGATIVE_REGULATION_OF_BINDING	140	1.08714	0.254425	0.501867	1.00228	0.43167	0.778124	0.835028	0.846774	0.934288	1.00958	0.438287	0.729489	1.01495	0.420732	0.613718
M5 GO Biological Process	GOBP_AUDITORY_RECEPTOR_CELL_MORPHOGENESIS	26	-0.730868	0.859649	0.985796	1.00228	0.436975	0.777526	1.02774	0.416	0.702718	1.02772	0.384279	0.714494	0.806609	0.756	0.908066
M5 GO Biological Process	GOBP_REGULATION_OF_BROWN_FAT_CELL_DIFFERENTIATION	27	-1.0226	0.426945	0.704841	1.002	0.444206	0.777842	0.553843	0.978682	0.998747	1.08848	0.321962	0.643181	-1.07094	0.372	0.600766
M5 GO Biological Process	GOBP_NEGATIVE_REGULATION_OF_CILIUM_ASSEMBLY	21	1.19851	0.235977	0.369157	1.00187	0.445328	0.777695	-0.726027	0.839757	0.961258	0.983374	0.450575	0.755689	1.08501	0.345528	0.510781
M5 GO Biological Process	GOBP_FEEDING_BEHAVIOR	105	1.09231	0.269068	0.495171	1.00168	0.445916	0.777718	1.17492	0.166667	0.501223	0.977652	0.496503	0.763605	1.12793	0.245059	0.453064
M5 GO Biological Process	GOBP_REGULATION_OF_EXTRACELLULAR_MATRIX_ASSEMBLY	20	0.853702	0.697446	0.861412	1.00165	0.455078	0.777232	-1.09779	0.317623	0.520791	1.28187	0.145652	0.428023	-1.22357	0.194605	0.403124
M5 GO Biological Process	GOBP_REGULATION_OF_AMINO_ACID_TRANSPORT	51	1.16454	0.209644	0.403736	1.00116	0.454936	0.778274	1.02728	0.389113	0.702983	1.13072	0.282895	0.59207	0.999434	0.442857	0.638849
M5 GO Biological Process	GOBP_NEGATIVE_REGULATION_OF_CELL_DIVISION	15	0.781401	0.767296	0.932171	1.00084	0.436326	0.778764	-1.05334	0.390438	0.586266	1.03355	0.416851	0.71348	0.733557	0.820988	0.956652
M5 GO Biological Process	GOBP_REGULATION_OF_BILE_ACID_METABOLIC_PROCESS	20	-1.23132	0.214145	0.400444	1.00036	0.454545	0.779787	1.01062	0.446215	0.728472	0.850965	0.689441	0.895713	-1.45789	0.0627615	0.168175
M5 GO Biological Process	GOBP_CARDIAC_NEURAL_CREST_CELL_DIFFERENTIATION_INVOLVED_IN_HEART_DEVELOPMENT	18	-0.797189	0.767399	0.959947	0.99987	0.471111	0.780896	1.62093	0.0209644	0.103361	-1.05026	0.395176	0.609906	-0.818643	0.729128	0.942099
M5 GO Biological Process	GOBP_POSITIVE_REGULATION_OF_HOMOTYPIC_CELL_CELL_ADHESION	16	1.13717	0.290196	0.432612	0.999787	0.442913	0.780597	1.10013	0.334615	0.601302	1.07996	0.341667	0.650305	1.08919	0.337423	0.506783
M5 GO Molecular Function	GOMF_PALMITOYLTRANSFERASE_ACTIVITY	33	-0.934104	0.54479	0.825467	0.999432	0.430155	0.781235	0.672071	0.94165	0.995854	1.02983	0.400922	0.716209	-0.93007	0.557344	0.81922
M5 GO Biological Process	GOBP_STRIATED_MUSCLE_CONTRACTION	175	-1.54825	0.00187617	0.110475	0.999389	0.450226	0.780796	-0.884212	0.763889	0.836691	1.25392	0.0369393	0.467893	-1.58366	0.00191571	0.0899305
M5 GO Biological Process	GOBP_PEPTIDYL_THREONINE_MODIFICATION	110	-1.37089	0.0273438	0.239538	0.998996	0.432653	0.781499	-0.793606	0.909274	0.925789	0.945299	0.602469	0.800841	-1.39131	0.0299401	0.221464
M5 GO Biological Process	GOBP_REGULATION_OF_MUSCLE_SYSTEM_PROCESS	256	-1.19064	0.0881764	0.460216	0.998785	0.454175	0.781625	-1.13402	0.150198	0.468184	1.31974	0.0138889	0.391853	-1.35787	0.00583658	0.257116
M5 GO Molecular Function	GOMF_OXIDOREDUCTASE_ACTIVITY_ACTING_ON_SINGLE_DONORS_WITH_INCORPORATION_OF_MOLECULAR_OXYGEN	26	-0.742695	0.859127	0.981703	0.998513	0.453416	0.781926	1.15006	0.24898	0.532566	1.12158	0.291954	0.598532	-0.841386	0.695652	0.917017
M5 GO Molecular Function	GOMF_TELOMERASE_RNA_BINDING	17	-1.418	0.0778443	0.202566	0.998075	0.460765	0.782838	0.879949	0.628261	0.903326	-0.678583	0.909414	0.976	-0.916453	0.581818	0.836347
M5 GO Biological Process	GOBP_KETONE_BIOSYNTHETIC_PROCESS	45	-2.11485	0	0.000123908	0.997877	0.450855	0.782897	1.48904	0.0260521	0.189742	-0.912814	0.617647	0.790398	-2.03959	0	0.00121256
M5 GO Molecular Function	GOMF_ACETYLCHOLINE_RECEPTOR_ACTIVITY	18	1.25922	0.159363	0.309128	0.99663	0.448	0.786475	-0.746956	0.802444	0.951272	1.08792	0.314978	0.642279	0.984852	0.467961	0.659163
M5 GO Biological Process	GOBP_LYSOSOMAL_LUMEN_ACIDIFICATION	15	-1.25262	0.183594	0.376447	0.996445	0.476091	0.786514	1.32775	0.133201	0.324571	-0.674788	0.885609	0.976827	-1.19063	0.256522	0.442929
M5 GO Biological Process	GOBP_INOSITOL_PHOSPHATE_BIOSYNTHETIC_PROCESS	27	-1.06414	0.381323	0.640837	0.995716	0.45625	0.788391	0.903011	0.59203	0.88153	0.894878	0.629108	0.853947	-0.913802	0.579051	0.83747
M5 GO Cellular Component	GOCC_PHOTORECEPTOR_CONNECTING_CILIUM	44	-0.598238	0.983707	0.997231	0.995683	0.454183	0.787908	1.02012	0.410204	0.71297	0.973767	0.525581	0.768994	0.728154	0.899787	0.95862
M5 GO Biological Process	GOBP_PROTEIN_MATURATION_BY_IRON_SULFUR_CLUSTER_TRANSFER	15	0.768854	0.780083	0.941465	0.995613	0.450207	0.787547	1.46085	0.0565657	0.209394	-0.774008	0.775618	0.938378	1.08075	0.35729	0.51693
M5 GO Biological Process	GOBP_REGULATION_OF_CIRCADIAN_RHYTHM	116	-1.17013	0.15283	0.491437	0.99505	0.45279	0.788853	1.07868	0.282353	0.635729	1.03212	0.381643	0.714252	-1.25232	0.0994152	0.371612
M5 GO Biological Process	GOBP_PHOTORECEPTOR_CELL_DEVELOPMENT	57	0.916754	0.606316	0.776224	0.994473	0.450617	0.790253	0.830931	0.763043	0.936937	1.02856	0.396789	0.714803	0.945432	0.553106	0.723556
M5 GO Biological Process	GOBP_RESPONSE_TO_INORGANIC_SUBSTANCE	446	1.16305	0.0777778	0.404696	0.993983	0.472222	0.791344	-0.970386	0.563197	0.716585	1.08817	0.155763	0.642808	1.11045	0.154599	0.477587
M5 GO Molecular Function	GOMF_ALKALI_METAL_ION_BINDING	22	-1.25154	0.169591	0.376895	0.99365	0.446764	0.791929	1.32965	0.117764	0.324221	0.76505	0.816471	0.949337	-1.15943	0.268537	0.482713
M5 GO Biological Process	GOBP_RNA_CATABOLIC_PROCESS	280	-1.41083	0.00732601	0.208553	0.993174	0.481236	0.792957	1.11975	0.153846	0.577025	0.846619	0.94302	0.898384	-1.22895	0.0642023	0.39973
M5 GO Biological Process	GOBP_PHOSPHATIDYLETHANOLAMINE_METABOLIC_PROCESS	25	0.897615	0.605058	0.804468	0.993167	0.452975	0.792376	1.06355	0.335378	0.656028	0.7633	0.822115	0.949577	1.00364	0.435685	0.631186
M5 GO Molecular Function	GOMF_UBIQUITIN_LIKE_PROTEIN_BINDING	121	0.775081	0.952484	0.936476	0.993079	0.477578	0.792084	1.1638	0.165254	0.518634	-0.701399	0.993186	0.969891	0.759517	0.946108	0.943331
M5 GO Molecular Function	GOMF_POTASSIUM_CHANNEL_REGULATOR_ACTIVITY	49	-1.25066	0.143678	0.377378	0.993044	0.486598	0.791609	0.618201	0.980354	0.99701	1.09534	0.301176	0.633905	-1.31798	0.0903733	0.296484
M5 GO Molecular Function	GOMF_RNA_POLYMERASE_II_GENERAL_TRANSCRIPTION_INITIATION_FACTOR_BINDING	26	0.738958	0.850932	0.959839	0.991836	0.480167	0.795103	-0.974249	0.468303	0.710838	0.971115	0.492441	0.772432	0.504173	0.987368	1
M5 GO Biological Process	GOBP_POSITIVE_REGULATION_OF_AUTOPHAGY	155	-1.3054	0.0428305	0.311712	0.991833	0.472458	0.794519	-0.9141	0.700389	0.798842	1.06889	0.278061	0.66822	-1.33299	0.0469388	0.280125
M5 GO Biological Process	GOBP_PROTEIN_LOCALIZATION_TO_CHROMATIN	44	-1.1646	0.222004	0.498092	0.991479	0.451943	0.795111	-0.622602	0.972222	0.994282	1.02961	0.393593	0.715724	-1.26758	0.131799	0.354515
M5 GO Biological Process	GOBP_VASODILATION	65	1.30953	0.0712788	0.267972	0.991379	0.476087	0.794858	0.941925	0.571429	0.825	0.98049	0.497758	0.759214	1.53573	0.0107066	0.148516
M5 GO Cellular Component	GOCC_REPLISOME	22	-1.08279	0.359504	0.613033	0.991336	0.454365	0.794408	0.895308	0.599606	0.890383	0.78205	0.777523	0.943452	-0.956222	0.528138	0.779299
M5 GO Biological Process	GOBP_CELLULAR_RESPONSE_TO_INTERLEUKIN_1	61	0.906954	0.642857	0.789867	0.990778	0.468817	0.795676	-1.17575	0.185771	0.412542	1.15847	0.195755	0.569566	-0.875512	0.710938	0.88295
M5 GO Biological Process	GOBP_REGULATION_OF_CELLULAR_RESPIRATION	55	-1.65856	0.00568182	0.0533474	0.990559	0.452991	0.795806	1.47688	0.0254902	0.195663	0.914956	0.596199	0.833939	-1.62735	0.0101833	0.0708828
M5 GO Biological Process	GOBP_LOCOMOTOR_RHYTHM	20	-1.55484	0.0195312	0.107128	0.990524	0.474012	0.795327	-0.882889	0.642	0.837634	1.02367	0.401766	0.719273	-1.57938	0.0142566	0.0923388
M5 GO Biological Process	GOBP_REGULATION_OF_CHOLESTEROL_EFFLUX	43	-1.59406	0.00407332	0.0835368	0.989575	0.468813	0.798003	-1.26295	0.123529	0.327844	1.3275	0.0625	0.385788	-1.90919	0	0.00679841
M5 GO Molecular Function	GOMF_OXIDOREDUCTASE_ACTIVITY_ACTING_ON_A_SULFUR_GROUP_OF_DONORS	51	-1.44386	0.0392927	0.182378	0.989157	0.463768	0.798839	1.32648	0.0795918	0.326565	-1.23434	0.152212	0.384706	-1.33132	0.0769231	0.281236
M5 GO Molecular Function	GOMF_PROMOTER_SPECIFIC_CHROMATIN_BINDING	77	-0.936535	0.579143	0.821424	0.989057	0.467849	0.798578	-0.958948	0.532934	0.729502	1.15097	0.177215	0.575451	-1.19294	0.168016	0.438636
M5 GO Biological Process	GOBP_HEPATICOBILIARY_SYSTEM_DEVELOPMENT	135	-0.971114	0.520147	0.777358	0.988346	0.493478	0.800416	-1.21047	0.109665	0.376233	1.1583	0.143541	0.569324	-1.11682	0.215139	0.540877
M5 GO Biological Process	GOBP_MITOTIC_G1_S_TRANSITION_CHECKPOINT_SIGNALING	24	0.881895	0.646552	0.826429	0.988245	0.488121	0.800144	-0.703977	0.875486	0.971142	-0.937662	0.547101	0.75432	1.17494	0.228216	0.402027
M5 GO Biological Process	GOBP_CIRCADIAN_SLEEP_WAKE_CYCLE_PROCESS	29	0.930117	0.548729	0.753863	0.988167	0.466667	0.799817	1.00095	0.463563	0.743965	-0.713123	0.88117	0.964705	1.08798	0.353783	0.508516
M5 GO Biological Process	GOBP_URONIC_ACID_METABOLIC_PROCESS	20	-1.04621	0.387352	0.670563	0.987973	0.484076	0.799859	0.521419	0.988166	0.999113
M5 GO Biological Process	GOBP_ALCOHOL_BIOSYNTHETIC_PROCESS	134	-1.16678	0.168279	0.495528	0.987848	0.478261	0.799675	0.784418	0.947257	0.95799	1.11174	0.214781	0.612164	-1.15137	0.168033	0.49014
M5 GO Biological Process	GOBP_REGULATION_OF_ERAD_PATHWAY	27	-1.20826	0.176015	0.435229	0.987648	0.489496	0.799773	1.17398	0.224742	0.501946	0.810655	0.751724	0.927887	-0.914173	0.590457	0.837445
M5 GO Biological Process	GOBP_NEGATIVE_REGULATION_OF_CYTOSOLIC_CALCIUM_ION_CONCENTRATION	21	1.03902	0.41342	0.569738	0.987045	0.482456	0.801237	0.96049	0.522727	0.8076	1.04514	0.347926	0.697197	1.13371	0.28876	0.445682
M5 GO Cellular Component	GOCC_CYTOPLASMIC_EXOSOME_RNASE_COMPLEX	15	-1.22364	0.201905	0.414034	0.98555	0.455128	0.805693	1.32195	0.154472	0.332059	0.411213	1	0.999764	-0.979945	0.479042	0.751808
M5 GO Molecular Function	GOMF_HORMONE_BINDING	84	1.28758	0.0827887	0.283445	0.985488	0.473684	0.805282	-0.794537	0.869739	0.925276	1.0695	0.331776	0.66763	1.46807	0.0144628	0.181392
M5 GO Cellular Component	GOCC_SPERM_MIDPIECE	53	-1.03409	0.418251	0.688479	0.984955	0.471861	0.806473	1.00408	0.440678	0.739209	1.00472	0.428571	0.733832	-0.870864	0.719439	0.889184
M5 GO Biological Process	GOBP_RHYTHMIC_BEHAVIOR	61	-1.07161	0.326296	0.628721	0.9849	0.497899	0.806059	-0.986615	0.461382	0.69279	-1.02323	0.430293	0.648922	-1.12054	0.259958	0.533544
M5 GO Biological Process	GOBP_VASCULOGENESIS	95	0.956068	0.530526	0.711594	0.983509	0.507726	0.810191	-1.14245	0.198795	0.457442	1.25638	0.0899743	0.466326	-1.07267	0.298211	0.59943
M5 GO Biological Process	GOBP_NUCLEAR_TRANSCRIBED_MRNA_POLY_A_TAIL_SHORTENING	27	-0.723982	0.885214	0.986125	0.983202	0.496894	0.810576	1.13261	0.277778	0.560664	0.929347	0.591928	0.817825	-0.766037	0.816929	0.978935
M5 GO Cellular Component	GOCC_ENDONUCLEASE_COMPLEX	38	-1.46539	0.0328185	0.167374	0.983172	0.458159	0.810059	1.30738	0.103158	0.350472	-0.628028	0.984563	0.987737	-1.23083	0.169291	0.397063
M5 GO Molecular Function	GOMF_MOLECULAR_CARRIER_ACTIVITY	89	-1.13695	0.214815	0.531757	0.982986	0.475446	0.810132	1.26446	0.0960452	0.399434	-0.971197	0.49654	0.715874	-1.10861	0.272537	0.552302
M5 GO Biological Process	GOBP_REGULATION_OF_KERATINOCYTE_PROLIFERATION	49	0.995629	0.476082	0.641262	0.982611	0.501129	0.810789	0.999116	0.459627	0.745847	0.989028	0.471396	0.749279	1.05687	0.366446	0.551096
M5 GO Molecular Function	GOMF_TRANSFORMING_GROWTH_FACTOR_BETA_BINDING	25	1.57102	0.0105708	0.118175	0.982608	0.486022	0.810197	-0.944182	0.565392	0.753838	0.864862	0.681055	0.886224	1.45642	0.0448065	0.188518
M5 GO Cellular Component	GOCC_SPINDLE_POLE	148	-0.955794	0.554945	0.798799	0.982139	0.485961	0.811203	1.11009	0.221545	0.587776	-1.08318	0.276316	0.563498	-0.876179	0.808678	0.882312
M5 GO Biological Process	GOBP_REGULATION_OF_MEMBRANE_DEPOLARIZATION	54	-0.940543	0.561694	0.816805	0.982046	0.480603	0.81091	1.35392	0.0634249	0.30186	-1.02496	0.393333	0.645631	-0.948029	0.535857	0.791946
M5 GO Biological Process	GOBP_MACROMOLECULE_METHYLATION	121	-1.55157	0.0036036	0.108776	0.981898	0.481651	0.810834	1.47882	0.0135135	0.195136	-0.795065	0.906463	0.924387	-1.3473	0.0275049	0.267838
M5 GO Biological Process	GOBP_ADENYLATE_CYCLASE_MODULATING_G_PROTEIN_COUPLED_RECEPTOR_SIGNALING_PATHWAY	215	1.26034	0.0635965	0.308797	0.981709	0.503326	0.810898	-0.958108	0.564961	0.730892	1.04064	0.316667	0.70607	1.34586	0.02079	0.257388
M5 GO Biological Process	GOBP_CYTOPLASMIC_SEQUESTERING_OF_PROTEIN	17	1.12811	0.2949	0.445217	0.981616	0.457883	0.81063	0.856087	0.646154	0.917173	-0.67016	0.902174	0.977386	0.897971	0.587084	0.798499
M5 GO Biological Process	GOBP_NEGATIVE_REGULATION_OF_ORGANIC_ACID_TRANSPORT	27	0.816006	0.757511	0.901241	0.981592	0.503171	0.810113	1.08119	0.336083	0.631631	1.08419	0.328125	0.647395	0.750326	0.860041	0.948579
M5 GO Biological Process	GOBP_REGULATION_OF_DOUBLE_STRAND_BREAK_REPAIR_VIA_NONHOMOLOGOUS_END_JOINING	28	-1.05604	0.38921	0.652778	0.981222	0.473904	0.810778	1.12546	0.296	0.569306	-0.713703	0.890681	0.964829	-0.924341	0.585366	0.827091
M5 GO Molecular Function	GOMF_TRANSMITTER_GATED_CHANNEL_ACTIVITY	47	1.21371	0.15587	0.352666	0.981112	0.48374	0.810584	1.01139	0.431907	0.728276	0.729651	0.928395	0.965695	1.18352	0.196	0.393712
M5 GO Molecular Function	GOMF_STEROL_ESTERASE_ACTIVITY	17	-1.4162	0.0928433	0.203352	0.980847	0.483333	0.810899	-0.667926	0.908918	0.98498	1.41247	0.0964361	0.308738	-1.52796	0.0423077	0.121115
M5 GO Biological Process	GOBP_REGULATION_OF_MITOCHONDRIAL_MEMBRANE_PERMEABILITY	59	-1.12149	0.255083	0.555435	0.980273	0.462845	0.812214	1.07339	0.314	0.643049	-0.986019	0.471186	0.696904	-1.10358	0.262605	0.562087
M5 GO Biological Process	GOBP_SPERM_MOTILITY	159	-1.06159	0.295113	0.643168	0.980158	0.493392	0.811991	0.84621	0.822176	0.924396	1.0107	0.433862	0.727709	-1.09987	0.236641	0.563729
M5 GO Biological Process	GOBP_REGULATION_OF_FIBROBLAST_PROLIFERATION	122	0.897106	0.694382	0.805424	0.979305	0.519187	0.814298	-1.16492	0.159274	0.428183	0.962827	0.563969	0.782134	-0.950466	0.56487	0.787529
M5 GO Biological Process	GOBP_CIRCADIAN_SLEEP_WAKE_CYCLE	36	0.996526	0.466942	0.640575	0.978868	0.496855	0.815169	1.11763	0.323171	0.577353	-0.877946	0.658627	0.836278	1.18095	0.208748	0.396453
M5 GO Molecular Function	GOMF_PEPTIDE_RECEPTOR_ACTIVITY	101	1.57057	0.00419287	0.117754	0.978772	0.493421	0.814875	1.19425	0.136555	0.478484	-0.851934	0.789842	0.871293	1.7276	0	0.0804217
M5 GO Biological Process	GOBP_FATTY_ACID_TRANSMEMBRANE_TRANSPORT	17	-1.64152	0.0135135	0.0600822	0.978461	0.491525	0.815298	0.855404	0.679924	0.917132	1.23421	0.182432	0.483042	-1.827	0.00197239	0.0156392
M5 GO Biological Process	GOBP_PROTEIN_INSERTION_INTO_MEMBRANE	42	-1.49503	0.026975	0.150098	0.978403	0.481482	0.814882	1.41666	0.0457256	0.241515	-0.95742	0.523894	0.73262	-1.22621	0.165272	0.401615
M5 GO Biological Process	GOBP_NEGATIVE_REGULATION_OF_SYNAPTIC_TRANSMISSION	68	1.24148	0.118534	0.324706	0.978139	0.506637	0.815187	-0.968917	0.492188	0.716686	-0.790513	0.870912	0.928683	1.17738	0.205589	0.399452
M5 GO Biological Process	GOBP_PEPTIDYL_PROLINE_MODIFICATION	40	1.22235	0.149068	0.344168	0.978017	0.503093	0.815006	0.800934	0.814961	0.947194	-0.999964	0.440678	0.67838	1.243	0.167015	0.33824
M5 GO Biological Process	GOBP_PHENOL_CONTAINING_COMPOUND_BIOSYNTHETIC_PROCESS	53	-1.17222	0.216769	0.489248	0.977385	0.48008	0.816501	-0.910823	0.611554	0.802031	0.940727	0.578947	0.805142	-1.18705	0.160396	0.448105
M5 GO Biological Process	GOBP_CELLULAR_RESPONSE_TO_HEAT	51	-0.788724	0.851145	0.965545	0.977149	0.48866	0.816682	-1.00564	0.433333	0.664482	1.36355	0.0507726	0.354636	-0.947568	0.533865	0.79229
M5 GO Biological Process	GOBP_NEUROTRANSMITTER_UPTAKE	42	1.17204	0.208861	0.39485	0.977103	0.49789	0.816234	1.02672	0.393443	0.703016	0.896441	0.68552	0.853544	1.14377	0.22833	0.433133
M5 GO Biological Process	GOBP_PLASMINOGEN_ACTIVATION	26	1.28144	0.15261	0.290291	0.976946	0.453815	0.816134	1.22046	0.198745	0.447187	0.760909	0.821192	0.950521	1.19307	0.206759	0.38643
M5 GO Molecular Function	GOMF_HISTONE_H3_ACETYLTRANSFERASE_ACTIVITY	15	0.61258	0.925636	0.991859	0.976746	0.48503	0.816207	-0.421205	1	0.99989	1.15296	0.25	0.574553	-0.655286	0.90239	0.998509
M5 GO Biological Process	GOBP_SNRNA_TRANSCRIPTION	18	0.654178	0.933476	0.985153	0.976649	0.502083	0.81595	-0.883002	0.616858	0.838002	-0.728144	0.857401	0.96202	-0.585878	0.966736	1
M5 GO Molecular Function	GOMF_PEPTIDE_HORMONE_BINDING	45	1.04418	0.377282	0.564805	0.976482	0.480331	0.815922	0.710151	0.907757	0.989132	1.05999	0.327982	0.680616	1.08199	0.318008	0.514458
M5 GO Biological Process	GOBP_RESPONSE_TO_SALT_STRESS	21	1.11663	0.303644	0.459838	0.976468	0.487654	0.815375	0.633886	0.93837	0.99678	1.4185	0.0931818	0.301457	1.0002	0.442688	0.6377
M5 GO Molecular Function	GOMF_PROTEIN_KINASE_B_BINDING	17	-0.794625	0.744141	0.961198	0.976322	0.494888	0.815297	1.04287	0.390151	0.683733	-0.709124	0.877289	0.966794	0.823891	0.711423	0.894667
M5 GO Biological Process	GOBP_POSITIVE_REGULATION_OF_CELL_CYCLE_G1_S_PHASE_TRANSITION	63	-0.760811	0.915187	0.980169	0.976198	0.515723	0.815124	-1.1054	0.267961	0.508805	1.17663	0.176887	0.549338	-0.925927	0.593688	0.82424
M5 GO Molecular Function	GOMF_HEAT_SHOCK_PROTEIN_BINDING	149	-1.1292	0.195572	0.542772	0.976099	0.504425	0.81486	1.26417	0.0614754	0.398948	-1.28999	0.0521008	0.331257	-0.951127	0.558659	0.787098
M5 GO Biological Process	GOBP_SCHWANN_CELL_DIFFERENTIATION	53	0.967383	0.534989	0.690695	0.976057	0.492958	0.814407	0.64469	0.975952	0.997737	0.997855	0.456311	0.740151	0.850147	0.712329	0.863944
M5 GO Biological Process	GOBP_CELLULAR_RESPONSE_TO_ESTROGEN_STIMULUS	17	0.642863	0.913223	0.987738	0.975959	0.526205	0.814141	-0.883342	0.631387	0.83753	1.3826	0.123142	0.338465	-0.42187	1	0.999424
M5 GO Cellular Component	GOCC_PROTON_TRANSPORTING_V_TYPE_ATPASE_COMPLEX	27	1.05917	0.383197	0.542118	0.97529	0.483607	0.815774	1.42622	0.0690979	0.235534	-0.646414	0.934307	0.985316	1.31187	0.123753	0.2826
M5 GO Biological Process	GOBP_NEGATIVE_REGULATION_OF_VASCULAR_ASSOCIATED_SMOOTH_MUSCLE_CELL_PROLIFERATION	34	-0.954886	0.536	0.798323	0.975016	0.48996	0.816037	-0.728477	0.885277	0.961441	1.18477	0.214286	0.543852	1.00632	0.451172	0.626707
M5 GO Cellular Component	GOCC_OUTER_MEMBRANE	222	-1.29257	0.0234657	0.327426	0.974714	0.570115	0.816465	1.17186	0.108216	0.504049	0.949586	0.661808	0.796775	-1.34126	0.0163265	0.274228
M5 GO Biological Process	GOBP_MUSCLE_SYSTEM_PROCESS	430	-1.16716	0.0907473	0.495608	0.974335	0.539568	0.817131	-1.17564	0.0520231	0.412272	1.2553	0.0214067	0.465815	-1.25954	0.0197239	0.361979
M5 GO Molecular Function	GOMF_HSP70_PROTEIN_BINDING	59	0.616703	0.99604	0.991527	0.973826	0.484725	0.818263	1.14931	0.230126	0.532314	-1.02736	0.42132	0.643001	0.861631	0.717213	0.850544
M5 GO Biological Process	GOBP_REGULATION_OF_INTRACELLULAR_PROTEIN_TRANSPORT	169	0.834605	0.894094	0.881762	0.9733	0.507157	0.819508	-0.860792	0.801158	0.867856	-1.02145	0.390164	0.650136	0.845622	0.850427	0.869783
M5 GO Biological Process	GOBP_REGULATION_OF_T_CELL_RECEPTOR_SIGNALING_PATHWAY	48	1.11456	0.257732	0.462016	0.973078	0.504219	0.819631	0.865474	0.67019	0.91329	-0.732968	0.892857	0.960904	1.29759	0.0959693	0.290073
M5 GO Biological Process	GOBP_NEGATIVE_REGULATION_OF_ENDOTHELIAL_CELL_MIGRATION	57	0.91454	0.613963	0.778323	0.972272	0.511983	0.82173	-0.991843	0.477046	0.683896	1.40082	0.0303738	0.32051	0.88691	0.658349	0.817909
M5 GO Biological Process	GOBP_INTRINSIC_APOPTOTIC_SIGNALING_PATHWAY	319	1.20348	0.0561798	0.363428	0.972165	0.552204	0.821495	0.955171	0.625268	0.811024	-0.953514	0.589313	0.737045	1.18588	0.0758755	0.392238
M5 GO Biological Process	GOBP_POSITIVE_REGULATION_OF_EPITHELIAL_CELL_APOPTOTIC_PROCESS	48	-1.036	0.387833	0.688114	0.97175	0.475375	0.822338	0.858225	0.719844	0.915439	1.34785	0.0796253	0.365066	-1.1935	0.179487	0.437844
M5 GO Biological Process	GOBP_NEGATIVE_REGULATION_OF_CYCLIN_DEPENDENT_PROTEIN_KINASE_ACTIVITY	24	0.683675	0.91411	0.979541	0.971679	0.507157	0.821993	0.88508	0.628742	0.898361	1.10054	0.305556	0.626973	-0.528046	0.986248	1
M5 GO Biological Process	GOBP_REGULATION_OF_URINE_VOLUME	23	1.43165	0.0578512	0.187577	0.971667	0.492569	0.821444	1.0081	0.422998	0.732407	1.00276	0.417749	0.737206	1.40913	0.0864979	0.214324
M5 GO Cellular Component	GOCC_PERIKARYON	144	1.26404	0.0590631	0.306159	0.971505	0.526531	0.821411	0.929991	0.632	0.842836	-0.911566	0.678288	0.792061	1.22022	0.0981595	0.358464
M5 GO Biological Process	GOBP_REGULATION_OF_RELEASE_OF_CYTOCHROME_C_FROM_MITOCHONDRIA	49	1.18861	0.180085	0.377316	0.971418	0.477124	0.821103	-1.07898	0.327619	0.548478	1.02381	0.380047	0.720023	0.893266	0.64	0.80655
M5 GO Biological Process	GOBP_PHOSPHATIDYLCHOLINE_METABOLIC_PROCESS	60	-0.767106	0.89313	0.976914	0.971176	0.488017	0.821288	1.15284	0.229376	0.527877	-0.919409	0.595745	0.7789	-0.904	0.61553	0.845795
M5 GO Molecular Function	GOMF_LYSOPHOSPHOLIPID_ACYLTRANSFERASE_ACTIVITY	18	-1.29284	0.136276	0.327344	0.970975	0.473361	0.821359	1.10362	0.320595	0.596365	-0.890925	0.612844	0.822271	-1.43536	0.0842105	0.182255
M5 GO Biological Process	GOBP_ENDODERM_FORMATION	41	1.29313	0.112224	0.278734	0.970951	0.506931	0.820858	1.01917	0.428571	0.714182	-0.880141	0.67325	0.833227	1.21684	0.162325	0.361404
M5 GO Biological Process	GOBP_SNRNA_METABOLIC_PROCESS	50	0.636358	0.989712	0.988245	0.97068	0.463466	0.82113	1.12069	0.26087	0.576652	-0.941648	0.572711	0.749488	0.555951	0.990291	0.998758
M5 GO Biological Process	GOBP_POSITIVE_REGULATION_OF_CHROMOSOME_SEGREGATION	28	-0.985726	0.462012	0.757655	0.970152	0.497065	0.822371	1.39573	0.0675676	0.264174	-0.901432	0.60885	0.805474	-0.57371	0.980315	1
M5 GO Biological Process	GOBP_PYRIMIDINE_NUCLEOTIDE_METABOLIC_PROCESS	41	-1.17179	0.198895	0.489863	0.970105	0.5	0.821931	1.72037	0.00411523	0.0618331	-1.04122	0.385689	0.622039	-0.933415	0.547528	0.813411
M5 GO Molecular Function	GOMF_PHOSPHATIDYLINOSITOL_3_PHOSPHATE_BINDING	47	0.993282	0.462845	0.645863	0.969771	0.512766	0.822456	-0.732892	0.904215	0.959063	1.04995	0.352941	0.690668	0.880558	0.674651	0.826362
M5 GO Biological Process	GOBP_IMP_METABOLIC_PROCESS	23	-1.1057	0.310861	0.57767	0.969055	0.496855	0.824173	1.17076	0.234343	0.50525	-0.862785	0.668449	0.857457	-1.11382	0.293996	0.544808
M5 GO Biological Process	GOBP_PURINE_NUCLEOSIDE_METABOLIC_PROCESS	34	-0.932515	0.547059	0.824952	0.968444	0.518443	0.825672	1.11425	0.298539	0.581738	-0.740303	0.87027	0.957997	-0.900887	0.621399	0.850496
M5 GO Biological Process	GOBP_CELL_COMMUNICATION_INVOLVED_IN_CARDIAC_CONDUCTION	40	-1.3079	0.0992218	0.30878	0.968018	0.480249	0.82648	0.871819	0.716632	0.907534	1.07896	0.332547	0.65217	-1.59221	0.010395	0.0867514
M5 GO Biological Process	GOBP_POSITIVE_REGULATION_OF_MACROAUTOPHAGY	81	-1.23529	0.112903	0.394386	0.96794	0.516556	0.826151	-0.746166	0.944898	0.951511	1.0009	0.458537	0.73847	-1.43615	0.0199601	0.182015
M5 GO Biological Process	GOBP_KIDNEY_EPITHELIUM_DEVELOPMENT	146	1.44472	0.0021978	0.180357	0.967924	0.538976	0.825604	-0.989268	0.476562	0.687669	1.14156	0.170984	0.582941	1.31144	0.05074	0.282315
M5 GO Biological Process	GOBP_PYRIMIDINE_CONTAINING_COMPOUND_CATABOLIC_PROCESS	29	1.02712	0.410788	0.588777	0.967349	0.514644	0.826958	1.20903	0.214145	0.463082	-0.871589	0.651079	0.846743	1.05753	0.365112	0.550758
M5 GO Biological Process	GOBP_INORGANIC_ANION_TRANSMEMBRANE_TRANSPORT	76	-1.38807	0.045977	0.226463	0.966795	0.509636	0.828226	0.901571	0.64833	0.882746	-0.743859	0.905158	0.956889	-1.36831	0.0585859	0.24718
M5 GO Molecular Function	GOMF_SINGLE_STRANDED_DNA_BINDING	120	-1.07939	0.276718	0.615556	0.966781	0.52381	0.827686	1.05664	0.317881	0.666762	0.918493	0.666667	0.829306	-0.801888	0.919753	0.952545
M5 GO Biological Process	GOBP_NEGATIVE_REGULATION_OF_POTASSIUM_ION_TRANSMEMBRANE_TRANSPORT	24	-1.40838	0.0814815	0.209572	0.966631	0.482063	0.827611	0.846564	0.728632	0.92418	0.610152	0.938865	0.990877	-1.39841	0.0952381	0.217025
M5 GO Biological Process	GOBP_MODULATION_BY_HOST_OF_VIRAL_PROCESS	46	-0.86084	0.718518	0.915198	0.966466	0.48203	0.827582	-0.590429	0.986867	0.996372	0.871879	0.7046	0.876991	-0.826538	0.76494	0.935737
M5 GO Biological Process	GOBP_REGULATION_OF_HORMONE_SECRETION	305	1.27312	0.0184757	0.298786	0.966416	0.56682	0.827161	-0.941959	0.636893	0.756466	1.12874	0.14876	0.593122	1.36535	0.0122449	0.243098
M5 GO Biological Process	GOBP_POSITIVE_REGULATION_OF_ENDOTHELIAL_CELL_MIGRATION	110	-0.99412	0.466151	0.744181	0.966378	0.531453	0.82671	0.9165	0.647658	0.861834	0.957582	0.555831	0.791627	-1.03939	0.375969	0.651853
M5 GO Biological Process	GOBP_LABYRINTHINE_LAYER_BLOOD_VESSEL_DEVELOPMENT	26	0.654697	0.95171	0.985213	0.966142	0.518664	0.826912	1.18325	0.227181	0.492725	0.952231	0.535874	0.794174	0.627552	0.916836	0.990084
M5 GO Biological Process	GOBP_POSITIVE_REGULATION_OF_HORMONE_SECRETION	180	1.51922	0.002457	0.14235	0.96593	0.519802	0.826988	0.979012	0.510331	0.781204	1.00466	0.429293	0.733447	1.54211	0.00193798	0.148847
M5 GO Biological Process	GOBP_FATTY_ACID_DERIVATIVE_BIOSYNTHETIC_PROCESS	19	-1.22522	0.197318	0.410873	0.965391	0.520576	0.828179	1.05014	0.372781	0.676911	-1.07634	0.366372	0.575406	-1.10009	0.336756	0.563605
M5 GO Biological Process	GOBP_CERAMIDE_METABOLIC_PROCESS	95	1.34429	0.0527426	0.243438	0.965224	0.516598	0.828153	-0.979156	0.484	0.703912	1.10493	0.2194	0.621205	1.25695	0.113095	0.324075
M5 GO Molecular Function	GOMF_XENOBIOTIC_TRANSMEMBRANE_TRANSPORTER_ACTIVITY	33	-0.671837	0.932075	0.994415	0.964839	0.504237	0.828844	-1.24298	0.161943	0.348707	0.980374	0.488584	0.759027	-1.14203	0.282651	0.504552
M5 GO Biological Process	GOBP_REGULATION_OF_PROTEIN_TARGETING_TO_MITOCHONDRION	21	-0.933476	0.565465	0.824744	0.963623	0.507559	0.832312	1.24236	0.180527	0.421412	-0.786364	0.800366	0.930882	-0.853986	0.671845	0.904986
M5 GO Molecular Function	GOMF_PROTEIN_SEQUESTERING_ACTIVITY	29	-0.856849	0.678095	0.917302	0.963292	0.520879	0.832832	-0.757431	0.857143	0.944575	1.16163	0.24406	0.565407	-0.824042	0.780488	0.93549
M5 GO Molecular Function	GOMF_PRE_MRNA_BINDING	38	0.789138	0.802935	0.92514	0.963093	0.50776	0.832908	0.749132	0.863248	0.975561	0.853875	0.720982	0.893509	0.739489	0.87551	0.955185
M5 GO Biological Process	GOBP_POSITIVE_REGULATION_OF_RNA_SPLICING	53	-0.866885	0.702756	0.906471	0.96276	0.51357	0.833456	1.23734	0.152941	0.426185	1.17141	0.196429	0.552621	-0.888908	0.673114	0.86598
M5 GO Biological Process	GOBP_CELL_PROLIFERATION_INVOLVED_IN_HEART_MORPHOGENESIS	22	0.785679	0.802789	0.928613	0.962545	0.548583	0.833581	0.896095	0.625954	0.889926	1.21542	0.207373	0.51062	-1.06168	0.384774	0.614266
M5 GO Biological Process	GOBP_POSITIVE_REGULATION_OF_DNA_BINDING	46	-0.800842	0.831144	0.960239	0.962088	0.498938	0.834511	0.997187	0.455268	0.750773	0.853072	0.766509	0.894203	-0.808831	0.761224	0.948263
M5 GO Biological Process	GOBP_NUCLEAR_MEMBRANE_ORGANIZATION	35	1.21465	0.18595	0.351779	0.962022	0.526316	0.834139	-0.874155	0.679208	0.852833	1.00865	0.4375	0.729531	0.990859	0.465784	0.649136
M5 GO Molecular Function	GOMF_MOLECULAR_SEQUESTERING_ACTIVITY	51	-0.799488	0.835564	0.960056	0.961886	0.529536	0.834015	0.893972	0.700787	0.892315	1.12388	0.253425	0.595639	-0.844162	0.736111	0.914719
M5 GO Cellular Component	GOCC_RETROMER_COMPLEX	20	1.01412	0.407484	0.61243	0.961494	0.514344	0.834699	0.839433	0.679435	0.931943	0.829122	0.709751	0.916009	0.901998	0.574553	0.792812
M5 GO Biological Process	GOBP_DOPAMINE_RECEPTOR_SIGNALING_PATHWAY	35	1.60088	0.00813008	0.107636	0.961465	0.500998	0.834209	0.879772	0.648221	0.90217	0.96824	0.495413	0.77468	1.65452	0.00823045	0.0990274
M5 GO Biological Process	GOBP_POSITIVE_REGULATION_OF_NUCLEAR_DIVISION	60	0.764722	0.895397	0.944715	0.960589	0.523207	0.836597	1.12155	0.250965	0.575278	-0.797283	0.840723	0.923309	0.916803	0.600815	0.770695
M5 GO Biological Process	GOBP_PROSTANOID_METABOLIC_PROCESS	53	0.948511	0.556017	0.723744	0.960532	0.538947	0.836198	-0.931056	0.55514	0.771398	-1.01685	0.432526	0.655807	0.988768	0.467054	0.653181
M5 GO Biological Process	GOBP_VESICLE_MEDIATED_TRANSPORT_TO_THE_PLASMA_MEMBRANE	159	1.12367	0.20362	0.449704	0.960378	0.553377	0.836139	0.820504	0.88843	0.941987	0.755509	0.984043	0.954447	1.05885	0.32008	0.548314
M5 GO Biological Process	GOBP_CARBOHYDRATE_HOMEOSTASIS	269	-1.16088	0.0998043	0.502619	0.959963	0.572043	0.836952	-0.822618	0.945355	0.904192	1.01523	0.412308	0.725377	-1.26443	0.0412148	0.355744
M5 GO Biological Process	GOBP_PLATELET_DERIVED_GROWTH_FACTOR_RECEPTOR_SIGNALING_PATHWAY	63	1.29172	0.100457	0.279604	0.959824	0.520833	0.836814	-0.893177	0.671343	0.82403	1.35913	0.0448113	0.356988	1.30648	0.0934394	0.284412
M5 GO Molecular Function	GOMF_TRANSFERASE_ACTIVITY_TRANSFERRING_ONE_CARBON_GROUPS	202	-1.78965	0	0.0169276	0.959155	0.586777	0.83845	1.07654	0.257848	0.638126	-0.71731	0.989264	0.964407	-1.70353	0	0.0453788
M5 GO Biological Process	GOBP_FEMALE_PREGNANCY	128	-0.901292	0.697974	0.871265	0.95897	0.577778	0.838489	0.907353	0.701075	0.875595	-0.884667	0.740283	0.827885	1.15953	0.150101	0.418462
M5 GO Biological Process	GOBP_SLEEP	31	0.826199	0.732777	0.890776	0.958835	0.488069	0.838347	0.901686	0.595699	0.882997	-0.665776	0.949091	0.978627	1.03277	0.412245	0.587194
M5 GO Biological Process	GOBP_POSITIVE_REGULATION_OF_DNA_REPLICATION	48	-0.89545	0.662857	0.875704	0.958781	0.537155	0.83793	1.20784	0.178082	0.462461	-1.03752	0.408094	0.626782	0.854558	0.718504	0.858422
M5 GO Cellular Component	GOCC_ANAPHASE_PROMOTING_COMPLEX	21	0.998328	0.473373	0.638022	0.958539	0.525355	0.838168	1.28533	0.137667	0.373959	0.792904	0.773333	0.936061	1.10894	0.301775	0.479964
M5 GO Biological Process	GOBP_ICOSANOID_TRANSPORT	62	0.983511	0.461382	0.665175	0.958281	0.533333	0.83844	-1.08522	0.315098	0.538579	-0.730437	0.924837	0.961904	1.00153	0.436874	0.6348
M5 GO Biological Process	GOBP_RESPONSE_TO_LEPTIN	19	1.19062	0.234375	0.376726	0.957244	0.528942	0.841319	0.928936	0.539526	0.844819	-0.929554	0.543828	0.764303	1.29385	0.150905	0.292034
M5 GO Cellular Component	GOCC_CILIARY_BASAL_BODY	182	-0.929279	0.664298	0.830258	0.956947	0.586698	0.841668	-0.777125	0.970856	0.936025	0.990641	0.479381	0.746425	-0.989229	0.485294	0.73821
M5 GO Biological Process	GOBP_CARDIOBLAST_DIFFERENTIATION	16	1.00303	0.454902	0.630947	0.956395	0.513292	0.842824	0.989978	0.472112	0.759369	0.794376	0.77193	0.936805	0.884363	0.632495	0.820477
M5 GO Biological Process	GOBP_REGULATION_OF_RNA_SPLICING	184	-0.920045	0.667925	0.846404	0.955947	0.581545	0.843697	1.20754	0.0815109	0.462025	1.01132	0.421788	0.726283	-0.87189	0.807157	0.887733
M5 GO Molecular Function	GOMF_FOUR_WAY_JUNCTION_DNA_BINDING	17	-1.24626	0.188213	0.381646	0.955917	0.509554	0.843203	-0.726685	0.84542	0.961278	0.772349	0.799054	0.950291	-0.998235	0.472574	0.724147
M5 GO Molecular Function	GOMF_DEATH_RECEPTOR_BINDING	20	0.674345	0.917927	0.981449	0.95561	0.505308	0.843647	-1.00898	0.438017	0.65787	0.838092	0.707368	0.905122	-0.701618	0.871227	0.992078
M5 GO Biological Process	GOBP_ENDOPLASMIC_RETICULUM_TO_CYTOSOL_TRANSPORT	26	0.486904	1	0.998784	0.955376	0.541494	0.843819	0.819703	0.777083	0.942473	1.11983	0.302832	0.6025	0.593352	0.976	0.994877
M5 GO Biological Process	GOBP_NUCLEOSOME_ORGANIZATION	84	1.15609	0.179012	0.412131	0.955064	0.557411	0.844252	0.769888	0.892116	0.967569	0.95977	0.552448	0.7888	1.08952	0.282158	0.506242
M5 GO Molecular Function	GOMF_S_ADENOSYLMETHIONINE_DEPENDENT_METHYLTRANSFERASE_ACTIVITY	154	-1.67446	0	0.0477754	0.954608	0.561247	0.845168	1.06029	0.318284	0.661429	0.870169	0.844737	0.879098	-1.66932	0	0.0558277
M5 GO Molecular Function	GOMF_G_PROTEIN_COUPLED_SEROTONIN_RECEPTOR_ACTIVITY	16	1.39219	0.0845987	0.213315	0.954362	0.495652	0.845419				0.871364	0.644796	0.877216
M5 GO Biological Process	GOBP_PROTEIN_LOCALIZATION_TO_NUCLEOLUS	17	-0.86206	0.635789	0.913826	0.954263	0.525692	0.845159	0.66116	0.904564	0.996751	1.08272	0.327314	0.648796	-1.09192	0.357143	0.571614
M5 GO Biological Process	GOBP_REGULATION_OF_INTRACELLULAR_ESTROGEN_RECEPTOR_SIGNALING_PATHWAY	35	-0.767143	0.856	0.977349	0.954052	0.541582	0.845274	0.766803	0.840741	0.965735	0.873526	0.705069	0.876132	-0.807903	0.800395	0.948415
M5 GO Biological Process	GOBP_POSITIVE_REGULATION_OF_PROTEIN_UBIQUITINATION	113	-1.11463	0.233716	0.5633	0.953985	0.526882	0.844924	0.930424	0.612159	0.842111	1.06656	0.305263	0.670421	-1.12451	0.224033	0.525979
M5 GO Biological Process	GOBP_NEGATIVE_REGULATION_OF_EPITHELIAL_CELL_MIGRATION	75	0.870768	0.727088	0.839012	0.95357	0.528302	0.845708	-0.970037	0.517691	0.716055	1.45849	0.0140187	0.27368	-0.852599	0.767677	0.906597
M5 GO Biological Process	GOBP_SECRETION_BY_TISSUE	52	0.842136	0.746392	0.874853	0.953515	0.547569	0.845306	-0.979526	0.47205	0.703191	1.0922	0.283063	0.639243	-0.911291	0.608	0.837694
M5 GO Molecular Function	GOMF_NUCLEOBASE_CONTAINING_COMPOUND_KINASE_ACTIVITY	35	-0.891711	0.636711	0.881549	0.953384	0.528689	0.845143	1.50665	0.0428571	0.175898	-0.765992	0.853832	0.943398	0.830242	0.73161	0.887157
M5 GO Biological Process	GOBP_NEGATIVE_REGULATION_OF_INTRACELLULAR_TRANSPORT	53	-0.933413	0.567925	0.823902	0.953343	0.561028	0.844705	0.882111	0.667954	0.903266	0.851867	0.757282	0.895332	-1.00344	0.450902	0.717863
M5 GO Cellular Component	GOCC_HISTONE_DEACETYLASE_COMPLEX	76	-0.752115	0.939114	0.97917	0.95307	0.556541	0.844944	-0.743991	0.919925	0.952573	0.99965	0.449438	0.738447	-0.933069	0.594862	0.81387
M5 GO Biological Process	GOBP_G0_TO_G1_TRANSITION	38	-0.990266	0.471888	0.750173	0.952401	0.570565	0.846634	0.821633	0.756436	0.941427	0.847581	0.727711	0.898938	-1.0483	0.379648	0.63776
M5 GO Cellular Component	GOCC_SM_LIKE_PROTEIN_FAMILY_COMPLEX	79	-0.591131	0.994286	0.997578	0.952076	0.522105	0.847109	-0.723091	0.956023	0.963343	0.988115	0.466507	0.749327	-0.655105	0.992063	0.998126
M5 GO Molecular Function	GOMF_GABA_RECEPTOR_BINDING	17	-1.08396	0.347059	0.611811	0.951201	0.536232	0.849405	0.711827	0.848049	0.988703	0.871628	0.630197	0.877109	-1.44111	0.0610998	0.178014
M5 GO Biological Process	GOBP_REGULATION_OF_SODIUM_ION_TRANSMEMBRANE_TRANSPORTER_ACTIVITY	45	-1.47028	0.029703	0.164206	0.951019	0.507128	0.849418	1.14496	0.255061	0.536921	0.957833	0.542411	0.791437	-1.33705	0.0621242	0.276274
M5 GO Biological Process	GOBP_METHYLATION	202	-1.71964	0	0.0335497	0.950448	0.617977	0.850735	1.36775	0.014553	0.287594	-0.81158	0.916409	0.910735	-1.58697	0	0.0893727
M5 GO Biological Process	GOBP_NUCLEOSOME_ASSEMBLY	67	1.12622	0.228992	0.446718	0.950432	0.555324	0.850213	-0.85481	0.744231	0.873724	0.929157	0.596244	0.817349	1.02065	0.41841	0.608187
M5 GO Biological Process	GOBP_ECTODERM_DEVELOPMENT	15	0.698148	0.873984	0.973548	0.95033	0.532787	0.849952				0.992032	0.448276	0.745487
M5 GO Biological Process	GOBP_ANTERIOR_POSTERIOR_AXIS_SPECIFICATION	55	1.05656	0.326797	0.54598	0.950171	0.540481	0.849908	-0.771344	0.840816	0.937155	0.99624	0.472554	0.741896	1.02991	0.377049	0.59154
M5 GO Molecular Function	GOMF_PHOSPHATIDYLCHOLINE_BINDING	26	-1.50541	0.028	0.142225	0.949517	0.552521	0.851456	1.3726	0.0809717	0.284237	1.17072	0.232558	0.551662	-1.68184	0.00608519	0.0520512
M5 GO Biological Process	GOBP_SMOOTH_MUSCLE_CONTRACTION	108	1.37328	0.025974	0.226526	0.949364	0.554839	0.851367	-1.22237	0.113027	0.36677	-1.00632	0.432566	0.670419	1.42702	0.0137795	0.20681
M5 GO Biological Process	GOBP_PROTEIN_INSERTION_INTO_ER_MEMBRANE	27	-1.07818	0.333333	0.617416	0.948773	0.509636	0.852706	1.28874	0.14741	0.36966	-0.964492	0.518919	0.724175	-0.462132	1	1
M5 GO Molecular Function	GOMF_LIGASE_ACTIVITY_FORMING_CARBON_NITROGEN_BONDS	48	-1.16203	0.223507	0.501124	0.948639	0.529032	0.852552	0.921884	0.58349	0.853315	-0.82769	0.763864	0.896544	-1.2094	0.182186	0.417083
M5 GO Biological Process	GOBP_BICARBONATE_TRANSPORT	19	-1.22953	0.207101	0.403929	0.94855	0.534979	0.852264	0.677499	0.907843	0.996362	0.968105	0.482143	0.774547	-1.28452	0.157588	0.334581
M5 GO Biological Process	GOBP_NEGATIVE_REGULATION_OF_AMINE_TRANSPORT	33	1.07864	0.307544	0.516271	0.948437	0.543478	0.852065	1.01125	0.42549	0.728165	-0.76775	0.837979	0.943577	1.10509	0.304	0.484649
M5 GO Cellular Component	GOCC_EXTRINSIC_COMPONENT_OF_ORGANELLE_MEMBRANE	36	1.16155	0.216049	0.406159	0.948235	0.544699	0.852142	1.14489	0.233663	0.536543	0.589999	0.97931	0.992913	1.3243	0.105263	0.271874
M5 GO Biological Process	GOBP_NEGATIVE_REGULATION_OF_CATION_CHANNEL_ACTIVITY	34	1.05435	0.401316	0.550004	0.948108	0.561135	0.851981	1.27906	0.130952	0.38199	-1.2581	0.14032	0.359025	1.1557	0.251984	0.421126
M5 GO Biological Process	GOBP_POSITIVE_REGULATION_OF_DNA_RECOMBINATION	73	-0.908991	0.644613	0.862537	0.948065	0.552402	0.851539	0.642434	0.993711	0.997818	-0.97498	0.504216	0.710666	-0.747657	0.918919	0.985825
M5 GO Biological Process	GOBP_RESPONSE_TO_ANGIOTENSIN	32	-1.08218	0.340909	0.61376	0.948035	0.510684	0.851065	0.962674	0.505308	0.805946	1.07227	0.351163	0.662478	-1.04722	0.364389	0.637854
M5 GO Biological Process	GOBP_POSITIVE_REGULATION_OF_MEMBRANE_PERMEABILITY	40	-1.29964	0.108527	0.318628	0.947584	0.557447	0.851948	1.13226	0.263713	0.561118	-0.963308	0.530822	0.725566	-1.18704	0.2	0.44766
M5 GO Biological Process	GOBP_NEGATIVE_REGULATION_OF_MAPK_CASCADE	172	1.30581	0.031185	0.270413	0.947457	0.610753	0.851782	-0.890034	0.774011	0.829493	1.23915	0.0551181	0.480107	1.27796	0.0512295	0.306922
M5 GO Molecular Function	GOMF_ACTININ_BINDING	40	0.972815	0.5	0.682191	0.947348	0.549495	0.851559	1.14948	0.232323	0.533009	-0.84819	0.71453	0.874619	0.819909	0.794466	0.89868
M5 GO Biological Process	GOBP_POSITIVE_REGULATION_OF_CELLULAR_RESPIRATION	22	-1.03802	0.383197	0.684633	0.946981	0.518738	0.852181	1.14633	0.272016	0.536523	0.730694	0.872845	0.965174	-0.769288	0.800412	0.977665
M5 GO Biological Process	GOBP_REGULATION_OF_SKELETAL_MUSCLE_ADAPTATION	15	0.948397	0.508197	0.723762	0.946008	0.504049	0.854753	-1.16519	0.269841	0.427841	1.17104	0.251599	0.552237	-0.982852	0.481905	0.749433
M5 GO Molecular Function	GOMF_PROTEIN_SERINE_KINASE_ACTIVITY	16	-1.53588	0.0363289	0.11904	0.94578	0.540084	0.854926	0.742885	0.811321	0.980113	1.08439	0.346154	0.647456	-1.49871	0.0701754	0.139225
M5 GO Biological Process	GOBP_POSITIVE_REGULATION_OF_PROTEASOMAL_UBIQUITIN_DEPENDENT_PROTEIN_CATABOLIC_PROCESS	74	0.994082	0.466809	0.644548	0.945221	0.56427	0.856207	0.605645	0.996132	0.995904	0.988982	0.495413	0.748849	0.814125	0.838966	0.903179
M5 GO Biological Process	GOBP_CIRCADIAN_RHYTHM	212	-1.15774	0.136691	0.50404	0.945214	0.613272	0.855647	1.12329	0.161677	0.573264	-1.02656	0.393365	0.643378	-1.26323	0.0492126	0.357226
M5 GO Biological Process	GOBP_NEGATIVE_REGULATION_OF_PROTEASOMAL_UBIQUITIN_DEPENDENT_PROTEIN_CATABOLIC_PROCESS	36	1.04032	0.397436	0.567991	0.944727	0.556989	0.856588	0.565891	0.989858	0.998631	0.673094	0.936508	0.984242	0.97698	0.494141	0.672623
M5 GO Biological Process	GOBP_NEUROEPITHELIAL_CELL_DIFFERENTIATION	46	1.1458	0.245473	0.423381	0.944602	0.551515	0.856402	0.6471	0.963636	0.997106	1.24393	0.133178	0.477923	1.06727	0.337945	0.535524
M5 GO Biological Process	GOBP_CIRCADIAN_REGULATION_OF_GENE_EXPRESSION	71	-1.20739	0.165669	0.435271	0.944483	0.603659	0.856194	1.03738	0.367865	0.689329	1.16162	0.194647	0.564706	-1.33199	0.0506823	0.281392
M5 GO Biological Process	GOBP_REGULATION_OF_STEROID_METABOLIC_PROCESS	112	-1.07523	0.285141	0.620788	0.944418	0.568228	0.85582	-0.928019	0.604374	0.776329	-0.955854	0.54876	0.735019	-1.2632	0.066	0.356803
M5 GO Biological Process	GOBP_NEGATIVE_REGULATION_OF_OSTEOBLAST_DIFFERENTIATION	58	0.973674	0.508333	0.681533	0.944331	0.558577	0.855538	-1.17575	0.188462	0.412285	1.07029	0.32304	0.66631	-0.83981	0.782881	0.918846
M5 GO Biological Process	GOBP_NEGATIVE_REGULATION_OF_AMINO_ACID_TRANSPORT	18	1.1471	0.2751	0.421387	0.944119	0.527273	0.855651	1.05993	0.374477	0.662019	0.964683	0.50885	0.779243	1.06609	0.366197	0.537811
M5 GO Biological Process	GOBP_REGULATION_OF_PROTEIN_TYROSINE_KINASE_ACTIVITY	59	0.989089	0.461864	0.654934	0.94408	0.561966	0.855204	-1.24544	0.121094	0.34715	1.21121	0.139089	0.513599	-0.959655	0.538307	0.776905
M5 GO Biological Process	GOBP_AMINO_ACID_IMPORT_ACROSS_PLASMA_MEMBRANE	53	1.16762	0.220833	0.400648	0.944001	0.544534	0.854897	1.4132	0.0434783	0.244825	0.915236	0.624096	0.833682	1.03543	0.387424	0.582733
M5 GO Biological Process	GOBP_MODULATION_BY_HOST_OF_VIRAL_GENOME_REPLICATION	23	-1.00908	0.441584	0.724225	0.943603	0.528571	0.855562	0.607321	0.96929	0.996797	0.856365	0.680435	0.891618	-0.868677	0.645963	0.891336
M5 GO Biological Process	GOBP_PLASMA_MEMBRANE_TUBULATION	19	-0.93669	0.531496	0.822019	0.94348	0.538934	0.855394	-0.846157	0.672269	0.884422	1.14897	0.265882	0.577189	-1.11965	0.31185	0.534886
M5 GO Molecular Function	GOMF_MYOSIN_V_BINDING	20	0.904106	0.635789	0.792872	0.94219	0.550538	0.858909	0.94682	0.542977	0.819079	0.670793	0.898488	0.982663	1.21627	0.219462	0.362244
M5 GO Molecular Function	GOMF_MONOATOMIC_CATION_CHANNEL_ACTIVITY	294	-1.26272	0.0201835	0.365143	0.94213	0.647597	0.858533	-1.21606	0.0649606	0.371946	1.11225	0.160458	0.613302	-1.3397	0.006	0.274784
M5 GO Biological Process	GOBP_LYSOSOMAL_TRANSPORT	126	-0.976827	0.47561	0.77013	0.941995	0.620758	0.858364	-0.873005	0.762646	0.854572	1.05533	0.323457	0.684779	-0.956803	0.58	0.778586
M5 GO Biological Process	GOBP_NEGATIVE_REGULATION_OF_ANOIKIS	15	0.866917	0.660569	0.84284	0.941924	0.52439	0.858026	-0.907017	0.575758	0.807793	1.13281	0.304167	0.591834	1.0029	0.439604	0.631972
M5 GO Biological Process	GOBP_TRNA_MODIFICATION	87	-1.71643	0.00182815	0.0344887	0.941904	0.574032	0.857526	1.38187	0.0343434	0.277441	-0.615648	0.99322	0.990576	-1.55362	0.00191205	0.105518
M5 GO Biological Process	GOBP_AROMATIC_AMINO_ACID_METABOLIC_PROCESS	31	-1.90394	0	0.0049509	0.941525	0.561983	0.858199	1.07747	0.341699	0.63708	0.802577	0.78125	0.93433	-1.79526	0.00576923	0.0214967
M5 GO Molecular Function	GOMF_PHOSPHOLIPASE_C_ACTIVITY	20	1.15101	0.283951	0.417076	0.941472	0.545639	0.8578	-0.892831	0.60757	0.824249	1.18287	0.214932	0.545492	1.14224	0.268443	0.434946
M5 GO Biological Process	GOBP_NUCLEOPHAGY	23	-1.20808	0.2	0.435183	0.941008	0.552017	0.858686	1.06713	0.373047	0.651536	1.1476	0.253247	0.579052	-1.09618	0.328872	0.567334
M5 GO Biological Process	GOBP_CILIUM_ORGANIZATION	410	-0.797427	0.994633	0.960534	0.940997	0.701712	0.85815	-0.940542	0.638532	0.756624	1.03741	0.289773	0.708316	-0.854579	0.930018	0.904682
M5 GO Molecular Function	GOMF_ORGANIC_ANION_TRANSMEMBRANE_TRANSPORTER_ACTIVITY	255	-1.0195	0.391473	0.708438	0.940938	0.621053	0.857769	1.00232	0.448718	0.743045	0.847019	0.931694	0.898098	-1.06443	0.277551	0.60963
M5 GO Cellular Component	GOCC_P_BODY	84	-0.89867	0.679924	0.873708	0.940257	0.585526	0.85943	0.923671	0.612576	0.85199	-0.78998	0.870968	0.929203	-0.749023	0.908915	0.9857
M5 GO Biological Process	GOBP_ENDOCRINE_SYSTEM_DEVELOPMENT	114	1.00777	0.429474	0.623525	0.940166	0.602128	0.859133	1.07326	0.306043	0.642836	0.944202	0.574939	0.801939	0.99705	0.462963	0.640598
M5 GO Biological Process	GOBP_REGULATION_OF_TRANSLATIONAL_INITIATION	66	-1.09491	0.292543	0.59228	0.93998	0.587002	0.859142	0.983142	0.494048	0.773921	-0.842711	0.783784	0.878903	-1.02746	0.406312	0.670881
M5 GO Biological Process	GOBP_GLYCOSYL_COMPOUND_CATABOLIC_PROCESS	29	0.894178	0.625498	0.809363	0.939832	0.566532	0.859057	1.4103	0.0526316	0.248844	-1.00196	0.451957	0.675232	1.17714	0.208589	0.399702
M5 GO Biological Process	GOBP_OLIGOSACCHARIDE_BIOSYNTHETIC_PROCESS	20	1.26103	0.173653	0.308538	0.9398	0.54898	0.858604	0.957389	0.552462	0.808715	0.816687	0.717063	0.923125	1.33563	0.121212	0.2638
M5 GO Cellular Component	GOCC_APICOLATERAL_PLASMA_MEMBRANE	25	1.45372	0.0449898	0.176177	0.939713	0.53277	0.858297	0.93066	0.584906	0.841937	1.10087	0.331868	0.626614	1.21827	0.20202	0.360681
M5 GO Biological Process	GOBP_VENTRICULAR_CARDIAC_MUSCLE_TISSUE_MORPHOGENESIS	54	0.969833	0.51828	0.686889	0.939355	0.552462	0.858868	0.862782	0.737166	0.913853	1.02429	0.434053	0.719038	-1.10206	0.260437	0.56369
M5 GO Biological Process	GOBP_REGULATION_OF_MONOOXYGENASE_ACTIVITY	33	0.696386	0.921776	0.973543	0.939286	0.548729	0.858525	-1.16828	0.225	0.423672	0.848284	0.745921	0.898982	0.917317	0.616412	0.770579
M5 GO Biological Process	GOBP_NEGATIVE_REGULATION_OF_CELLULAR_RESPONSE_TO_GROWTH_FACTOR_STIMULUS	101	0.949281	0.574279	0.722842	0.939243	0.603104	0.858097	-1.28145	0.0747475	0.313588	1.06461	0.310513	0.674102	-0.912904	0.664016	0.836823
M5 GO Biological Process	GOBP_MITOTIC_G2_DNA_DAMAGE_CHECKPOINT_SIGNALING	39	0.873003	0.696202	0.83758	0.938895	0.562105	0.85863	-0.812333	0.795501	0.914231	-1.03841	0.397482	0.626146	0.696823	0.915547	0.971626
M5 GO Biological Process	GOBP_PEPTIDYL_LYSINE_ACETYLATION	25	-0.830315	0.718147	0.941752	0.938488	0.560166	0.859378	1.06754	0.376033	0.650839	-1.15616	0.253759	0.471338	-0.763238	0.811175	0.98011
M5 GO Biological Process	GOBP_PROTEIN_HETEROOLIGOMERIZATION	26	-0.830678	0.717132	0.941523	0.938301	0.561587	0.859417	0.791696	0.770138	0.952939	0.802928	0.782609	0.934782	-0.802547	0.77027	0.951958
M5 GO Biological Process	GOBP_ADRENERGIC_RECEPTOR_SIGNALING_PATHWAY	30	-1.30765	0.112871	0.308805	0.938194	0.56405	0.859173	1.19438	0.182013	0.478751	-0.743822	0.862479	0.956627	-1.43057	0.0474227	0.18666
M5 GO Molecular Function	GOMF_ACYLGLYCEROL_O_ACYLTRANSFERASE_ACTIVITY	21	-1.50216	0.0488798	0.143506	0.938089	0.538767	0.858933	-0.554633	0.968153	0.999403	-0.910758	0.602518	0.793195	-1.7492	0.00200401	0.0315487
M5 GO Cellular Component	GOCC_PRESPLICEOSOME	16	-1.30204	0.130693	0.315411	0.937944	0.552475	0.858828	-0.809801	0.72619	0.91479	1.17012	0.241901	0.551931	-1.39277	0.0922787	0.220468
M5 GO Biological Process	GOBP_BRAIN_MORPHOGENESIS	41	0.849483	0.731501	0.866839	0.937929	0.562762	0.858309	0.784365	0.799607	0.957569	0.877574	0.666667	0.873148	1.12947	0.258586	0.451211
M5 GO Molecular Function	GOMF_OXIDOREDUCTASE_ACTIVITY_ACTING_ON_THE_CH_CH_GROUP_OF_DONORS_NAD_OR_NADP_AS_ACCEPTOR	29	-1.87308	0.00187266	0.00734081	0.936949	0.54661	0.860843	1.37519	0.083004	0.283027	0.771825	0.837838	0.950492	-1.81927	0.00208333	0.0171281
M5 GO Biological Process	GOBP_NEGATIVE_REGULATION_OF_PROTEIN_MATURATION	28	1.38091	0.0806794	0.221559	0.936847	0.538298	0.860609	-0.997086	0.455078	0.680258	1.03545	0.380615	0.711567	1.07887	0.350211	0.519002
M5 GO Biological Process	GOBP_NUCLEUS_ORGANIZATION	132	-0.735121	0.982301	0.984869	0.936567	0.637647	0.860927	0.910663	0.722581	0.871205	-1.13623	0.203642	0.49254	-0.768792	0.953347	0.977326
M5 GO Biological Process	GOBP_MAGNESIUM_ION_HOMEOSTASIS	15	1.37059	0.112735	0.227402	0.936515	0.539916	0.860533				-0.91922	0.565693	0.779091
M5 GO Molecular Function	GOMF_NEUROPEPTIDE_RECEPTOR_ACTIVITY	29	1.5154	0.0295858	0.144001	0.936377	0.545276	0.860387	1.48851	0.0474308	0.189886	-0.823027	0.729779	0.902191	1.47953	0.053719	0.174635
M5 GO Biological Process	GOBP_POSITIVE_REGULATION_OF_OXIDOREDUCTASE_ACTIVITY	38	1.16427	0.232877	0.403863	0.935899	0.557957	0.861331	-0.86172	0.683128	0.866733	0.895977	0.645977	0.854219	1.17178	0.239766	0.403513
M5 GO Cellular Component	GOCC_MICROVILLUS	99	1.05267	0.31291	0.552372	0.935889	0.618736	0.860799	1.3091	0.0549898	0.349247	-1.1283	0.206655	0.502594	1.13175	0.217822	0.448501
M5 GO Biological Process	GOBP_REGULATION_OF_PROTEIN_MATURATION	69	1.16216	0.19596	0.405347	0.935763	0.571134	0.860628	-1.08675	0.303571	0.536885	1.17918	0.171913	0.54945	0.797883	0.848233	0.914872
M5 GO Biological Process	GOBP_SODIUM_ION_TRANSPORT	232	-1.07109	0.256075	0.628135	0.935338	0.668904	0.861411	0.89459	0.76	0.89118	1.0097	0.429306	0.729695	-1.07119	0.255814	0.600581
M5 GO Biological Process	GOBP_PHOSPHATIDIC_ACID_BIOSYNTHETIC_PROCESS	23	-0.81469	0.743295	0.951724	0.935162	0.537797	0.861364	-0.930466	0.570842	0.77201	1.26792	0.155022	0.446721	-1.2659	0.159309	0.354607
M5 GO Biological Process	GOBP_DETECTION_OF_MECHANICAL_STIMULUS_INVOLVED_IN_SENSORY_PERCEPTION_OF_SOUND	21	-1.25609	0.169291	0.371882	0.934913	0.530242	0.861624	1.09595	0.331276	0.604939	-0.986329	0.487365	0.696662	-1.34783	0.13308	0.267823
M5 GO Biological Process	GOBP_APOPTOTIC_MITOCHONDRIAL_CHANGES	119	-1.36385	0.0228571	0.245905	0.934643	0.588486	0.861922	1.16165	0.174349	0.521461	-0.905001	0.692432	0.800793	-1.29406	0.0541082	0.321184
M5 GO Biological Process	GOBP_NEGATIVE_REGULATION_OF_PROTEIN_LOCALIZATION_TO_MEMBRANE	38	0.969051	0.474333	0.688167	0.934539	0.545272	0.861685	1.11977	0.263581	0.577546	-1.01007	0.482759	0.665439	1.24232	0.150106	0.338752
M5 GO Cellular Component	GOCC_SMALL_NUCLEAR_RIBONUCLEOPROTEIN_COMPLEX	67	0.658706	0.978947	0.984514	0.933886	0.61039	0.863158	-0.792189	0.886792	0.926655	1.02531	0.391858	0.718095	-0.666767	0.974609	0.997475
M5 GO Cellular Component	GOCC_MALE_GERM_CELL_NUCLEUS	76	-0.903834	0.63035	0.867402	0.933361	0.588608	0.864285	1.31582	0.0760456	0.339023	-0.974099	0.495622	0.711895	-0.54784	1	1
M5 GO Biological Process	GOBP_POSITIVE_REGULATION_OF_UBIQUITIN_DEPENDENT_PROTEIN_CATABOLIC_PROCESS	95	0.818071	0.850575	0.899545	0.933343	0.599222	0.863775	-0.74788	0.921722	0.950859	1.07411	0.305288	0.659776	-0.890844	0.664783	0.863561
M5 GO Biological Process	GOBP_PEPTIDE_CROSS_LINKING	24	1.30629	0.143141	0.270591	0.933316	0.540984	0.863289	-0.549002	0.975807	0.999644	1.00797	0.412262	0.729376	1.08576	0.332653	0.510829
M5 GO Biological Process	GOBP_ESTABLISHMENT_OF_PROTEIN_LOCALIZATION_TO_ORGANELLE	439	-1.36216	0.00186567	0.246685	0.933305	0.753363	0.862757	1.12953	0.109131	0.564014	-1.0821	0.215543	0.565428	-1.21014	0.0470348	0.417807
M5 GO Biological Process	GOBP_REGULATION_OF_LONG_TERM_NEURONAL_SYNAPTIC_PLASTICITY	38	0.932027	0.581933	0.750556	0.933084	0.568085	0.862903	0.729931	0.875	0.9838	-0.944608	0.546961	0.744827	0.712994	0.909789	0.966213
M5 GO Biological Process	GOBP_ORGANIC_ACID_TRANSMEMBRANE_TRANSPORT	134	-1.34797	0.045283	0.261875	0.932336	0.628889	0.864673	1.09858	0.24375	0.603496	0.991427	0.459259	0.744548	-1.26953	0.0665281	0.35202
M5 GO Biological Process	GOBP_REGULATION_OF_MUSCLE_TISSUE_DEVELOPMENT	49	1.0187	0.398453	0.603896	0.932158	0.562624	0.86465	-0.911488	0.608614	0.801886	1.17539	0.169336	0.549984	-1.05102	0.369261	0.632978
M5 GO Molecular Function	GOMF_SULFATE_TRANSMEMBRANE_TRANSPORTER_ACTIVITY	15	-1.06256	0.376782	0.642907	0.93212	0.54224	0.864196
M5 GO Biological Process	GOBP_NUCLEAR_MEMBRANE_REASSEMBLY	20	1.21107	0.218341	0.356284	0.931575	0.546053	0.865346	1.03239	0.424742	0.696743	-0.799392	0.770609	0.921474	1.13596	0.275654	0.443322
M5 GO Biological Process	GOBP_POSITIVE_REGULATION_OF_TELOMERE_MAINTENANCE	70	-0.897186	0.671875	0.87361	0.93149	0.619342	0.865037	0.705217	0.96124	0.990696	0.807086	0.855107	0.930424	-0.72001	0.941884	0.989766
M5 GO Biological Process	GOBP_POSITIVE_REGULATION_OF_SYNAPTIC_VESICLE_RECYCLING	17	1.65683	0.012474	0.0867972	0.930822	0.554656	0.866565	-1.06	0.363458	0.57649	-0.739628	0.819521	0.958087	1.42302	0.0863454	0.206959
M5 GO Biological Process	GOBP_ESTABLISHMENT_OF_PROTEIN_LOCALIZATION_TO_MITOCHONDRIAL_MEMBRANE	25	-1.31849	0.129344	0.295978	0.930695	0.572614	0.866392	1.72329	0.00206186	0.0606095	-1.08369	0.344383	0.563012	-1.12562	0.288344	0.525535
M5 GO Molecular Function	GOMF_SEMAPHORIN_RECEPTOR_BINDING	20	-0.7065	0.875465	0.990875	0.930358	0.583514	0.866863	-1.19555	0.233962	0.392012	1.32103	0.111888	0.39312	-1.11746	0.318898	0.539644
M5 GO Biological Process	GOBP_PROGESTERONE_METABOLIC_PROCESS	15	-1.29459	0.166329	0.325226	0.929847	0.54509	0.867905				-0.814276	0.713755	0.908708
M5 GO Biological Process	GOBP_CARDIAC_NEURAL_CREST_CELL_DEVELOPMENT_INVOLVED_IN_OUTFLOW_TRACT_MORPHOGENESIS	15	0.885239	0.648262	0.82147	0.929844	0.580578	0.867354	1.38926	0.111554	0.269845	-1.16859	0.259965	0.45502	0.863419	0.640167	0.847277
M5 GO Cellular Component	GOCC_HISTONE_METHYLTRANSFERASE_COMPLEX	71	-1.28164	0.0986193	0.340818	0.929768	0.613227	0.867046	-0.774273	0.921002	0.937655	1.09234	0.273159	0.640089	-1.44636	0.0236686	0.175502
M5 GO Biological Process	GOBP_ENDOSOME_ORGANIZATION	70	0.749941	0.928279	0.952906	0.929575	0.616034	0.867068	-0.957615	0.501946	0.731949	1.08313	0.287411	0.648161	0.729032	0.92161	0.958391
M5 GO Biological Process	GOBP_MEMBRANE_HYPERPOLARIZATION	18	-0.828546	0.712454	0.940292	0.929488	0.565217	0.866759	1.02837	0.412351	0.701866	0.948467	0.524109	0.799039	-0.726577	0.852207	0.989369
M5 GO Biological Process	GOBP_REGULATION_OF_DIGESTIVE_SYSTEM_PROCESS	40	-1.47088	0.0245747	0.163896	0.929314	0.579295	0.866777	0.937774	0.556017	0.82867	1.30972	0.111111	0.397573	-1.76538	0	0.0285867
M5 GO Biological Process	GOBP_SODIUM_ION_TRANSMEMBRANE_TRANSPORT	143	-1.0347	0.38061	0.688242	0.928791	0.624113	0.867861	1.05256	0.348884	0.671848	0.991612	0.48062	0.745103	-1.03067	0.362403	0.667642
M5 GO Biological Process	GOBP_PROTEIN_ACETYLATION	59	0.800575	0.833333	0.9162	0.928435	0.59499	0.868404	1.24149	0.128205	0.421678	-0.963025	0.517495	0.725767	0.789075	0.85084	0.923399
M5 GO Biological Process	GOBP_MESONEPHROS_DEVELOPMENT	102	1.51215	0.00215517	0.14451	0.927982	0.614379	0.86927	-1.14975	0.196755	0.449511	0.966572	0.535897	0.77661	1.33166	0.0621242	0.266829
M5 GO Biological Process	GOBP_RIBONUCLEOSIDE_METABOLIC_PROCESS	34	1.26675	0.118026	0.303878	0.927696	0.575431	0.869592	1.3414	0.102317	0.311921	-1.17704	0.224599	0.445262	1.37285	0.0804829	0.239261
M5 GO Biological Process	GOBP_REGULATION_OF_LIPOPROTEIN_PARTICLE_CLEARANCE	20	0.940743	0.556237	0.736606	0.927069	0.558416	0.871	0.96069	0.496932	0.808136	0.923381	0.565702	0.826594	0.864984	0.652778	0.845988
M5 GO Biological Process	GOBP_REGULATION_OF_AMYLOID_FIBRIL_FORMATION	16	1.32468	0.125	0.257788	0.926852	0.570265	0.871116	-0.977806	0.48073	0.706197	1.12805	0.299776	0.594536	1.22752	0.183633	0.350734
M5 GO Biological Process	GOBP_CHROMOSOME_CONDENSATION	40	-0.732994	0.901606	0.985595	0.925959	0.57113	0.873322	1.06192	0.385859	0.658098	1.05066	0.355204	0.69026	-0.594307	0.983505	1
M5 GO Biological Process	GOBP_NEUROTROPHIN_TRK_RECEPTOR_SIGNALING_PATHWAY	33	1.03179	0.394977	0.582493	0.925419	0.567873	0.874482	-0.929831	0.574899	0.773095	0.961583	0.488318	0.78424	0.912391	0.586558	0.77695
M5 GO Molecular Function	GOMF_OXIDOREDUCTASE_ACTIVITY_ACTING_ON_PAIRED_DONORS_WITH_INCORPORATION_OR_REDUCTION_OF_MOLECULAR_OXYGEN	194	-0.908426	0.708042	0.863071	0.924326	0.675294	0.877263	0.88167	0.794372	0.903848	-1.05765	0.321486	0.600378	0.946159	0.598377	0.722782
M5 GO Biological Process	GOBP_CALCIUM_ION_REGULATED_EXOCYTOSIS	73	1.39086	0.0297872	0.214635	0.924237	0.614035	0.876971	-1.16111	0.19798	0.435279	0.969288	0.529976	0.774153	1.15555	0.196721	0.421188
M5 GO Biological Process	GOBP_REGULATION_OF_ANIMAL_ORGAN_FORMATION	27	1.6063	0.0145228	0.10648	0.92409	0.582988	0.876878	-0.773756	0.825758	0.937078	0.845497	0.709007	0.899734	1.44405	0.0608519	0.196379
M5 GO Biological Process	GOBP_GLYCOSPHINGOLIPID_METABOLIC_PROCESS	51	1.41312	0.0426829	0.197158	0.92407	0.597458	0.876379	1.0476	0.36961	0.678903	1.01506	0.421176	0.723576	1.30834	0.0955285	0.283745
M5 GO Biological Process	GOBP_NEGATIVE_REGULATION_OF_POTASSIUM_ION_TRANSPORT	34	1.21067	0.183468	0.356567	0.924067	0.583162	0.875831	1.00539	0.43301	0.736835	-1.16751	0.233216	0.456675	1.33713	0.0955285	0.263509
M5 GO Biological Process	GOBP_REGULATION_OF_MITOCHONDRIAL_GENE_EXPRESSION	32	-2.30609	0	0	0.923999	0.553061	0.875492	1.84888	0.00201207	0.0242815	-1.09807	0.312044	0.5432	-2.08951	0	0.000508814
M5 GO Biological Process	GOBP_MIDBRAIN_DEVELOPMENT	41	1.2566	0.154321	0.312104	0.92397	0.589322	0.875032	-0.97641	0.487603	0.707333	1.16257	0.209957	0.565487	1.19922	0.194389	0.380603
M5 GO Biological Process	GOBP_CARDIAC_CELL_DEVELOPMENT	119	-1.37458	0.0411765	0.238682	0.923937	0.636555	0.874571	0.953174	0.538462	0.811506	-1.15006	0.202003	0.47805	-1.42527	0.0151803	0.190428
M5 GO Biological Process	GOBP_NEGATIVE_REGULATION_OF_ORGAN_GROWTH	41	0.812442	0.778261	0.9052	0.923852	0.591703	0.874285	1.36408	0.0587045	0.290427	-0.958958	0.512195	0.729682	1.06981	0.339921	0.532356
M5 GO Biological Process	GOBP_NEGATIVE_REGULATION_OF_PROTEIN_CATABOLIC_PROCESS	112	1.02049	0.431727	0.600783	0.923531	0.646943	0.874734	0.779732	0.92616	0.95884	0.838355	0.844388	0.905108	0.926207	0.619329	0.758059
M5 GO Molecular Function	GOMF_RETINAL_BINDING	16	1.08867	0.327869	0.499422	0.923514	0.565306	0.874238	0.780128	0.74538	0.958801	-0.98552	0.497207	0.69734	0.874133	0.633745	0.833428
M5 GO Molecular Function	GOMF_PHOSPHORIC_DIESTER_HYDROLASE_ACTIVITY	82	1.14915	0.19833	0.418828	0.923449	0.598326	0.873888	0.993228	0.459839	0.753616	1.07117	0.313158	0.665392	1.2386	0.0934959	0.340679
M5 GO Biological Process	GOBP_NEGATIVE_REGULATION_OF_CARDIAC_MUSCLE_TISSUE_GROWTH	31	0.888184	0.657948	0.818994	0.923262	0.603306	0.873893	1.49035	0.0413223	0.188541	-0.92899	0.574818	0.764265	1.00584	0.459839	0.62767
M5 GO Cellular Component	GOCC_EXTRACELLULAR_EXOSOME	85	0.949715	0.54902	0.722543	0.922973	0.605791	0.874206	-0.854986	0.749035	0.874271	0.995933	0.428571	0.741726	0.835738	0.785859	0.879996
M5 GO Biological Process	GOBP_POSITIVE_REGULATION_OF_MONOOXYGENASE_ACTIVITY	22	1.04755	0.404301	0.560834	0.922952	0.557269	0.873719	-1.02624	0.416503	0.630247	0.955842	0.485393	0.793094	1.27452	0.145749	0.309673
M5 GO Biological Process	GOBP_REGULATION_OF_PEPTIDYL_THREONINE_PHOSPHORYLATION	46	-1.13639	0.26499	0.532234	0.92267	0.621053	0.874047	-1.01917	0.436853	0.639937	1.08069	0.317536	0.651261	-1.28984	0.122271	0.327969
M5 GO Biological Process	GOBP_ERYTHROCYTE_HOMEOSTASIS	165	0.821489	0.921569	0.896308	0.922632	0.691441	0.873604	-0.972868	0.512572	0.712797	-0.976285	0.503268	0.708909	-1.1542	0.158333	0.486475
M5 GO Biological Process	GOBP_REGULATION_OF_CELL_MIGRATION_INVOLVED_IN_SPROUTING_ANGIOGENESIS	39	0.743365	0.893661	0.957787	0.922621	0.600849	0.873089	-0.844309	0.732943	0.886631	1.24335	0.158986	0.47784	-0.888245	0.631027	0.867144
M5 GO Biological Process	GOBP_POSITIVE_REGULATION_OF_FIBROBLAST_PROLIFERATION	75	1.13963	0.206972	0.430414	0.922501	0.621795	0.872882	-1.20099	0.162055	0.385442	-0.905555	0.652705	0.800949	0.933384	0.563636	0.745087
M5 GO Biological Process	GOBP_AMINE_CATABOLIC_PROCESS	16	-1.21231	0.21374	0.42928	0.922343	0.554167	0.872821				1.46898	0.0617284	0.270652	-1.29794	0.145418	0.316153
M5 GO Molecular Function	GOMF_NUCLEOTIDASE_ACTIVITY	15	1.45313	0.0587045	0.176341	0.92196	0.556886	0.873478				0.741925	0.817156	0.960141
M5 GO Biological Process	GOBP_REGULATION_OF_PROTEASOMAL_PROTEIN_CATABOLIC_PROCESS	184	-0.882232	0.792233	0.893421	0.921925	0.681725	0.873022	0.690691	1	0.992391	0.85221	0.859223	0.895088	-0.967124	0.549213	0.768206
M5 GO Cellular Component	GOCC_MULTIVESICULAR_BODY_MEMBRANE	19	1.46768	0.0453608	0.168509	0.921283	0.579381	0.874419	0.869545	0.650602	0.910446	-0.830507	0.714789	0.894216	1.45934	0.0678643	0.18755
M5 GO Biological Process	GOBP_REGULATION_OF_CHROMOSOME_ORGANIZATION	238	-1.13105	0.178439	0.540341	0.921117	0.70989	0.874347	1.31034	0.0245902	0.347895	-1.07168	0.289308	0.582298	-0.862065	0.84787	0.894257
M5 GO Biological Process	GOBP_PERIPHERAL_NERVOUS_SYSTEM_AXON_ENSHEATHMENT	33	-0.872193	0.656064	0.900776	0.9211	0.603696	0.873852	-0.848339	0.709924	0.881452	1.0839	0.327004	0.647645	-0.869353	0.646833	0.891768
M5 GO Biological Process	GOBP_POSITIVE_REGULATION_OF_INTRACELLULAR_TRANSPORT	149	-0.823182	0.883365	0.945731	0.921069	0.68172	0.873392	-0.769809	0.948905	0.938235	-0.931204	0.627608	0.761278	0.833644	0.855469	0.882558
M5 GO Biological Process	GOBP_POSITIVE_REGULATION_OF_PROTEASOMAL_PROTEIN_CATABOLIC_PROCESS	105	0.871456	0.772234	0.838364	0.920911	0.646154	0.873324	-0.643704	0.998043	0.990919	0.973938	0.486683	0.769555	-0.860975	0.775148	0.895272
M5 GO Biological Process	GOBP_HEART_FORMATION	34	0.844304	0.720174	0.872123	0.920579	0.597285	0.873745	-0.808723	0.783567	0.914689	1.02903	0.405152	0.715154	-0.985918	0.482618	0.744377
M5 GO Molecular Function	GOMF_NEUROPEPTIDE_RECEPTOR_BINDING	26	1.93825	0.0021097	0.024633	0.920226	0.562105	0.8742	1.43998	0.0564202	0.224697	-1.00547	0.453382	0.670934	2.13932	0	0.00367449
M5 GO Biological Process	GOBP_POSITIVE_REGULATION_OF_TRANSCRIPTION_REGULATORY_REGION_DNA_BINDING	18	0.800122	0.733198	0.91632	0.920162	0.55625	0.873852	1.31618	0.125	0.338906	1.12507	0.31828	0.59803	0.829609	0.712	0.887094
M5 GO Biological Process	GOBP_POSITIVE_REGULATION_OF_PROTEIN_EXPORT_FROM_NUCLEUS	20	1.0521	0.371429	0.553294	0.919749	0.552	0.874562	0.69399	0.88391	0.991486	0.996902	0.44289	0.741516	0.876994	0.608333	0.829972
M5 GO Biological Process	GOBP_REGULATION_OF_POLYSACCHARIDE_METABOLIC_PROCESS	48	-1.42437	0.0492424	0.197218	0.919624	0.593291	0.874374	-0.941926	0.565306	0.755625	1.13163	0.223776	0.592067	-1.45566	0.0185567	0.169069
M5 GO Biological Process	GOBP_CELLULAR_MODIFIED_AMINO_ACID_BIOSYNTHETIC_PROCESS	40	-1.39938	0.0577617	0.21631	0.919284	0.57265	0.874843	0.889141	0.648915	0.896967	1.16415	0.202934	0.562241	-1.36829	0.0811359	0.246786
M5 GO Cellular Component	GOCC_SODIUM_CHANNEL_COMPLEX	26	-1.38018	0.0731225	0.233481	0.918848	0.584906	0.875583	-1.03048	0.403704	0.625072	1.35513	0.0968468	0.35958	-1.4865	0.0484211	0.147979
M5 GO Biological Process	GOBP_RESPONSE_TO_CAFFEINE	15	-1.48878	0.0440882	0.152892	0.917805	0.570297	0.878202				-1.40987	0.0819048	0.237007
M5 GO Biological Process	GOBP_NEGATIVE_REGULATION_OF_OXIDATIVE_STRESS_INDUCED_INTRINSIC_APOPTOTIC_SIGNALING_PATHWAY	25	1.36717	0.103647	0.228389	0.917569	0.569721	0.878351	1.25168	0.159046	0.410449	0.533398	0.985325	0.998084	1.40143	0.0690335	0.220335
M5 GO Biological Process	GOBP_REGULATION_OF_INTRINSIC_APOPTOTIC_SIGNALING_PATHWAY_IN_RESPONSE_TO_DNA_DAMAGE	37	0.97656	0.478261	0.676842	0.917471	0.601266	0.878105	1.3211	0.0792683	0.332569	-1.13809	0.267344	0.491491	1.02577	0.426295	0.598935
M5 GO Biological Process	GOBP_NEGATIVE_REGULATION_OF_SIGNALING_RECEPTOR_ACTIVITY	30	0.604785	0.973029	0.991943	0.917068	0.603774	0.87877	0.61554	0.98	0.996521	0.936669	0.556338	0.808404	-0.739261	0.870406	0.989151
M5 GO Cellular Component	GOCC_TRANSCRIPTION_FACTOR_TFIID_COMPLEX	32	0.607393	0.971193	0.991824	0.916702	0.600418	0.87932	1.25822	0.162741	0.404829	-0.58905	0.980496	0.99251	0.608483	0.984064	0.992752
M5 GO Biological Process	GOBP_PROSTATE_GLAND_DEVELOPMENT	47	1.37271	0.0539957	0.226322	0.916604	0.604396	0.879076	-0.970544	0.506718	0.716473	0.88318	0.662005	0.867134	1.32419	0.0939335	0.271773
M5 GO Biological Process	GOBP_REGULATION_OF_TELOMERE_CAPPING	26	-1.01629	0.418651	0.714408	0.916288	0.60404	0.879497	-0.999344	0.443011	0.676216	0.829742	0.72043	0.915321	-0.99064	0.458333	0.737075
M5 GO Biological Process	GOBP_COTRANSLATIONAL_PROTEIN_TARGETING_TO_MEMBRANE	19	1.04479	0.383838	0.564061	0.915865	0.563265	0.880242	-0.510686	0.98994	0.99992	-0.782957	0.809353	0.933458	0.932476	0.532389	0.746578
M5 GO Biological Process	GOBP_NEGATIVE_REGULATION_OF_TRIGLYCERIDE_METABOLIC_PROCESS	15	0.97037	0.512428	0.686271	0.915761	0.580271	0.879989	-0.972059	0.486166	0.713505	1.28985	0.15367	0.416986	0.84196	0.70428	0.873458
M5 GO Biological Process	GOBP_PURINE_NUCLEOSIDE_MONOPHOSPHATE_METABOLIC_PROCESS	40	-1.34963	0.0585938	0.261145	0.915621	0.602459	0.879848	1.25341	0.141079	0.407044	-0.872586	0.67276	0.84599	-1.24677	0.150097	0.376082
M5 GO Biological Process	GOBP_REGULATION_OF_RNA_STABILITY	172	-1.30439	0.0397727	0.311756	0.915133	0.695378	0.880721	1.18349	0.103376	0.492693	-0.810798	0.879139	0.910872	-1.0955	0.252505	0.567756
M5 GO Biological Process	GOBP_ENAMEL_MINERALIZATION	19	-0.57558	0.967925	0.997763	0.914981	0.561181	0.880631	0.768916	0.809901	0.96739	1.04799	0.387168	0.6918	-0.909417	0.608519	0.839238
M5 GO Molecular Function	GOMF_MONOOXYGENASE_ACTIVITY	119	-0.857752	0.790698	0.916247	0.914684	0.672199	0.880966	1.12282	0.226013	0.573956	-1.01553	0.437705	0.657076	0.880246	0.732334	0.826437
M5 GO Biological Process	GOBP_RESPONSE_TO_ESTRADIOL	43	1.14438	0.246753	0.424031	0.914193	0.603486	0.88184	-0.921618	0.542094	0.785052	1.1073	0.271889	0.617889	-0.811046	0.761411	0.947886
M5 GO Biological Process	GOBP_REGULATION_OF_PROTEIN_LOCALIZATION_TO_CHROMOSOME_TELOMERIC_REGION	15	-0.665152	0.894434	0.996314	0.914055	0.565762	0.881698	1.70443	0.013834	0.0664661	-1.22838	0.204225	0.39108	0.763993	0.768916	0.939962
M5 GO Biological Process	GOBP_STEROID_CATABOLIC_PROCESS	21	1.49893	0.0455446	0.15357	0.913986	0.562753	0.881348	-0.964542	0.492958	0.721391	1.40865	0.0853392	0.309914	1.21729	0.224371	0.361551
M5 GO Biological Process	GOBP_NEGATIVE_REGULATION_OF_CELLULAR_CATABOLIC_PROCESS	107	-1.28528	0.063197	0.335833	0.913691	0.66302	0.881677	-0.937367	0.578947	0.761533	1.10088	0.260341	0.627252	-1.31662	0.0583501	0.296683
M5 GO Molecular Function	GOMF_MOLECULAR_FUNCTION_INHIBITOR_ACTIVITY	467	1.61552	0	0.102137	0.913284	0.819005	0.88235	1.02181	0.382979	0.711141	-0.933851	0.680636	0.757858	1.5131	0	0.155846
M5 GO Molecular Function	GOMF_TRANSCRIPTION_REGULATOR_INHIBITOR_ACTIVITY	29	1.44681	0.0479042	0.180752	0.913205	0.625498	0.882041	-0.994608	0.462012	0.68423	1.51151	0.0309051	0.231882	0.811949	0.735955	0.904097
M5 GO Biological Process	GOBP_POSITIVE_REGULATION_OF_G_PROTEIN_COUPLED_RECEPTOR_SIGNALING_PATHWAY	34	1.37812	0.0658174	0.223323	0.913131	0.616525	0.881713	1.01144	0.466934	0.72872	1.05727	0.350679	0.682313	1.20764	0.185859	0.373333
M5 GO Cellular Component	GOCC_MIDBODY	168	0.914018	0.72766	0.778167	0.913073	0.727079	0.881334	1.21591	0.0873016	0.453646	-1.13972	0.178628	0.490101	1.04249	0.382643	0.569353
M5 GO Biological Process	GOBP_PHOTORECEPTOR_CELL_DIFFERENTIATION	76	0.824902	0.806593	0.892551	0.912012	0.657718	0.883838	-0.815895	0.828244	0.911291	0.993475	0.480583	0.744885	0.799269	0.868263	0.913966
M5 GO Cellular Component	GOCC_GLIAL_CELL_PROJECTION	42	0.938221	0.567623	0.740269	0.911714	0.616183	0.88417	-1.22432	0.170431	0.366702	0.900846	0.651007	0.84858	-0.842867	0.741344	0.914974
M5 GO Biological Process	GOBP_REGULATION_OF_NERVOUS_SYSTEM_PROCESS	152	1.26588	0.0685841	0.304186	0.911496	0.68018	0.884272	0.883844	0.754455	0.899398	-0.888505	0.721393	0.824464	1.32963	0.0394737	0.268309
M5 GO Biological Process	GOBP_REGULATION_OF_CELLULAR_RESPONSE_TO_TRANSFORMING_GROWTH_FACTOR_BETA_STIMULUS	142	1.25089	0.0761099	0.315697	0.9114	0.710638	0.884027	0.889606	0.747323	0.897419	-1.08902	0.273906	0.556938	1.27932	0.0606654	0.305869
M5 GO Molecular Function	GOMF_INTRAMOLECULAR_OXIDOREDUCTASE_ACTIVITY	50	-1.69034	0.00183824	0.0423812	0.910946	0.641256	0.884863	1.10849	0.280851	0.590168	-0.888681	0.675958	0.824335	-1.76045	0	0.0290474
M5 GO Biological Process	GOBP_HORMONE_TRANSPORT	368	1.33249	0.0046083	0.2514	0.910791	0.773585	0.884765	-1.11737	0.157407	0.492627	1.16189	0.0769231	0.565382	1.37023	0.0020202	0.240766
M5 GO Biological Process	GOBP_SKELETAL_MUSCLE_CELL_PROLIFERATION	22	-0.950291	0.525151	0.803699	0.910642	0.58517	0.88469	1.28387	0.153846	0.375896	-1.10663	0.31127	0.532278	-0.815849	0.740079	0.942247
M5 GO Biological Process	GOBP_RIBOSOME_DISASSEMBLY	36	-1.56314	0.00974659	0.102372	0.91026	0.620253	0.885293	0.608959	0.972441	0.997246	1.06791	0.351064	0.669404	-1.70293	0.00833333	0.0454378
M5 GO Biological Process	GOBP_EPITHELIAL_CELL_DIFFERENTIATION_INVOLVED_IN_KIDNEY_DEVELOPMENT	41	1.07842	0.317073	0.516275	0.909103	0.6	0.888149	-0.949317	0.513292	0.746025	0.934697	0.587983	0.81148	1.11511	0.279159	0.470542
M5 GO Biological Process	GOBP_NEGATIVE_REGULATION_OF_TUMOR_NECROSIS_FACTOR_MEDIATED_SIGNALING_PATHWAY	24	1.1132	0.29718	0.464455	0.908993	0.590909	0.887919	0.831065	0.720322	0.937169	-0.677183	0.920605	0.976546	1.09704	0.315369	0.497074
MH Hallmark	HALLMARK_ESTROGEN_RESPONSE_LATE	187	1.15752	0.110151	0.41105	0.907964	0.72949	0.890378	0.961407	0.544492	0.807613	-1.03791	0.359873	0.626672	1.09293	0.229122	0.502491
M5 GO Biological Process	GOBP_MUSCLE_CONTRACTION	308	-1.14095	0.120287	0.528239	0.907945	0.810748	0.889885	-1.13069	0.153989	0.473693	1.26152	0.0209581	0.457315	-1.2143	0.0530452	0.415051
M5 GO Cellular Component	GOCC_GABA_RECEPTOR_COMPLEX	17	-0.829018	0.690662	0.941821	0.907263	0.578629	0.89135				-0.494668	0.996276	0.998192	-0.838004	0.670041	0.920954
M5 GO Molecular Function	GOMF_PROTEIN_SERINE_THREONINE_KINASE_INHIBITOR_ACTIVITY	35	1.34119	0.0758755	0.245308	0.907186	0.596869	0.891049	1.01092	0.448	0.728629	-1.06816	0.344406	0.58576	1.32356	0.110647	0.271987
M5 GO Biological Process	GOBP_REGULATION_OF_MITOCHONDRIAL_TRANSLATION	25	-2.16797	0	3.95488e-05	0.906964	0.598778	0.891141	1.74427	0.00819672	0.0542233	-0.948999	0.559353	0.741379	-2.06196	0	0.000850506
M5 GO Biological Process	GOBP_TROPHOBLAST_GIANT_CELL_DIFFERENTIATION	17	1.20771	0.234343	0.360356	0.906852	0.571125	0.890913	1.33114	0.118012	0.321931	-1.00472	0.456439	0.672364	1.21296	0.215415	0.367432
M5 GO Biological Process	GOBP_POSITIVE_REGULATION_OF_INTRACELLULAR_PROTEIN_TRANSPORT	108	1.00794	0.412766	0.623597	0.906485	0.663044	0.891431	-0.811811	0.894523	0.913553	-0.928993	0.59799	0.764553	0.99218	0.483471	0.647429
M5 GO Molecular Function	GOMF_NEUROPEPTIDE_ACTIVITY	19	1.8061	0.00214133	0.0442763	0.906415	0.586134	0.89109				1.45812	0.0705882	0.273251	2.13245	0	0.00300593
M5 GO Biological Process	GOBP_MULTI_MULTICELLULAR_ORGANISM_PROCESS	155	1.28919	0.0411255	0.282686	0.905504	0.744086	0.893217	-0.869258	0.771825	0.858436	-0.926212	0.618487	0.768798	1.51834	0	0.153056
M5 GO Biological Process	GOBP_SYNAPTIC_TRANSMISSION_CHOLINERGIC	27	0.83915	0.712831	0.877301	0.90472	0.591837	0.89497	1.1104	0.30137	0.588027	-0.738459	0.84803	0.95842	1.01317	0.435345	0.616092
M5 GO Biological Process	GOBP_POSITIVE_REGULATION_OF_TRANSCRIPTION_BY_RNA_POLYMERASE_III	18	-1.13266	0.263265	0.537564	0.904533	0.600815	0.895016	-0.974789	0.490798	0.710597	0.841969	0.682648	0.902358	-1.22242	0.199593	0.404232
M5 GO Biological Process	GOBP_POSITIVE_REGULATION_OF_CHOLESTEROL_METABOLIC_PROCESS	23	-1.03997	0.398039	0.680901	0.904006	0.6	0.895959	0.786386	0.801961	0.957538	1.2166	0.209957	0.509781	-1.30603	0.148438	0.307333
M5 GO Biological Process	GOBP_REGULATION_OF_CHOLESTEROL_BIOSYNTHETIC_PROCESS	21	1.1054	0.324094	0.475564	0.903621	0.582796	0.896549	0.956662	0.503891	0.808658	0.933232	0.551579	0.814057	1.17047	0.2643	0.405226
M5 GO Biological Process	GOBP_GLYCOSYL_COMPOUND_METABOLIC_PROCESS	75	-0.786158	0.866667	0.966034	0.903616	0.671202	0.896014	1.34974	0.0437637	0.30549	-1.22942	0.137288	0.389922	0.997317	0.466667	0.640977
M5 GO Biological Process	GOBP_PEPTIDYL_THREONINE_DEPHOSPHORYLATION	15	-1.60213	0.0178926	0.0784939	0.903583	0.587649	0.895567	1.26626	0.184049	0.398591	-0.802297	0.737226	0.918614	-1.31585	0.144898	0.29677
M5 GO Biological Process	GOBP_PLACENTA_BLOOD_VESSEL_DEVELOPMENT	38	0.704201	0.917695	0.970629	0.903523	0.608696	0.895192	1.29758	0.133595	0.358444	-0.698822	0.913919	0.970024	0.857498	0.709369	0.853453
M5 GO Biological Process	GOBP_MICROTUBULE_BASED_MOVEMENT	430	-0.815085	0.993115	0.952977	0.903412	0.838631	0.894943	0.880881	0.89605	0.903669	0.997868	0.464968	0.740683	-0.891289	0.861111	0.862913
M5 GO Biological Process	GOBP_REGULATION_OF_CELL_FATE_SPECIFICATION	26	-0.752404	0.82205	0.979316	0.902926	0.596708	0.895844	0.917461	0.581109	0.860721	0.727009	0.854626	0.966249	0.705339	0.882	0.969113
MH Hallmark	HALLMARK_COAGULATION	132	1.68332	0	0.078634	0.902897	0.724891	0.895375	1.05778	0.316973	0.665618	1.06319	0.316456	0.676696	1.56227	0.00401606	0.138651
M5 GO Biological Process	GOBP_POSITIVE_REGULATION_OF_RELEASE_OF_CYTOCHROME_C_FROM_MITOCHONDRIA	27	1.10242	0.321138	0.479321	0.902858	0.61807	0.894941	-1.26049	0.169261	0.329797	1.04873	0.379237	0.690708	0.838732	0.712851	0.876985
M5 GO Biological Process	GOBP_PROTEIN_CONTAINING_COMPLEX_DISASSEMBLY	249	1.02459	0.359729	0.593216	0.902042	0.780601	0.896772	0.934771	0.671982	0.834784	-0.963607	0.560122	0.725364	1.01976	0.388211	0.609083
M5 GO Biological Process	GOBP_PROTEIN_LOCALIZATION_TO_CYTOSKELETON	61	1.0425	0.388158	0.566946	0.900478	0.678959	0.900691	1.08755	0.295455	0.621234	-0.975561	0.520392	0.710293	1.11378	0.278978	0.472791
M5 GO Biological Process	GOBP_MICROTUBULE_BASED_TRANSPORT	231	1.02718	0.38913	0.589167	0.899977	0.775378	0.901589	-1.0547	0.311377	0.584113	1.13466	0.152542	0.590342	0.978031	0.518664	0.671034
M5 GO Molecular Function	GOMF_ATP_DEPENDENT_ACTIVITY_ACTING_ON_RNA	75	-1.38283	0.0314233	0.231023	0.899545	0.696231	0.902266	0.812118	0.84413	0.94418	0.901367	0.691075	0.848264	-1.26387	0.101761	0.356404
M5 GO Biological Process	GOBP_REGULATION_OF_SULFUR_METABOLIC_PROCESS	15	-0.875964	0.642857	0.897599	0.899409	0.631263	0.90212	-0.895102	0.593814	0.820798	0.843318	0.69697	0.901105	-0.906621	0.579918	0.842777
M5 GO Biological Process	GOBP_BODY_FLUID_SECRETION	87	-0.877297	0.72233	0.895786	0.899357	0.67579	0.901725	0.98668	0.475207	0.766786	-0.933166	0.601027	0.758482	-0.963271	0.536585	0.771471
M5 GO Biological Process	GOBP_NEGATIVE_REGULATION_OF_MACROAUTOPHAGY	33	-1.04165	0.415686	0.678447	0.899281	0.615385	0.901408	0.69828	0.910751	0.992195	0.856027	0.711207	0.891834	-1.08434	0.296	0.582534
M5 GO Biological Process	GOBP_RETROGRADE_TRANSPORT_ENDOSOME_TO_GOLGI	88	0.907873	0.672619	0.787863	0.898468	0.699588	0.903227	0.770531	0.892308	0.967681	0.825181	0.85877	0.917842	-0.867231	0.729459	0.891234
M5 GO Molecular Function	GOMF_RNA_STEM_LOOP_BINDING	18	-1.16423	0.25046	0.498521	0.898356	0.627753	0.903016	1.0311	0.41189	0.697389	0.64024	0.961783	0.988884	-1.10071	0.342	0.563378
M5 GO Biological Process	GOBP_CGMP_MEDIATED_SIGNALING	33	1.51929	0.035865	0.142554	0.898054	0.60251	0.903306	-1.38491	0.0730223	0.238528	1.4481	0.046875	0.278972	1.70833	0.0176125	0.0826646
M5 GO Biological Process	GOBP_REGULATION_OF_EPIDERMIS_DEVELOPMENT	58	1.0753	0.309237	0.520812	0.897767	0.655391	0.903576	-0.795874	0.843496	0.92415	1.3132	0.076555	0.396887	0.906038	0.642127	0.786147
M5 GO Biological Process	GOBP_REGULATION_OF_EXECUTION_PHASE_OF_APOPTOSIS	27	0.803257	0.733607	0.913794	0.897542	0.616803	0.903654	-0.648421	0.94433	0.989679	0.851168	0.706546	0.896289	0.688104	0.914634	0.975445
M5 GO Cellular Component	GOCC_ENDOPLASMIC_RETICULUM_TUBULAR_NETWORK	30	-0.743486	0.840385	0.981319	0.89736	0.600432	0.903632	1.22805	0.161426	0.437591	-0.876936	0.655856	0.837987	0.5825	0.985477	0.995978
M5 GO Molecular Function	GOMF_CYCLIC_NUCLEOTIDE_BINDING	36	0.88179	0.65261	0.82607	0.897165	0.650206	0.903643	0.717593	0.910569	0.988087	-0.972186	0.508318	0.714439	1.01851	0.423762	0.60923
M5 GO Biological Process	GOBP_MRNA_CATABOLIC_PROCESS	236	-1.39299	0.00369004	0.220196	0.895919	0.800895	0.906607	1.05536	0.336188	0.667276	-0.788942	0.961905	0.92982	-1.13168	0.150198	0.519212
M5 GO Biological Process	GOBP_ESTABLISHMENT_OF_PROTEIN_LOCALIZATION_TO_VACUOLE	58	-0.898121	0.656189	0.87311	0.895387	0.694387	0.907536	-0.610334	0.989583	0.994312	0.920987	0.616279	0.827552	-0.875182	0.691837	0.882715
M5 GO Cellular Component	GOCC_GOLGI_STACK	91	1.14202	0.186441	0.427699	0.894781	0.701493	0.90871	0.713093	0.963675	0.988567	0.939966	0.605568	0.8052	1.22582	0.140625	0.351321
M5 GO Biological Process	GOBP_REGULATION_OF_MITOCHONDRIAL_OUTER_MEMBRANE_PERMEABILIZATION_INVOLVED_IN_APOPTOTIC_SIGNALING_PATHWAY	21	-1.02656	0.42065	0.698539	0.894264	0.576017	0.909604	1.18181	0.226994	0.492985	-0.846445	0.683566	0.874902	-0.895822	0.619608	0.854681
M5 GO Biological Process	GOBP_MITOCHONDRIAL_CALCIUM_ION_TRANSMEMBRANE_TRANSPORT	19	-1.61918	0.0247148	0.0709434	0.894257	0.608974	0.909079	1.20804	0.193548	0.463166	-0.464593	0.996416	0.998962	-1.53633	0.0385396	0.116048
M5 GO Biological Process	GOBP_HIGH_DENSITY_LIPOPROTEIN_PARTICLE_REMODELING	15	-1.1596	0.271154	0.50278	0.894105	0.607143	0.908939	1.63174	0.0222222	0.0995856	-0.764678	0.791971	0.943532	-1.15116	0.274	0.490158
M5 GO Biological Process	GOBP_VESICLE_COATING	33	-0.908242	0.617188	0.863056	0.893911	0.634694	0.908972	0.886255	0.636727	0.897454	-0.858267	0.695572	0.863713	-0.804247	0.768482	0.950154
M5 GO Biological Process	GOBP_PYRIMIDINE_RIBONUCLEOSIDE_TRIPHOSPHATE_METABOLIC_PROCESS	15	-0.82873	0.676529	0.940917	0.893832	0.609856	0.908658				-1.03561	0.404412	0.630199	0.891516	0.600798	0.809585
M5 GO Biological Process	GOBP_AUDITORY_RECEPTOR_CELL_STEREOCILIUM_ORGANIZATION	22	-0.811487	0.732632	0.954113	0.89323	0.633663	0.909781	0.835821	0.712302	0.933678	1.13749	0.261147	0.588215	-0.795515	0.776699	0.955524
M5 GO Biological Process	GOBP_NEGATIVE_REGULATION_OF_CELL_SUBSTRATE_ADHESION	59	1.15881	0.209644	0.40999	0.89316	0.648649	0.909437	-0.985105	0.481633	0.694891	1.28878	0.0823799	0.416364	1.04343	0.368635	0.568382
M5 GO Biological Process	GOBP_REGULATION_OF_ANOIKIS	21	-0.933435	0.55336	0.824352	0.892432	0.634694	0.910877	-0.715747	0.863179	0.966459	1.30324	0.147059	0.404683	-0.888163	0.62037	0.866818
M5 GO Biological Process	GOBP_REGULATION_OF_EPIDERMAL_GROWTH_FACTOR_ACTIVATED_RECEPTOR_ACTIVITY	20	0.792069	0.791139	0.922992	0.892364	0.610022	0.910533	0.574767	0.987879	0.998351	1.11188	0.304147	0.613093	-0.72599	0.870564	0.988969
M5 GO Molecular Function	GOMF_CHOLESTEROL_BINDING	50	-0.84199	0.75188	0.932673	0.890958	0.67019	0.913863	-0.755056	0.892787	0.945553	0.796289	0.836364	0.937846	-0.826642	0.757764	0.936028
M5 GO Cellular Component	GOCC_DENDRITIC_SPINE_HEAD	15	1.3686	0.117284	0.22806	0.890801	0.61242	0.913756	-0.899022	0.595092	0.815153	0.985866	0.45935	0.754071	1.26615	0.167969	0.31625
MH Hallmark	HALLMARK_UNFOLDED_PROTEIN_RESPONSE	110	0.848047	0.81405	0.868866	0.890522	0.727642	0.913999	1.38419	0.0275424	0.274561	-1.31736	0.0533808	0.301657	1.12769	0.218	0.452845
M5 GO Cellular Component	GOCC_GUANYL_NUCLEOTIDE_EXCHANGE_FACTOR_COMPLEX	22	-0.524439	0.990724	0.999894	0.89041	0.627753	0.913749	-0.697406	0.876471	0.973609	0.647439	0.942529	0.988175	-0.744282	0.841085	0.987646
M5 GO Biological Process	GOBP_POSITIVE_REGULATION_OF_MRNA_METABOLIC_PROCESS	133	-1.16	0.156788	0.502255	0.890204	0.76483	0.913794	1.25422	0.0788382	0.405751	0.876417	0.792929	0.87385	-0.973839	0.507337	0.76014
M5 GO Biological Process	GOBP_AUDITORY_RECEPTOR_CELL_DEVELOPMENT	34	-0.949795	0.512524	0.803563	0.890195	0.609603	0.913278	0.897939	0.597194	0.889299	0.847296	0.73523	0.898523	-0.826523	0.728916	0.935263
M5 GO Molecular Function	GOMF_DEUBIQUITINASE_ACTIVITY	93	0.814841	0.865979	0.902633	0.890003	0.710145	0.913291	1.00351	0.437367	0.740418	-0.728696	0.951473	0.961792	0.966516	0.535417	0.688526
M5 GO Biological Process	GOBP_ORGAN_OR_TISSUE_SPECIFIC_IMMUNE_RESPONSE	33	1.13527	0.261339	0.434337	0.889748	0.624719	0.913451	-0.556858	0.985887	0.999671	0.99326	0.479518	0.744412	0.794343	0.781705	0.918214
M5 GO Molecular Function	GOMF_DIOXYGENASE_ACTIVITY	93	-0.955488	0.541353	0.798121	0.889063	0.710638	0.914796	0.931596	0.603896	0.840318	0.86724	0.777011	0.883859	-0.941561	0.586614	0.802625
M5 GO Biological Process	GOBP_NEGATIVE_REGULATION_OF_SMOOTH_MUSCLE_CELL_DIFFERENTIATION	17	0.741068	0.823062	0.958596	0.888492	0.616935	0.915796	-0.83736	0.695906	0.889688	-0.886351	0.619318	0.825068	0.997611	0.46374	0.641053
M5 GO Biological Process	GOBP_EXPORT_ACROSS_PLASMA_MEMBRANE	70	-1.2025	0.151229	0.441829	0.88846	0.704255	0.915343	-1.15184	0.218876	0.447731	0.92913	0.591885	0.816886	-1.05987	0.353729	0.617879
M5 GO Biological Process	GOBP_EXTRACELLULAR_VESICLE_BIOGENESIS	24	0.846996	0.69936	0.869468	0.888276	0.624204	0.915298	-0.985899	0.481557	0.693916	0.955218	0.520607	0.793893	0.706118	0.867347	0.969745
M5 GO Cellular Component	GOCC_PORE_COMPLEX	26	-1.1125	0.312618	0.566583	0.888226	0.628692	0.914886	1.25553	0.152577	0.406285	-1.03464	0.4	0.631047	0.873503	0.659794	0.833608
M5 GO Biological Process	GOBP_RETINAL_CONE_CELL_DIFFERENTIATION	16	0.627932	0.918534	0.98963	0.887869	0.607362	0.915349	0.938876	0.56487	0.828688	0.623437	0.95671	0.989909	-0.687197	0.881288	0.995513
M5 GO Cellular Component	GOCC_ACETYLTRANSFERASE_COMPLEX	101	-1.37553	0.0309654	0.238091	0.887828	0.735426	0.914918	1.01039	0.437247	0.727527	-0.827941	0.831325	0.896655	-1.30761	0.0417537	0.307106
M5 GO Biological Process	GOBP_FEMALE_GAMETE_GENERATION	163	0.758174	0.978261	0.949591	0.887805	0.806378	0.91444	-0.952304	0.545977	0.742109	1.11514	0.198391	0.609246	0.834173	0.889328	0.881848
M5 GO Biological Process	GOBP_SPERM_FLAGELLUM_ASSEMBLY	51	-1.74383	0.00193798	0.0268693	0.887404	0.653768	0.914958	0.735653	0.912317	0.983469	0.955095	0.535	0.793732	-1.66497	0.00617284	0.0571741
M5 GO Cellular Component	GOCC_CILIARY_PLASM	188	0.632713	1	0.989381	0.887357	0.787946	0.91454	0.996533	0.481482	0.751683	0.856887	0.857143	0.891495	0.612514	1	0.992368
M5 GO Biological Process	GOBP_RESPONSE_TO_MISFOLDED_PROTEIN	18	0.615664	0.93361	0.991227	0.88722	0.620545	0.914372	1.44367	0.0653465	0.221921	-0.949608	0.529637	0.741224	1.04571	0.39521	0.564577
M5 GO Molecular Function	GOMF_CULLIN_FAMILY_PROTEIN_BINDING	25	-0.979515	0.494824	0.769279	0.887216	0.640625	0.913844	0.953895	0.528689	0.810508	0.79553	0.79646	0.937039	-0.896585	0.621242	0.855187
M5 GO Biological Process	GOBP_POSITIVE_REGULATION_OF_PROTEIN_MATURATION	27	0.99614	0.466135	0.64075	0.886997	0.620553	0.913907	0.813214	0.75	0.944713	0.854896	0.679916	0.892794	0.886707	0.626582	0.818083
M5 GO Molecular Function	GOMF_CHEMOREPELLENT_ACTIVITY	27	-0.720451	0.874486	0.986534	0.886929	0.638835	0.913555	0.956814	0.536204	0.808784	1.03328	0.392857	0.71373	-0.904537	0.585127	0.844881
M5 GO Biological Process	GOBP_CYCLIC_NUCLEOTIDE_BIOSYNTHETIC_PROCESS	21	1.95268	0	0.021245	0.886404	0.640333	0.914442	-1.04978	0.360465	0.593682	1.3497	0.111842	0.362761	2.08246	0	0.00643354
M5 GO Biological Process	GOBP_MULTICELLULAR_ORGANISMAL_LEVEL_CHEMICAL_HOMEOSTASIS	82	-1.38638	0.038835	0.228084	0.886121	0.697872	0.914678	-0.830907	0.793173	0.896579	1.05519	0.361179	0.684578	-1.36805	0.037037	0.24672
M5 GO Biological Process	GOBP_ORGANELLE_FISSION	477	-1.06833	0.221106	0.633087	0.886113	0.919192	0.914155	1.28804	0.012685	0.370008	-1.2344	0.0337243	0.384875	-0.892587	0.873267	0.8611
M5 GO Cellular Component	GOCC_POTASSIUM_CHANNEL_COMPLEX	92	-1.6957	0	0.040795	0.885898	0.723493	0.914206	-0.87049	0.744231	0.857532	0.788103	0.909091	0.94122	-1.8694	0	0.00995034
M5 GO Molecular Function	GOMF_POTASSIUM_CHANNEL_ACTIVITY	114	-1.66253	0.00192308	0.0523409	0.885177	0.737603	0.915632	-0.991316	0.462428	0.684467	1.03896	0.350746	0.707088	-1.80081	0	0.0204272
M5 GO Biological Process	GOBP_EXECUTION_PHASE_OF_APOPTOSIS	83	-1.13421	0.204198	0.535408	0.884764	0.698073	0.91619	-0.94667	0.575203	0.750251	1.06483	0.318987	0.674658	-1.2531	0.10757	0.370997
M5 GO Biological Process	GOBP_LATE_ENDOSOME_TO_LYSOSOME_TRANSPORT	19	0.905783	0.581699	0.791962	0.884658	0.624444	0.915922	-0.695089	0.889571	0.974065	0.725907	0.849785	0.965854	0.839934	0.692632	0.876212
M5 GO Molecular Function	GOMF_PROTEIN_MEMBRANE_ADAPTOR_ACTIVITY	36	-1.55686	0.0159046	0.105688	0.884621	0.650826	0.915478	0.896516	0.620553	0.890987	0.795712	0.818565	0.937256	-1.68602	0.00976562	0.051788
M5 GO Biological Process	GOBP_FRUCTOSE_6_PHOSPHATE_METABOLIC_PROCESS	16	0.944221	0.548193	0.731334	0.884549	0.626305	0.91514	0.780773	0.771255	0.958857	-1.08085	0.344086	0.566316	1.37283	0.1125	0.239022
M5 GO Cellular Component	GOCC_TERMINAL_BOUTON	84	1.49119	0.0126582	0.156471	0.884256	0.713656	0.915386	-1.12942	0.24466	0.47509	-0.60066	1	0.991392	1.42108	0.02079	0.208231
M5 GO Biological Process	GOBP_SKELETAL_MUSCLE_CONTRACTION	43	1.22768	0.14959	0.338002	0.883881	0.679325	0.915851	-1.18088	0.210019	0.406538	1.56115	0.0134529	0.195728	1.01633	0.43738	0.612616
M5 GO Biological Process	GOBP_G_PROTEIN_COUPLED_RECEPTOR_SIGNALING_PATHWAY_COUPLED_TO_CYCLIC_NUCLEOTIDE_SECOND_MESSENGER	27	1.56533	0.0286299	0.119731	0.883506	0.625	0.916298	-0.661397	0.945312	0.986357	-0.959152	0.531646	0.730052	1.73084	0.00413223	0.0798717
M5 GO Cellular Component	GOCC_XY_BODY	22	-0.513668	0.986221	0.999031	0.883256	0.658898	0.91644	0.823863	0.740586	0.941302	-0.517816	0.985375	0.997134	-0.455302	0.991735	0.999909
MH Hallmark	HALLMARK_GLYCOLYSIS	196	-1.32579	0.0224719	0.286242	0.882568	0.809524	0.917724	1.35993	0.00431965	0.292697	-0.965327	0.551724	0.723113	-1.18254	0.128364	0.451528
M5 GO Biological Process	GOBP_MITOTIC_NUCLEAR_DIVISION	255	0.881233	0.842227	0.825567	0.882403	0.839002	0.917618	1.37023	0.00826446	0.28493	-1.36049	0.00906344	0.268611	0.904556	0.756385	0.788916
M5 GO Cellular Component	GOCC_COPII_VESICLE_COAT	15	-1.08644	0.348659	0.607666	0.882261	0.631027	0.917468	1.36546	0.104762	0.289029	-0.840714	0.673585	0.882055	-0.876022	0.636546	0.882197
M5 GO Cellular Component	GOCC_EUCHROMATIN	66	-0.663578	0.980431	0.995314	0.881791	0.719917	0.918196	1.21706	0.150495	0.453878	1.13208	0.2343	0.592778	-0.700301	0.970472	0.991693
M5 GO Biological Process	GOBP_INTEGRATED_STRESS_RESPONSE_SIGNALING	23	-1.07934	0.330709	0.615169	0.881371	0.624742	0.918753	1.48477	0.063655	0.190997	-0.847308	0.691756	0.874626	-0.671863	0.912547	0.998718
M5 GO Biological Process	GOBP_HEME_METABOLIC_PROCESS	37	-1.61937	0.0151803	0.0713058	0.881152	0.672304	0.918808	1.25072	0.144289	0.411422	-0.93539	0.56903	0.756784	-1.53677	0.015748	0.115973
M5 GO Biological Process	GOBP_REGULATION_OF_TELOMERE_MAINTENANCE	97	-1.02674	0.40146	0.699079	0.880969	0.697778	0.918727	0.742521	0.94375	0.979545	-0.768085	0.915721	0.943433	-0.83076	0.818725	0.932117
M5 GO Biological Process	GOBP_RESPONSE_TO_HEAT	89	1.12808	0.200846	0.445039	0.880941	0.731111	0.918271	-0.923454	0.65362	0.782994	1.1416	0.206468	0.583525	0.982446	0.501992	0.663182
M5 GO Molecular Function	GOMF_ATPASE_COUPLED_TRANSMEMBRANE_TRANSPORTER_ACTIVITY	106	-1.33729	0.0446097	0.273274	0.88087	0.758242	0.917933	-0.865462	0.742	0.861629	1.10507	0.244332	0.621429	-1.51298	0.00823045	0.13053
M5 GO Molecular Function	GOMF_LYSOPHOSPHATIDIC_ACID_ACYLTRANSFERASE_ACTIVITY	15	-1.0803	0.339506	0.61504	0.880502	0.637965	0.918369	0.875142	0.612705	0.903605	-0.816122	0.714022	0.907002	-1.18622	0.249497	0.448114
M5 GO Biological Process	GOBP_NEGATIVE_REGULATION_OF_HORMONE_SECRETION	88	1.34958	0.0511111	0.241243	0.880502	0.726244	0.917834	-0.910472	0.612717	0.802003	1.14998	0.213942	0.576278	1.4233	0.0293542	0.207695
M5 GO Molecular Function	GOMF_STEROL_BINDING	65	0.977727	0.478261	0.675034	0.880154	0.703781	0.918222	-0.829672	0.780347	0.897956	0.877733	0.707839	0.873284	0.867465	0.711934	0.84201
M5 GO Biological Process	GOBP_REGULATION_OF_MRNA_METABOLIC_PROCESS	290	-1.17667	0.098513	0.483641	0.879784	0.846325	0.918674	1.15139	0.129167	0.530111	0.828974	0.973529	0.915286	-1.02631	0.357692	0.673663
M5 GO Biological Process	GOBP_MITOCHONDRIAL_FISSION	49	-1.74723	0.00192308	0.0264792	0.879775	0.687885	0.918161	1.37656	0.0648536	0.281628	-1.05048	0.363636	0.609614	-1.593	0.00395257	0.0864675
M5 GO Biological Process	GOBP_POSITIVE_REGULATION_OF_POTASSIUM_ION_TRANSMEMBRANE_TRANSPORT	35	1.23633	0.167715	0.329032	0.879115	0.656965	0.919395	1.15734	0.256303	0.524826	-0.887377	0.655046	0.825331	1.4592	0.0495049	0.187136
M5 GO Cellular Component	GOCC_PIGMENT_GRANULE	39	1.29572	0.110187	0.277285	0.879047	0.707819	0.919036	-0.853541	0.714012	0.875214	1.13396	0.251627	0.589735	0.954466	0.519608	0.708285
M5 GO Biological Process	GOBP_POSITIVE_REGULATION_OF_SYNAPTIC_TRANSMISSION_GABAERGIC	20	-1.63481	0.0172745	0.0628991	0.878931	0.650526	0.918812	1.4091	0.0702811	0.24959	0.529405	0.987207	0.997585	-1.39297	0.0823293	0.220579
M5 GO Biological Process	GOBP_REGULATION_OF_DNA_STRAND_ELONGATION	18	-0.829993	0.705021	0.941385	0.878618	0.646154	0.919084	-1.06712	0.365503	0.564284	1.12401	0.283613	0.597267	-0.910319	0.570874	0.838843
M5 GO Biological Process	GOBP_BLASTOCYST_FORMATION	55	-0.816054	0.785433	0.951705	0.878584	0.697917	0.918643	1.20448	0.154455	0.466624	-0.913295	0.624793	0.790069	-0.608222	0.990272	1
M5 GO Biological Process	GOBP_POSITIVE_REGULATION_OF_VASCULAR_PERMEABILITY	19	-1.44963	0.0718686	0.178504	0.878485	0.627451	0.918367	-0.813332	0.724753	0.912854	1.12488	0.294931	0.59719	-1.54973	0.033195	0.107714
M5 GO Biological Process	GOBP_P38MAPK_CASCADE	60	-0.917281	0.605769	0.849091	0.877524	0.713684	0.920337	-1.43737	0.028626	0.205878	1.48329	0.0185615	0.259444	-1.30645	0.0817121	0.307513
M5 GO Cellular Component	GOCC_VOLTAGE_GATED_SODIUM_CHANNEL_COMPLEX	15	-1.51105	0.046875	0.137897	0.877168	0.642105	0.920736				1.17299	0.252567	0.552429	-1.60332	0.0272374	0.0808581
M5 GO Biological Process	GOBP_PROTEIN_TARGETING_TO_VACUOLE	46	-0.94767	0.549372	0.804629	0.877047	0.708046	0.920521	-0.717304	0.92016	0.96606	0.923156	0.58371	0.826175	-0.95807	0.528112	0.778397
M5 GO Biological Process	GOBP_POSITIVE_REGULATION_OF_PROTEOLYSIS_INVOLVED_IN_PROTEIN_CATABOLIC_PROCESS	124	0.896241	0.726058	0.806341	0.876621	0.773585	0.921095	-0.863637	0.769376	0.864108	0.914169	0.679803	0.833471	-0.912426	0.678227	0.837113
M5 GO Biological Process	GOBP_NUCLEAR_TRANSCRIBED_MRNA_CATABOLIC_PROCESS_DEADENYLATION_DEPENDENT_DECAY	59	-0.892921	0.662214	0.879855	0.876373	0.720085	0.921229	1.11067	0.30064	0.587847	-0.747589	0.914035	0.955112	-0.657609	0.976096	0.998233
M5 GO Biological Process	GOBP_NEGATIVE_REGULATION_OF_LIPID_CATABOLIC_PROCESS	30	-0.960226	0.516064	0.791743	0.876067	0.663265	0.921467	0.874062	0.654545	0.903616	1.14525	0.266816	0.578926	-1.0831	0.319106	0.584924
M5 GO Molecular Function	GOMF_PRENYLTRANSFERASE_ACTIVITY	15	-1.87028	0.00194932	0.0075992	0.875886	0.619342	0.921399	1.50949	0.039604	0.174408	-1.05251	0.399638	0.60608	-1.68978	0.0160966	0.0505834
M5 GO Biological Process	GOBP_VASCULAR_ASSOCIATED_SMOOTH_MUSCLE_CELL_DEVELOPMENT	15	0.90242	0.587525	0.796262	0.875787	0.639918	0.921123	0.84886	0.674274	0.923254	-0.896884	0.59322	0.811137	1.08518	0.35102	0.510904
M5 GO Biological Process	GOBP_MOTOR_NEURON_APOPTOTIC_PROCESS	26	1.10424	0.331263	0.477014	0.87571	0.67019	0.920779	-0.888421	0.60334	0.830571	0.927376	0.558087	0.820372	1.1822	0.218504	0.395171
M5 GO Biological Process	GOBP_RESCUE_OF_STALLED_RIBOSOME	30	-1.35728	0.062753	0.251961	0.875529	0.660232	0.920713	0.668489	0.939024	0.99653	1.11792	0.283186	0.606189	-1.54105	0.0230769	0.11328
M5 GO Biological Process	GOBP_POSITIVE_REGULATION_OF_REPRODUCTIVE_PROCESS	95	-1.03623	0.373796	0.687958	0.875323	0.699134	0.920724	1.0719	0.313373	0.645144	-0.980032	0.479608	0.704899	-0.917189	0.633663	0.835843
M5 GO Biological Process	GOBP_REGULATION_OF_GOLGI_ORGANIZATION	17	-0.876307	0.651663	0.89773	0.875309	0.611227	0.920232	-0.707012	0.870906	0.969726	-0.610872	0.948529	0.990888	-1.00432	0.446121	0.717883
M5 GO Biological Process	GOBP_SPHINGOMYELIN_METABOLIC_PROCESS	21	-0.79229	0.736527	0.963919	0.875227	0.65102	0.919907	-0.974166	0.494949	0.710769	-0.77988	0.808271	0.936691	-0.758964	0.811133	0.982046
M5 GO Molecular Function	GOMF_BETA_CATENIN_BINDING	113	0.872958	0.766316	0.837382	0.87501	0.799136	0.919934	-1.00203	0.420842	0.671143	1.11543	0.196172	0.609042	-0.992717	0.490946	0.732461
M5 GO Biological Process	GOBP_REGULATION_OF_MRNA_PROCESSING	135	-0.722108	0.992467	0.986439	0.874961	0.772632	0.919529	1.04122	0.329032	0.685297	0.950356	0.568783	0.796583	-0.739975	0.977178	0.989402
M5 GO Molecular Function	GOMF_EXTRACELLULAR_LIGAND_GATED_MONOATOMIC_ION_CHANNEL_ACTIVITY	60	1.18897	0.175476	0.377358	0.874901	0.707627	0.919159	0.961629	0.52449	0.807516	0.672491	0.95612	0.983132	1.17312	0.21135	0.402951
M5 GO Molecular Function	GOMF_ADP_BINDING	40	-1.67716	0.00189036	0.0471431	0.874453	0.68172	0.919752	0.810305	0.779116	0.942251	-0.846877	0.71912	0.874898	-1.63411	0.0037594	0.0682487
M5 GO Biological Process	GOBP_POSITIVE_REGULATION_OF_POST_TRANSLATIONAL_PROTEIN_MODIFICATION	140	-1.1155	0.229287	0.563014	0.874442	0.761224	0.919245	0.827903	0.874486	0.93976	0.952387	0.590331	0.794245	-1.12066	0.216374	0.533722
M5 GO Molecular Function	GOMF_GROWTH_FACTOR_ACTIVITY	133	1.62446	0	0.0990778	0.874272	0.791667	0.919175	-1.33919	0.0350195	0.266208	0.943838	0.585132	0.801935	1.59971	0.00383877	0.122894
M5 GO Molecular Function	GOMF_SODIUM_INDEPENDENT_ORGANIC_ANION_TRANSMEMBRANE_TRANSPORTER_ACTIVITY	17	1.3558	0.100205	0.236526	0.874162	0.655602	0.918936	0.906932	0.565558	0.875667	0.744514	0.831486	0.959859
M5 GO Biological Process	GOBP_PHOSPHATIDIC_ACID_METABOLIC_PROCESS	27	-0.760038	0.838772	0.979225	0.873819	0.665957	0.919282	-0.900591	0.586	0.813433	1.13473	0.27204	0.590849	-1.19775	0.20202	0.433143
M5 GO Biological Process	GOBP_REGULATION_OF_POTASSIUM_ION_TRANSPORT	97	1.42207	0.0143737	0.191576	0.873783	0.75641	0.918846	0.980823	0.481799	0.77774	-1.15578	0.181513	0.471644	1.62788	0.00414079	0.109427
M5 GO Molecular Function	GOMF_DYNEIN_COMPLEX_BINDING	24	-0.909967	0.579568	0.861319	0.873471	0.649789	0.919095	-0.771306	0.813765	0.936904	0.921428	0.563169	0.827364	-1.13467	0.292398	0.514993
M5 GO Cellular Component	GOCC_CILIARY_MEMBRANE	55	1.078	0.342268	0.516798	0.873022	0.702083	0.919693	-1.03456	0.388994	0.619001	1.02368	0.415233	0.719856	0.871152	0.690283	0.836789
M5 GO Biological Process	GOBP_GOLGI_TO_PLASMA_MEMBRANE_TRANSPORT	63	0.80226	0.852174	0.914474	0.872531	0.708696	0.920401	-0.61439	0.993802	0.993922	-0.555364	0.998243	0.995424	0.745989	0.933747	0.950603
M5 GO Biological Process	GOBP_DEVELOPMENT_OF_PRIMARY_MALE_SEXUAL_CHARACTERISTICS	130	0.923726	0.627368	0.764	0.871934	0.80167	0.921344	-0.889814	0.74187	0.829734	0.889283	0.74036	0.860579	0.98493	0.502075	0.659233
M5 GO Biological Process	GOBP_NECROPTOTIC_PROCESS	38	-1.45567	0.0330882	0.174549	0.871755	0.676533	0.921268	1.00531	0.436874	0.736507	-0.914977	0.600726	0.787652	-1.24745	0.141988	0.375638
M5 GO Biological Process	GOBP_CARDIAC_CONDUCTION	68	-1.46784	0.0111111	0.165199	0.871749	0.707048	0.920761	0.940191	0.551653	0.828033	0.981919	0.485149	0.756857	-1.56261	0.00190114	0.100404
M5 GO Biological Process	GOBP_POSITIVE_REGULATION_OF_CALCIUM_ION_TRANSMEMBRANE_TRANSPORTER_ACTIVITY	32	-0.955029	0.520958	0.798962	0.871258	0.656904	0.921416	-0.962435	0.504931	0.723519	-0.972444	0.504472	0.714636	-1.1386	0.266393	0.509429
M5 GO Biological Process	GOBP_SENSORY_PERCEPTION_OF_LIGHT_STIMULUS	133	0.961171	0.536797	0.703114	0.87092	0.789823	0.921741	-0.98801	0.473267	0.689467	0.721614	0.99422	0.966865	0.975608	0.5	0.674234
M5 GO Biological Process	GOBP_QUATERNARY_AMMONIUM_GROUP_TRANSPORT	17	-1.48036	0.0573123	0.157324	0.870814	0.660643	0.921496	-1.10125	0.329317	0.514628	1.16666	0.273885	0.55783	-1.4428	0.0708812	0.176332
M5 GO Biological Process	GOBP_CELL_COMMUNICATION_BY_ELECTRICAL_COUPLING	19	1.14195	0.27907	0.427603	0.870683	0.666667	0.921291	1.43521	0.0833333	0.228437	-1.13951	0.29434	0.490043	1.39052	0.104167	0.225398
M5 GO Molecular Function	GOMF_ENZYME_INHIBITOR_ACTIVITY	347	1.57397	0	0.116403	0.870661	0.882222	0.92083	1.19631	0.0705882	0.477387	-0.969865	0.536697	0.717377	1.52567	0	0.151763
M5 GO Molecular Function	GOMF_P53_BINDING	76	1.07315	0.331878	0.522023	0.869632	0.736264	0.922843	-0.81081	0.857965	0.91462	1.02837	0.397619	0.71419	1.07695	0.311065	0.520414
M5 GO Cellular Component	GOCC_BRUSH_BORDER_MEMBRANE	75	-0.849349	0.775926	0.924619	0.86955	0.736957	0.922531	1.41546	0.0347648	0.242729	0.858898	0.790476	0.888549	-1.0962	0.279352	0.567791
M5 GO Biological Process	GOBP_POSITIVE_REGULATION_OF_ERBB_SIGNALING_PATHWAY	28	1.04156	0.379592	0.566123	0.86924	0.660679	0.922746	-1.33945	0.0949612	0.266299	0.914851	0.612832	0.833701	1.00019	0.459144	0.637447
M5 GO Biological Process	GOBP_RAB_PROTEIN_SIGNAL_TRANSDUCTION	20	0.924965	0.537832	0.762813	0.868305	0.660256	0.924566	0.759555	0.828571	0.968556	1.05569	0.387665	0.684234	-0.916385	0.564394	0.836019
M5 GO Biological Process	GOBP_NUCLEOTIDE_SUGAR_BIOSYNTHETIC_PROCESS	18	1.15955	0.26501	0.409383	0.867896	0.637295	0.925046	1.43456	0.0792079	0.227691	0.736357	0.855876	0.963008	1.1172	0.325301	0.467085
M5 GO Biological Process	GOBP_VESICLE_CARGO_LOADING	27	-1.06087	0.360075	0.643785	0.867594	0.672377	0.925277	1.23432	0.154472	0.429648	-0.597587	0.976015	0.991022	-0.924074	0.576238	0.827335
M5 GO Biological Process	GOBP_ERBB_SIGNALING_PATHWAY	125	1.19867	0.113772	0.369087	0.867318	0.760081	0.925442	-1.18805	0.13	0.398261	0.897798	0.704961	0.853078	1.25719	0.0767635	0.324345
M5 GO Biological Process	GOBP_RENAL_SYSTEM_VASCULATURE_DEVELOPMENT	29	-0.726504	0.86553	0.98663	0.867142	0.658333	0.925334	-0.909333	0.570577	0.804321	0.936835	0.543124	0.808445	-0.884665	0.642127	0.870548
M5 GO Biological Process	GOBP_NEGATIVE_REGULATION_OF_TRANSLATIONAL_INITIATION	19	-0.662697	0.91068	0.994395	0.866688	0.661734	0.925913	-0.825652	0.71869	0.901797	1.02033	0.40919	0.72161	-0.727984	0.820565	0.98995
M5 GO Biological Process	GOBP_PROTEIN_LOCALIZATION_TO_LYSOSOME	54	0.860331	0.723312	0.854553	0.86644	0.725108	0.925985	0.808566	0.819392	0.944312	0.809532	0.826291	0.928794	0.882453	0.659449	0.823443
M5 GO Biological Process	GOBP_NEGATIVE_REGULATION_OF_MEMBRANE_PERMEABILITY	22	0.7238	0.889868	0.961769	0.866305	0.686667	0.925798	0.969674	0.5	0.796929	-1.11828	0.319266	0.514988	-0.722158	0.869981	0.989748
M5 GO Molecular Function	GOMF_N_METHYLTRANSFERASE_ACTIVITY	89	-1.3106	0.0785047	0.305212	0.866218	0.748401	0.925489	-0.874169	0.765531	0.853115	0.847539	0.80203	0.898524	-1.38412	0.0409357	0.229103
M5 GO Molecular Function	GOMF_WW_DOMAIN_BINDING	23	0.780035	0.77686	0.932491	0.865375	0.660981	0.927065	0.855943	0.670146	0.916963	-0.723137	0.854545	0.963395	0.952605	0.529762	0.711514
M5 GO Biological Process	GOBP_GLUTAMINE_FAMILY_AMINO_ACID_BIOSYNTHETIC_PROCESS	15	1.27497	0.170478	0.296607	0.86501	0.649485	0.927462	1.447	0.0750507	0.218724	-0.799416	0.76259	0.921748	1.46294	0.0869565	0.185422
M5 GO Molecular Function	GOMF_PASSIVE_TRANSMEMBRANE_TRANSPORTER_ACTIVITY	453	-1.16866	0.0718232	0.493739	0.864606	0.953596	0.927949	-1.13221	0.141509	0.471285	0.899973	0.853242	0.849853	-1.14951	0.1	0.493346
M5 GO Biological Process	GOBP_PROTEIN_KINASE_C_ACTIVATING_G_PROTEIN_COUPLED_RECEPTOR_SIGNALING_PATHWAY	24	-1.08778	0.353729	0.604818	0.864113	0.686316	0.928629	-1.11024	0.319549	0.502265	0.762267	0.856502	0.950368	-1.24277	0.198381	0.380766
M5 GO Biological Process	GOBP_REGULATION_OF_ERBB_SIGNALING_PATHWAY	70	1.44791	0.023622	0.180413	0.863582	0.715152	0.92936	-1.18544	0.176817	0.401533	1.01944	0.395683	0.722013	1.52892	0.01	0.150785
M5 GO Biological Process	GOBP_CHLORIDE_TRANSMEMBRANE_TRANSPORT	54	-1.09275	0.294231	0.594769	0.863388	0.732334	0.929306	-0.932599	0.573386	0.768547	0.909689	0.62585	0.840435	-1.21382	0.177215	0.415187
M5 GO Biological Process	GOBP_NEGATIVE_REGULATION_OF_CELL_MATRIX_ADHESION	37	1.00155	0.444444	0.632172	0.862929	0.70339	0.929885	-0.972627	0.485493	0.713172	1.31094	0.115124	0.398002	0.990963	0.457692	0.649154
M5 GO Biological Process	GOBP_GLYCOSAMINOGLYCAN_CATABOLIC_PROCESS	26	1.55946	0.0286885	0.123244	0.862897	0.664583	0.929439	-0.991314	0.45648	0.684162	0.890369	0.626478	0.85936	1.3166	0.120332	0.277178
M5 GO Biological Process	GOBP_PEPTIDYL_LYSINE_METHYLATION	24	-0.942644	0.505703	0.813179	0.862635	0.658849	0.929562	-0.775859	0.786008	0.936827	0.964208	0.496718	0.779565	-1.05263	0.378819	0.631368
M5 GO Biological Process	GOBP_POSITIVE_REGULATION_OF_AUTOPHAGOSOME_ASSEMBLY	20	0.83448	0.688889	0.881699	0.861562	0.649299	0.931612	-0.548268	0.978723	0.999437	1.04289	0.403302	0.701982	-0.889916	0.60835	0.864938
M5 GO Biological Process	GOBP_LABYRINTHINE_LAYER_MORPHOGENESIS	27	1.26014	0.15368	0.308205	0.861012	0.67094	0.932422	-1.12465	0.274029	0.482288	0.91898	0.585421	0.828998	1.12426	0.29249	0.456366
M5 GO Biological Process	GOBP_REGULATION_OF_TUMOR_NECROSIS_FACTOR_MEDIATED_SIGNALING_PATHWAY	47	1.35044	0.0659575	0.240262	0.860805	0.709544	0.932412	-0.662074	0.96008	0.986642	-0.92123	0.586762	0.775679	1.19175	0.201245	0.386837
M5 GO Biological Process	GOBP_MITOPHAGY	60	-1.40051	0.0387597	0.215831	0.860518	0.747951	0.932539	-0.81231	0.805501	0.913949	0.707509	0.964126	0.973425	-1.52804	0.0020202	0.121358
M5 GO Molecular Function	GOMF_SIALYLTRANSFERASE_ACTIVITY	20	-0.98819	0.473077	0.755532	0.860472	0.652632	0.932118	1.17687	0.238298	0.499039	0.744257	0.828947	0.959647	-0.93657	0.533473	0.811985
M5 GO Molecular Function	GOMF_ATPASE_ACTIVATOR_ACTIVITY	27	-1.41424	0.064	0.205705	0.860449	0.704819	0.931657	1.62056	0.0138889	0.103206	-0.830522	0.725979	0.894497	-0.964912	0.489712	0.771164
M5 GO Biological Process	GOBP_NEGATIVE_REGULATION_OF_STEM_CELL_DIFFERENTIATION	29	-0.902876	0.610895	0.869544	0.860316	0.70339	0.931441	1.00769	0.427419	0.73254	-0.780802	0.810565	0.935669	-0.951723	0.528455	0.7869
M5 GO Molecular Function	GOMF_HELICASE_ACTIVITY	148	-1.30676	0.0371747	0.309554	0.860179	0.811404	0.931256	0.783018	0.945378	0.959056	-0.966063	0.554257	0.721967	-1.25445	0.0754352	0.369205
M5 GO Biological Process	GOBP_NEGATIVE_REGULATION_OF_FAT_CELL_DIFFERENTIATION	56	0.675447	0.972281	0.981417	0.859885	0.745726	0.931452	-0.920947	0.621212	0.785574	1.13727	0.223618	0.588141	-0.992376	0.488017	0.732483
M5 GO Molecular Function	GOMF_SOLUTE_INORGANIC_ANION_ANTIPORTER_ACTIVITY	29	-0.794209	0.772556	0.961376	0.859688	0.688596	0.93141	1.01518	0.425311	0.721509	0.680538	0.915929	0.984163	-1.00154	0.458015	0.721491
M5 GO Biological Process	GOBP_CHAPERONE_MEDIATED_PROTEIN_COMPLEX_ASSEMBLY	18	-1.0358	0.43002	0.687103	0.859294	0.666004	0.931819	1.20952	0.207739	0.463062	-0.799583	0.753676	0.92179	0.76969	0.786561	0.937031
M5 GO Biological Process	GOBP_TRANSCRIPTION_BY_RNA_POLYMERASE_III	51	-0.791993	0.822957	0.963882	0.859063	0.719588	0.931847	-0.840142	0.742188	0.889282	0.850289	0.749441	0.896668	-0.868314	0.724609	0.889691
M5 GO Biological Process	GOBP_TELOMERE_ORGANIZATION	149	-0.913898	0.661142	0.853943	0.85858	0.868421	0.932463	-0.890893	0.74359	0.828357	-0.858852	0.787338	0.863349	-0.798756	0.904762	0.953788
M5 GO Biological Process	GOBP_TRNA_THREONYLCARBAMOYLADENOSINE_METABOLIC_PROCESS	17	-1.5362	0.0447471	0.119392	0.857364	0.677755	0.934809	1.27395	0.171134	0.388047	0.735773	0.846808	0.962624	-1.42784	0.0754717	0.189066
M5 GO Biological Process	GOBP_VENTRICULAR_CARDIAC_MUSCLE_CELL_ACTION_POTENTIAL	29	-1.79915	0.00189394	0.0155844	0.857041	0.688034	0.935027	1.1146	0.283433	0.581256	0.875346	0.671806	0.874924	-1.72225	0.0019305	0.0393121
M5 GO Biological Process	GOBP_POSITIVE_REGULATION_OF_COAGULATION	29	1.22083	0.16805	0.345134	0.856546	0.722222	0.935679	1.25906	0.143141	0.40462	0.844356	0.731092	0.900032	1.14082	0.276265	0.436471
M5 GO Biological Process	GOBP_LIPOPROTEIN_METABOLIC_PROCESS	138	-1.0039	0.433213	0.729816	0.855718	0.835214	0.937118	1.15833	0.155136	0.523988	-1.02316	0.404007	0.648515	-0.703256	0.982387	0.992202
M5 GO Biological Process	GOBP_NEGATIVE_REGULATION_OF_RELEASE_OF_CYTOCHROME_C_FROM_MITOCHONDRIA	22	1.14096	0.255914	0.42908	0.855653	0.69392	0.936735	1.15898	0.258	0.523948	0.619331	0.97234	0.990358	1.00321	0.43	0.631486
M5 GO Biological Process	GOBP_REGULATION_OF_MICROTUBULE_BASED_PROCESS	253	0.87986	0.849658	0.827285	0.855082	0.917258	0.937486	1.08429	0.235908	0.626879	-1.23231	0.0519878	0.386324	0.904711	0.762279	0.78884
M5 GO Molecular Function	GOMF_CALCIUM_DEPENDENT_PHOSPHOLIPID_BINDING	53	1.68538	0.00616016	0.0778563	0.855001	0.761411	0.93718	-0.901509	0.632076	0.814301	0.906289	0.62556	0.840741	1.55349	0.0141988	0.141645
M5 GO Molecular Function	GOMF_SYNTAXIN_1_BINDING	23	1.29717	0.121704	0.277131	0.854618	0.685185	0.937546	-1.08101	0.328155	0.54556	0.794927	0.786611	0.937443	0.972809	0.45491	0.678791
M5 GO Biological Process	GOBP_ANGIOTENSIN_ACTIVATED_SIGNALING_PATHWAY	18	-1.45096	0.0585859	0.177589	0.854488	0.678937	0.937338	-0.785472	0.771739	0.931179	0.937759	0.545852	0.809009	-1.53799	0.0221774	0.115143
M5 GO Biological Process	GOBP_LABYRINTHINE_LAYER_DEVELOPMENT	58	1.05714	0.331858	0.545334	0.853723	0.745055	0.938601	-0.659912	0.975155	0.986508	0.921127	0.619855	0.827694	1.01077	0.416162	0.619278
M5 GO Biological Process	GOBP_FEMALE_MEIOTIC_NUCLEAR_DIVISION	41	0.654896	0.957055	0.985432	0.853581	0.728395	0.938411	1.16342	0.255446	0.519063	-0.842858	0.714029	0.878914	0.96714	0.49692	0.687744
M5 GO Biological Process	GOBP_MITOCHONDRIAL_GENOME_MAINTENANCE	36	-1.67914	0.00376648	0.0463601	0.853033	0.723913	0.939128	0.89636	0.649606	0.890308	-0.783235	0.797945	0.933356	-1.68566	0	0.0517316
M5 GO Biological Process	GOBP_PYRIMIDINE_CONTAINING_COMPOUND_BIOSYNTHETIC_PROCESS	32	-0.925098	0.557439	0.837246	0.852299	0.705263	0.940294	1.74819	0.00203666	0.0532947	-1.26162	0.15245	0.357855	1.07977	0.353635	0.517945
M5 GO Biological Process	GOBP_POSITIVE_REGULATION_OF_CHROMOSOME_SEPARATION	27	-1.13897	0.263158	0.531542	0.85198	0.715768	0.940508	1.65659	0.00393701	0.0880684	-0.942239	0.536937	0.749135	-0.883176	0.621277	0.87217
M5 GO Molecular Function	GOMF_G_PROTEIN_COUPLED_AMINE_RECEPTOR_ACTIVITY	26	-0.929704	0.542406	0.830529	0.851801	0.68595	0.940425	-1.2133	0.219067	0.374459	0.895442	0.618421	0.85409	-1.06465	0.359841	0.610027
M5 GO Molecular Function	GOMF_PHOSPHATIDYLINOSITOL_3_5_BISPHOSPHATE_BINDING	30	1.50345	0.0322581	0.150567	0.851698	0.719565	0.94014	0.72532	0.876797	0.985816	1.01749	0.399123	0.724065	1.32884	0.118609	0.268484
M5 GO Cellular Component	GOCC_H4_HISTONE_ACETYLTRANSFERASE_COMPLEX	40	-1.27785	0.127701	0.345663	0.851243	0.738046	0.940681	-0.471099	1	0.999218	-0.691619	0.917544	0.973094	-1.30922	0.0952381	0.305937
M5 GO Biological Process	GOBP_REGULATION_OF_BRANCHING_INVOLVED_IN_URETERIC_BUD_MORPHOGENESIS	23	1.65802	0.0163265	0.0865453	0.850166	0.693089	0.942603	0.839852	0.696787	0.931576	0.763695	0.814318	0.949539	1.63961	0.0164609	0.104398
M5 GO Biological Process	GOBP_STARTLE_RESPONSE	40	1.18574	0.186695	0.380927	0.849605	0.728261	0.943355	0.965208	0.515658	0.803663	0.732339	0.9	0.964045	1.34797	0.0767677	0.255573
M5 GO Biological Process	GOBP_POSITIVE_REGULATION_OF_HORMONE_METABOLIC_PROCESS	24	0.576939	0.974659	0.99403	0.849175	0.690196	0.943842	-1.07322	0.351351	0.557131	1.31896	0.119306	0.392933	-0.679217	0.915289	0.997927
M5 GO Biological Process	GOBP_L_ALPHA_AMINO_ACID_TRANSMEMBRANE_TRANSPORT	68	0.999408	0.440909	0.636813	0.849105	0.742009	0.943477	1.13898	0.216387	0.545661	-0.864396	0.709735	0.857829	-0.94062	0.548781	0.803858
M5 GO Molecular Function	GOMF_PHOSPHORUS_OXYGEN_LYASE_ACTIVITY	24	1.20085	0.232558	0.366585	0.848453	0.712032	0.944404	-1.36547	0.0916667	0.248828	1.28166	0.139013	0.427747	1.00763	0.451219	0.624955
M5 GO Cellular Component	GOCC_AGGRESOME	36	-0.95388	0.503906	0.799271	0.848346	0.71831	0.944131	-1.09577	0.312749	0.524174	0.990413	0.4637	0.746601	-0.934363	0.585127	0.812661
M5 GO Biological Process	GOBP_AMYLOID_BETA_CLEARANCE	37	0.894793	0.63125	0.808422	0.847995	0.693446	0.944386	-0.984949	0.487952	0.694718	0.925739	0.591579	0.821919	-0.978105	0.498965	0.753083
M5 GO Biological Process	GOBP_POST_GOLGI_VESICLE_MEDIATED_TRANSPORT	102	0.756319	0.951374	0.949932	0.847436	0.821053	0.945101	-0.720713	0.962025	0.963945	-0.599277	0.998403	0.991169	0.850695	0.792135	0.863124
M5 GO Molecular Function	GOMF_DNA_POLYMERASE_BINDING	22	-0.640895	0.959381	0.995831	0.847205	0.689796	0.945115	1.61439	0.0204918	0.106142	-0.985064	0.47963	0.698021	0.754205	0.82218	0.945673
M5 GO Biological Process	GOBP_POSITIVE_REGULATION_OF_NUCLEOTIDE_CATABOLIC_PROCESS	27	-1.21728	0.209738	0.423453	0.846972	0.699346	0.94512	1.28335	0.125498	0.375839	-0.948585	0.523551	0.741589	-1.04868	0.401222	0.637154
M5 GO Biological Process	GOBP_PROTEIN_DESTABILIZATION	56	-1.02345	0.402672	0.704304	0.846401	0.762712	0.945847	0.756146	0.891837	0.971272	0.937913	0.568282	0.80911	-1.10035	0.289916	0.563384
M5 GO Biological Process	GOBP_MEMBRANE_DEPOLARIZATION_DURING_ACTION_POTENTIAL	29	-1.55904	0.0157791	0.104445	0.846318	0.720081	0.945523	0.840824	0.727669	0.931121	1.2075	0.203863	0.513871	-1.54416	0.0298507	0.111132
M5 GO Biological Process	GOBP_POSITIVE_REGULATION_OF_VESICLE_FUSION	19	1.20411	0.2173	0.362955	0.846278	0.683884	0.945099	-1.27238	0.162879	0.320441	0.95889	0.471111	0.789861	1.30319	0.151631	0.286676
M5 GO Biological Process	GOBP_ESTABLISHMENT_OF_PROTEIN_LOCALIZATION_TO_TELOMERE	19	-0.571669	0.975472	0.996705	0.845487	0.682008	0.94632	0.753738	0.813025	0.973125	-0.792562	0.765125	0.927063	-0.588622	0.964353	1
M5 GO Cellular Component	GOCC_SCHMIDT_LANTERMAN_INCISURE	16	-0.782568	0.764933	0.965556	0.845359	0.692144	0.946077	0.958539	0.490909	0.807916	0.893173	0.61978	0.855822	-0.829896	0.711501	0.932798
M5 GO Cellular Component	GOCC_A_BAND	40	1.04168	0.376596	0.566615	0.845239	0.738197	0.945809	-0.882018	0.669794	0.839141	0.984946	0.471883	0.754656	-1.03088	0.395582	0.667551
M5 GO Cellular Component	GOCC_NUCLEAR_REPLICATION_FORK	38	-1.45168	0.0278293	0.177413	0.845142	0.730193	0.945508	1.18247	0.204724	0.493036	-0.929212	0.563258	0.764298	-1.00648	0.445833	0.71402
M5 GO Biological Process	GOBP_RELEASE_OF_CYTOCHROME_C_FROM_MITOCHONDRIA	66	1.17011	0.190283	0.397241	0.844973	0.773784	0.945367	-0.9943	0.438202	0.684147	1.125	0.229469	0.59754	1.01862	0.388031	0.609228
M5 GO Biological Process	GOBP_REGULATION_OF_ATP_DEPENDENT_ACTIVITY	60	-1.30763	0.074856	0.308387	0.844632	0.789144	0.945618	-0.882896	0.681818	0.837936	-0.921971	0.58516	0.774925	-1.45755	0.0302376	0.168247
M5 GO Biological Process	GOBP_MICROTUBULE_CYTOSKELETON_ORGANIZATION_INVOLVED_IN_MITOSIS	158	-0.702484	0.998106	0.992578	0.844311	0.85439	0.94578	1.36768	0.0404255	0.287156	-1.41777	0.0128824	0.233092	0.695649	0.985801	0.971889
M5 GO Biological Process	GOBP_REGULATION_OF_INTRACELLULAR_STEROID_HORMONE_RECEPTOR_SIGNALING_PATHWAY	78	-0.698007	0.973025	0.994488	0.844114	0.801282	0.945693	-0.902554	0.63473	0.812925	-0.983744	0.473776	0.699568	-0.864621	0.727651	0.892336
M5 GO Biological Process	GOBP_SPHINGOID_METABOLIC_PROCESS	20	0.923872	0.579399	0.764215	0.843074	0.715203	0.947469	-0.96299	0.504115	0.723495	0.851163	0.640919	0.895793	1.02325	0.408203	0.603489
M5 GO Cellular Component	GOCC_ADHERENS_JUNCTION	152	0.975473	0.495455	0.678984	0.84286	0.846512	0.94742	0.791738	0.952381	0.953367	1.13642	0.170667	0.588512	0.937198	0.587302	0.738776
M5 GO Biological Process	GOBP_PENTOSE_METABOLIC_PROCESS	15	0.818662	0.702929	0.899172	0.841935	0.694737	0.948921	-0.784717	0.771605	0.931311	1.04221	0.378218	0.702275	-0.591851	0.95183	1
M5 GO Biological Process	GOBP_ESTABLISHMENT_OF_SKIN_BARRIER	35	-1.37163	0.0654762	0.239265	0.841621	0.735656	0.949083	-1.15514	0.254973	0.444706	1.00317	0.438095	0.737073	-1.3967	0.0565657	0.218031
M5 GO Biological Process	GOBP_REGULATION_OF_NITRIC_OXIDE_SYNTHASE_ACTIVITY	20	-1.15609	0.267578	0.507401	0.841111	0.692784	0.949663	-0.982044	0.503891	0.69947	0.594544	0.97254	0.993218	-1.06364	0.371257	0.61128
M5 GO Biological Process	GOBP_INTERLEUKIN_1_MEDIATED_SIGNALING_PATHWAY	28	-0.992899	0.477778	0.746224	0.84021	0.72103	0.951124	-1.25342	0.15275	0.337207	1.34491	0.0943396	0.368743	-1.15819	0.245714	0.484386
M5 GO Biological Process	GOBP_REGULATION_OF_DNA_BINDING	101	0.938705	0.61039	0.739841	0.839879	0.840355	0.951305	0.73431	0.976238	0.983381	0.88934	0.71327	0.860956	1.03083	0.359667	0.590503
M5 GO Biological Process	GOBP_INTRACELLULAR_IRON_ION_HOMEOSTASIS	67	-0.983113	0.501961	0.761441	0.839636	0.807281	0.951303	1.04052	0.383838	0.68522	-1.01637	0.428082	0.655906	-0.913862	0.648915	0.837808
M5 GO Biological Process	GOBP_MITOTIC_SPINDLE_ORGANIZATION	125	-0.720859	0.980668	0.986642	0.83954	0.842995	0.950982	1.44689	0.00413223	0.218334	-1.48683	0.00642055	0.175589	0.717135	0.975309	0.96446
M5 GO Molecular Function	GOMF_DYNEIN_LIGHT_INTERMEDIATE_CHAIN_BINDING	30	-0.727421	0.914729	0.987197	0.839504	0.730126	0.950546	-1.40054	0.0633397	0.228597	1.24466	0.170626	0.479291	-0.896743	0.625	0.855766
M5 GO Biological Process	GOBP_GLYCOSPHINGOLIPID_BIOSYNTHETIC_PROCESS	30	1.47211	0.0491453	0.166646	0.839298	0.718121	0.950472	0.943228	0.558824	0.822777	0.947325	0.527352	0.801334	1.50884	0.0466926	0.156211
M5 GO Biological Process	GOBP_MEGAKARYOCYTE_DIFFERENTIATION	52	1.19	0.199609	0.376939	0.839223	0.753452	0.950095	-0.900513	0.641473	0.813325	0.723554	0.919048	0.966076	0.958028	0.503891	0.703029
M5 GO Molecular Function	GOMF_RNA_NUCLEASE_ACTIVITY	113	-1.51472	0.00749064	0.134404	0.839212	0.855234	0.949605	0.747292	0.965184	0.977158	-0.776246	0.917526	0.938362	-1.42652	0.020284	0.189594
M5 GO Biological Process	GOBP_MICROTUBULE_ORGANIZING_CENTER_ORGANIZATION	149	0.841429	0.833333	0.875037	0.839027	0.840376	0.949471	1.04303	0.34968	0.684964	-1.08171	0.280952	0.566177	0.755835	0.979716	0.944985
M5 GO Cellular Component	GOCC_VACUOLAR_PROTON_TRANSPORTING_V_TYPE_ATPASE_COMPLEX	22	0.646875	0.953908	0.986337	0.838531	0.708419	0.950003	1.37142	0.0989474	0.285142	-0.689341	0.899818	0.973738	0.974731	0.501023	0.675743
M5 GO Biological Process	GOBP_REGULATION_OF_TRANSLATION_IN_RESPONSE_TO_STRESS	24	-1.12228	0.281496	0.555351	0.838516	0.698969	0.949524	-0.722757	0.856522	0.963021	0.814944	0.751121	0.924079	-1.03305	0.406571	0.662735
M5 GO Molecular Function	GOMF_DNA_POLYMERASE_ACTIVITY	29	-1.09987	0.306818	0.584305	0.838498	0.736264	0.949045	-0.94169	0.529412	0.75535	0.802212	0.793258	0.933903	-1.3931	0.0867769	0.220786
M5 GO Cellular Component	GOCC_BLOC_1_COMPLEX	15	1.04515	0.368	0.563965	0.83842	0.680412	0.948702	0.968667	0.503043	0.798434	1.02184	0.44958	0.720975	0.950937	0.53144	0.714146
M5 GO Biological Process	GOBP_REGULATION_OF_MUSCLE_CONTRACTION	159	-1.05091	0.326047	0.660727	0.838186	0.873874	0.948696	-1.19984	0.107843	0.386521	1.16098	0.125964	0.565133	-1.15478	0.169014	0.486527
M5 GO Molecular Function	GOMF_ALCOHOL_BINDING	86	1.23228	0.123431	0.332974	0.836867	0.811563	0.950969	-1.16616	0.198077	0.426723	1.04954	0.349169	0.690063	1.03068	0.376278	0.59035
M5 GO Biological Process	GOBP_ENTRAINMENT_OF_CIRCADIAN_CLOCK	24	-1.34712	0.102913	0.262895	0.836814	0.707006	0.950556	-1.23727	0.177043	0.354784	1.16988	0.261574	0.55191	-1.3728	0.105372	0.242781
M5 GO Molecular Function	GOMF_UBIQUITIN_PROTEIN_TRANSFERASE_ACTIVATOR_ACTIVITY	17	-0.988135	0.489194	0.75515	0.836664	0.665975	0.950342	0.782496	0.783838	0.958335	0.767382	0.797872	0.94886	-1.21823	0.212121	0.411619
M5 GO Biological Process	GOBP_MITOCHONDRIAL_DNA_METABOLIC_PROCESS	26	-1.56292	0.028463	0.10224	0.835787	0.724731	0.95165	0.826857	0.725451	0.939732	-0.782544	0.778175	0.933755	-1.47184	0.0445269	0.158161
M5 GO Biological Process	GOBP_CARDIAC_EPITHELIAL_TO_MESENCHYMAL_TRANSITION	35	1.76663	0.00211864	0.054707	0.834535	0.753219	0.953773	-1.02987	0.389006	0.625195	1.12937	0.272512	0.593981	1.67373	0.00773694	0.0912834
M5 GO Biological Process	GOBP_INTRACELLULAR_SODIUM_ION_HOMEOSTASIS	28	0.536986	0.993789	0.998203	0.834195	0.707724	0.953988	0.702509	0.89336	0.991377	0.879727	0.64454	0.872991	-0.736134	0.888462	0.989013
M5 GO Biological Process	GOBP_RESPONSE_TO_STEROL_DEPLETION	16	1.31659	0.13786	0.263247	0.834157	0.704883	0.953563	-0.741648	0.835498	0.954441	0.885057	0.633484	0.864026	1.09132	0.338809	0.503852
M5 GO Biological Process	GOBP_EPITHELIAL_STRUCTURE_MAINTENANCE	26	-0.787296	0.789062	0.966765	0.833955	0.716049	0.953452	-1.09291	0.343313	0.529187	1.43408	0.0601336	0.28374	-0.962432	0.514403	0.771936
M5 GO Biological Process	GOBP_DEVELOPMENTAL_INDUCTION	34	1.6099	0.0190275	0.105378	0.833931	0.742489	0.952986	-0.911555	0.620229	0.802011	1.09267	0.315789	0.639682	1.174	0.198842	0.402407
M5 GO Biological Process	GOBP_SNO_S_RNA_METABOLIC_PROCESS	16	0.702436	0.831325	0.971033	0.832781	0.677083	0.954859	-0.792112	0.765182	0.926445	1.15009	0.262921	0.576685	0.626645	0.932563	0.989797
M5 GO Biological Process	GOBP_CENTRIOLE_ASSEMBLY	45	-0.803797	0.816981	0.957218	0.832498	0.781857	0.954915	1.19151	0.189024	0.47908	-0.939823	0.558824	0.751962	-0.533362	0.998062	1
M5 GO Biological Process	GOBP_NEGATIVE_REGULATION_OF_SIGNAL_TRANSDUCTION_BY_P53_CLASS_MEDIATOR	32	1.20282	0.195219	0.364214	0.832401	0.781705	0.954604	1.19622	0.205769	0.477007	-1.02122	0.410448	0.650488	1.23558	0.171488	0.343647
M5 GO Biological Process	GOBP_VACUOLAR_LOCALIZATION	87	1.28818	0.0705128	0.283636	0.832395	0.861607	0.954107	-0.945581	0.556391	0.751302	0.976786	0.497642	0.765159	1.29969	0.0722656	0.288301
M5 GO Biological Process	GOBP_CELLULAR_COMPONENT_DISASSEMBLY_INVOLVED_IN_EXECUTION_PHASE_OF_APOPTOSIS	34	-1.41025	0.0639535	0.208512	0.831938	0.708861	0.954536	0.886503	0.635246	0.897375	0.860823	0.706383	0.887302	-1.32962	0.0974155	0.282406
M5 GO Biological Process	GOBP_DETECTION_OF_TEMPERATURE_STIMULUS_INVOLVED_IN_SENSORY_PERCEPTION_OF_PAIN	23	1.13096	0.270968	0.441334	0.831394	0.723913	0.955106	1.14237	0.283433	0.53987	0.915992	0.586283	0.833146	1.14355	0.278689	0.433126
M5 GO Biological Process	GOBP_REGULATION_OF_SHORT_TERM_NEURONAL_SYNAPTIC_PLASTICITY	22	0.523	0.978992	0.998076	0.831271	0.717895	0.954852	0.520664	0.984283	0.998733	-0.721692	0.854054	0.963534	0.444217	0.997942	0.999783
M5 GO Biological Process	GOBP_NEGATIVE_REGULATION_OF_HYDROLASE_ACTIVITY	266	1.43274	0.00220751	0.187399	0.831195	0.950562	0.954496	0.953909	0.623913	0.811014	0.999635	0.425414	0.737916	1.29759	0.0214425	0.290319
M5 GO Biological Process	GOBP_KERATINOCYTE_MIGRATION	18	0.765588	0.787056	0.944264	0.83056	0.697228	0.955263	0.757812	0.806911	0.969749	0.926805	0.55819	0.820409	0.885483	0.614	0.820383
M5 GO Biological Process	GOBP_REGULATION_OF_SPINDLE_ORGANIZATION	42	0.953572	0.522523	0.715841	0.830059	0.78125	0.955745	1.37383	0.0702128	0.284346	-1.38267	0.0583039	0.252265	1.30609	0.0997963	0.284524
M5 GO Biological Process	GOBP_LIPOPROTEIN_BIOSYNTHETIC_PROCESS	105	-0.980616	0.462857	0.766418	0.829719	0.834016	0.955916	1.14724	0.201232	0.536939	-1.12488	0.234079	0.506204	-0.748382	0.954813	0.985953
M5 GO Biological Process	GOBP_MICROTUBULE_NUCLEATION	35	-0.782591	0.839015	0.966006	0.8295	0.745798	0.955819	-0.937773	0.528196	0.76103	-0.941447	0.542056	0.749415	-0.903708	0.608782	0.845543
M5 GO Biological Process	GOBP_RETINA_LAYER_FORMATION	19	0.731177	0.867327	0.961832	0.82925	0.716904	0.955794	1.19352	0.220273	0.477414	-0.934191	0.551601	0.757558	1.05083	0.395161	0.557128
M5 GO Biological Process	GOBP_REGULATION_OF_RESPONSE_TO_FOOD	19	1.16997	0.254065	0.397279	0.829179	0.717132	0.955423	0.607972	0.946467	0.997063	1.1109	0.308534	0.613413	1.51934	0.0544662	0.152772
M5 GO Biological Process	GOBP_EPIGENETIC_REGULATION_OF_GENE_EXPRESSION	250	-1.01317	0.424074	0.719183	0.828806	0.935335	0.955632	-0.770323	0.985019	0.937882	-0.960199	0.592934	0.728661	-0.917769	0.710891	0.835263
M5 GO Biological Process	GOBP_SYNAPTIC_VESICLE_LUMEN_ACIDIFICATION	19	0.935924	0.53629	0.744331	0.828682	0.716667	0.955366	1.39504	0.0943775	0.264792	-0.929732	0.538314	0.76415	1.2371	0.204545	0.342141
M5 GO Biological Process	GOBP_CELL_MIGRATION_INVOLVED_IN_HEART_DEVELOPMENT	20	1.23831	0.187764	0.327472	0.828309	0.712474	0.955577	1.43459	0.0703934	0.228199	-1.1712	0.254083	0.451674	1.20246	0.225933	0.379758
M5 GO Biological Process	GOBP_HEMOGLOBIN_METABOLIC_PROCESS	21	-0.817185	0.722008	0.952099	0.827944	0.678788	0.955812	-0.80839	0.742633	0.914917	1.27643	0.150327	0.435783	-1.14279	0.289109	0.503585
M5 GO Biological Process	GOBP_SUCKLING_BEHAVIOR	17	-0.947713	0.531496	0.805019	0.827608	0.712274	0.955981	0.935437	0.54	0.833856	1.02663	0.401345	0.716237	-1.10629	0.320248	0.556655
M5 GO Biological Process	GOBP_CHONDROCYTE_PROLIFERATION	27	1.33665	0.107991	0.248648	0.827063	0.713978	0.956538	-1.0847	0.314286	0.538734	1.30743	0.131291	0.398831	1.16636	0.234252	0.409149
M5 GO Biological Process	GOBP_NUCLEOLUS_ORGANIZATION	17	-1.34151	0.117761	0.267194	0.827006	0.732365	0.956144	1.04479	0.391213	0.682408	0.660448	0.913333	0.985294	-1.46458	0.083004	0.163421
M5 GO Biological Process	GOBP_CAMERA_TYPE_EYE_PHOTORECEPTOR_CELL_DIFFERENTIATION	39	1.02716	0.425311	0.588947	0.826637	0.753086	0.956376	-0.850371	0.712329	0.878768	1.08658	0.307159	0.64322	0.976746	0.513238	0.672676
M5 GO Biological Process	GOBP_REGULATION_OF_OXIDATIVE_PHOSPHORYLATION	25	-1.64328	0.00965251	0.0593006	0.826573	0.746914	0.956005	1.52841	0.0349794	0.159313	-1.2421	0.181172	0.374958	-1.45949	0.0504032	0.168051
M5 GO Biological Process	GOBP_NEGATIVE_REGULATION_OF_LEUKOCYTE_CHEMOTAXIS	16	1.22101	0.192623	0.345048	0.826027	0.730159	0.956548	-0.766007	0.783401	0.940329	1.26136	0.191209	0.456013	1.05375	0.390438	0.554465
M5 GO Cellular Component	GOCC_ESC_E_Z_COMPLEX	16	-1.3577	0.121569	0.251732	0.825755	0.737288	0.956579	-0.774058	0.774319	0.937004	1.00747	0.416092	0.728564	-1.44366	0.0722656	0.176688
M5 GO Biological Process	GOBP_REGULATION_OF_MOTOR_NEURON_APOPTOTIC_PROCESS	19	1.18984	0.245833	0.376753	0.82575	0.7	0.956085	-0.762295	0.77439	0.942098	0.818075	0.70615	0.923147	1.37789	0.107143	0.235777
M5 GO Biological Process	GOBP_REGULATION_OF_MRNA_CATABOLIC_PROCESS	175	-1.39177	0.0181488	0.221279	0.825722	0.89726	0.955626	1.15485	0.140787	0.526441	-0.763267	0.970443	0.944094	-1.16115	0.148893	0.480392
MH Hallmark	HALLMARK_MYC_TARGETS_V2	58	-1.80031	0	0.0155698	0.825579	0.768267	0.9554	1.38954	0.0674603	0.269974	0.860182	0.74359	0.887741	-1.48846	0.0191489	0.146162
M5 GO Biological Process	GOBP_PROTEIN_DNA_COMPLEX_ASSEMBLY	169	0.968289	0.539301	0.689084	0.825494	0.906977	0.95505	1.36075	0.0227743	0.29184	-0.979853	0.488964	0.705088	1.18775	0.138493	0.390734
M5 GO Cellular Component	GOCC_CUL3_RING_UBIQUITIN_LIGASE_COMPLEX	39	0.806431	0.784553	0.910549	0.825483	0.767782	0.954564	0.823783	0.775829	0.940939	0.833231	0.765351	0.911615	0.70535	0.924752	0.969421
M5 GO Molecular Function	GOMF_ACETYLTRANSFERASE_ACTIVITY	96	-1.34276	0.0594059	0.266337	0.82522	0.840164	0.954568	0.900411	0.660679	0.884806	0.674477	0.989556	0.983937	-1.34628	0.028169	0.268728
M5 GO Biological Process	GOBP_REGULATION_OF_MYOTUBE_DIFFERENTIATION	45	-1.12121	0.284351	0.555151	0.824637	0.763598	0.955201	-1.18809	0.19833	0.398449	1.35685	0.0778302	0.358443	-1.26544	0.111111	0.354178
M5 GO Biological Process	GOBP_FLUID_TRANSPORT	30	0.834865	0.7154	0.881587	0.824152	0.749507	0.955616	-0.969546	0.492872	0.71554	1.07597	0.331797	0.656482	-0.959311	0.50289	0.777393
M5 GO Biological Process	GOBP_OOGENESIS	110	0.888589	0.734513	0.818305	0.82401	0.868709	0.955385	-0.951472	0.570565	0.742839	1.12338	0.218824	0.595797	0.866619	0.732558	0.8436
M5 GO Biological Process	GOBP_NEGATIVE_REGULATION_OF_PROTEOLYSIS_INVOLVED_IN_PROTEIN_CATABOLIC_PROCESS	69	-0.761051	0.919231	0.980837	0.823584	0.834409	0.95574	0.715095	0.952083	0.988294	0.596398	0.997389	0.993693	-0.825337	0.786982	0.934534
M5 GO Molecular Function	GOMF_DNA_DIRECTED_DNA_POLYMERASE_ACTIVITY	22	-0.953102	0.537402	0.800592	0.823216	0.70935	0.955948	-0.943156	0.516327	0.75446	0.798374	0.759091	0.936066	-1.273	0.156556	0.350082
M5 GO Biological Process	GOBP_ICOSANOID_SECRETION	48	-0.817972	0.78327	0.952128	0.823087	0.799564	0.955694	-1.11526	0.270378	0.494422	-0.738167	0.912802	0.958399	0.891885	0.634615	0.809295
M5 GO Biological Process	GOBP_ECTOPIC_GERM_CELL_PROGRAMMED_CELL_DEATH	20	0.974232	0.514523	0.681161	0.822914	0.708502	0.95554	-0.899169	0.642586	0.815126	-0.611387	0.945355	0.99103	0.937981	0.522777	0.737329
M5 GO Biological Process	GOBP_RESPONSE_TO_PLATELET_DERIVED_GROWTH_FACTOR	23	1.33786	0.10297	0.247986	0.821531	0.746331	0.957673	0.826414	0.727799	0.939527	0.793326	0.803653	0.935916	1.30901	0.125506	0.283973
M5 GO Biological Process	GOBP_REGULATION_OF_FAT_CELL_DIFFERENTIATION	144	0.885353	0.732067	0.821815	0.821189	0.87931	0.957849	-0.8961	0.727451	0.819253	1.02554	0.374046	0.717983	-1.02795	0.357708	0.670509
M5 GO Biological Process	GOBP_C21_STEROID_HORMONE_METABOLIC_PROCESS	32	-0.898198	0.642147	0.873426	0.820588	0.757764	0.958484	-0.746387	0.839147	0.951585	-0.864832	0.685083	0.857795	-0.772381	0.836777	0.976905
M5 GO Molecular Function	GOMF_CHROMATIN_DNA_BINDING	129	-0.708944	0.991968	0.991243	0.819438	0.9125	0.960122	0.805594	0.914172	0.944938	-0.764416	0.936	0.943266	-0.808211	0.898707	0.948374
M5 GO Biological Process	GOBP_POSITIVE_REGULATION_OF_NUCLEOTIDE_BIOSYNTHETIC_PROCESS	20	-1.0648	0.342007	0.639351	0.819196	0.73348	0.960065	1.0324	0.407843	0.697284	-1.12836	0.306569	0.502748	-0.919341	0.560327	0.834468
M5 GO Biological Process	GOBP_DIOL_METABOLIC_PROCESS	28	-1.11931	0.293413	0.557265	0.819145	0.752049	0.959665	0.700896	0.915811	0.99164	0.83909	0.7254	0.904647	-0.916194	0.606061	0.836017
M5 GO Biological Process	GOBP_PYRIMIDINE_CONTAINING_COMPOUND_METABOLIC_PROCESS	64	-1.22682	0.139113	0.408189	0.818391	0.811741	0.960585	1.49619	0.0181818	0.184187	-1.19618	0.177305	0.420256	-0.973393	0.497041	0.759929
M5 GO Biological Process	GOBP_SPLICEOSOMAL_SNRNP_ASSEMBLY	35	-0.930776	0.579882	0.828425	0.818312	0.800821	0.960214	1.27613	0.127745	0.385557	-0.767067	0.821168	0.943248	-0.536997	0.996176	1
M5 GO Biological Process	GOBP_POSITIVE_REGULATION_OF_BLOOD_CIRCULATION	44	1.09631	0.299578	0.489191	0.81764	0.772257	0.960945	1.32881	0.0965251	0.323541	-0.761238	0.84629	0.945685	1.34949	0.0831722	0.254238
M5 GO Biological Process	GOBP_NEGATIVE_REGULATION_OF_RHO_PROTEIN_SIGNAL_TRANSDUCTION	25	-1.55925	0.0178218	0.104588	0.817078	0.759834	0.961461	-1.01826	0.427386	0.641525	0.997995	0.46988	0.740876	-1.60957	0.0122699	0.0784914
M5 GO Biological Process	GOBP_ANAPHASE_PROMOTING_COMPLEX_DEPENDENT_CATABOLIC_PROCESS	18	-0.848712	0.672549	0.925036	0.817068	0.752495	0.960974	1.46733	0.0561798	0.203546	-0.635101	0.943942	0.986836	-0.808892	0.703846	0.948655
M5 GO Biological Process	GOBP_HAIR_FOLLICLE_MATURATION	24	0.942127	0.515593	0.734976	0.816333	0.751515	0.961836	-1.1531	0.254941	0.447337	0.951167	0.507692	0.79521	-0.631909	0.948718	1
M5 GO Cellular Component	GOCC_BLOC_COMPLEX	20	1.09207	0.343949	0.495232	0.816263	0.742616	0.961471	0.821076	0.731373	0.941432	-0.796804	0.766143	0.923159	1.00961	0.424362	0.621165
M5 GO Biological Process	GOBP_ENDODERM_DEVELOPMENT	70	0.925248	0.580042	0.762981	0.816239	0.8394	0.961018	0.849471	0.759443	0.922967	-0.936107	0.59507	0.756067	0.947058	0.542268	0.720963
M5 GO Biological Process	GOBP_POSITIVE_REGULATION_OF_AMINO_ACID_TRANSPORT	31	1.04548	0.395161	0.563656	0.81535	0.770186	0.962178	-1.0828	0.348748	0.542782	0.877972	0.643182	0.873713	0.934636	0.555085	0.743368
M5 GO Biological Process	GOBP_MITOCHONDRIAL_DNA_REPLICATION	17	-1.51068	0.0316456	0.137887	0.815277	0.723658	0.96181	0.876042	0.630738	0.904577	-0.931543	0.54189	0.760966	-1.30273	0.126233	0.310285
M5 GO Biological Process	GOBP_DOUBLE_STRAND_BREAK_REPAIR_VIA_NONHOMOLOGOUS_END_JOINING	67	-0.918664	0.645594	0.848271	0.815175	0.834395	0.961514	0.920431	0.623301	0.855923	-0.753163	0.918584	0.952381	-0.955484	0.51938	0.779465
M5 GO Molecular Function	GOMF_PHOSPHATIDYLSERINE_BINDING	67	1.32431	0.0755102	0.25791	0.815028	0.813808	0.961278	-1.15293	0.202062	0.446895	1.12905	0.222222	0.593543	1.13302	0.235867	0.446703
M5 GO Biological Process	GOBP_CARDIAC_MUSCLE_TISSUE_MORPHOGENESIS	70	1.01708	0.417879	0.606301	0.814307	0.825263	0.962115	0.76547	0.920082	0.966466	1.03988	0.3687	0.707326	-1.15544	0.198	0.486331
M5 GO Molecular Function	GOMF_INSULIN_LIKE_GROWTH_FACTOR_BINDING	17	1.19518	0.236402	0.372324	0.81374	0.744283	0.962629	1.08257	0.345098	0.629165	0.940579	0.529412	0.805037	1.1733	0.261702	0.403074
M5 GO Biological Process	GOBP_EMBRYONIC_PLACENTA_DEVELOPMENT	111	1.06531	0.326087	0.52993	0.813524	0.878723	0.962538	0.915432	0.639659	0.86378	0.914747	0.685	0.833458	1.04599	0.344262	0.564204
M5 GO Biological Process	GOBP_ESTABLISHMENT_OF_SPINDLE_ORIENTATION	43	0.771438	0.864979	0.940356	0.813512	0.81681	0.962057	-0.708061	0.919231	0.969783	0.927559	0.582589	0.820384	-0.712503	0.915709	0.989832
M5 GO Biological Process	GOBP_REGULATION_OF_CENTROSOME_CYCLE	56	0.89109	0.66457	0.814899	0.813512	0.806867	0.961557	1.20251	0.172345	0.469318	-1.20749	0.16955	0.409531	0.998089	0.450593	0.64033
M5 GO Biological Process	GOBP_POSITIVE_REGULATION_OF_CALCIUM_ION_DEPENDENT_EXOCYTOSIS	18	-0.623591	0.936992	0.996493	0.81244	0.754564	0.962957	-1.16175	0.2749	0.43459	1.32019	0.147887	0.392476	-0.810171	0.712302	0.947917
M5 GO Biological Process	GOBP_REGULATION_OF_SISTER_CHROMATID_COHESION	17	-1.17449	0.240704	0.486536	0.812417	0.738947	0.962492	1.02989	0.434783	0.698279	-0.908207	0.580705	0.797378	-1.14738	0.291506	0.496851
M5 GO Molecular Function	GOMF_UBIQUITIN_LIKE_PROTEIN_PEPTIDASE_ACTIVITY	105	0.734376	0.960352	0.961544	0.812401	0.875	0.962029	1.09204	0.275641	0.613098	-0.745095	0.969206	0.956428	0.870854	0.732919	0.837158
M5 GO Biological Process	GOBP_ERBB2_SIGNALING_PATHWAY	23	0.855265	0.661826	0.859919	0.811765	0.735729	0.962643	-0.858653	0.685149	0.870981	0.675244	0.918736	0.983979	-0.920682	0.584291	0.83274
M5 GO Biological Process	GOBP_METANEPHRIC_NEPHRON_MORPHOGENESIS	21	1.89545	0.0020284	0.027342	0.811733	0.755789	0.962196	-0.848964	0.662857	0.880759	-0.960919	0.510242	0.727874	1.73275	0.0107527	0.0797209
M5 GO Biological Process	GOBP_ACTIVATION_OF_GTPASE_ACTIVITY	85	-0.786041	0.906977	0.96572	0.811604	0.886414	0.96192	0.781663	0.907025	0.958586	-0.808192	0.842014	0.913491	-0.700249	0.957935	0.991258
M5 GO Biological Process	GOBP_NEGATIVE_REGULATION_OF_RNA_CATABOLIC_PROCESS	84	-0.953057	0.545287	0.800212	0.810947	0.863043	0.962627	0.737056	0.92389	0.982957	-0.863979	0.740304	0.857837	-0.916121	0.618955	0.835686
M5 GO Biological Process	GOBP_AMINOGLYCAN_CATABOLIC_PROCESS	34	1.53238	0.0242915	0.136973	0.810828	0.799189	0.962332	0.944569	0.511202	0.819262	1.08028	0.332604	0.650572	1.33802	0.1	0.262943
M5 GO Molecular Function	GOMF_LIGAND_GATED_MONOATOMIC_CATION_CHANNEL_ACTIVITY	113	-1.11944	0.226592	0.557434	0.810714	0.882227	0.962029	-1.27475	0.0831758	0.320186	1.38164	0.0121951	0.337701	-1.23287	0.102317	0.39593
M5 GO Biological Process	GOBP_ESTABLISHMENT_OF_MITOTIC_SPINDLE_LOCALIZATION	41	0.81283	0.788462	0.904873	0.810575	0.788079	0.961786	-0.637454	0.971253	0.992039	0.992954	0.445977	0.743702	-0.739727	0.878728	0.989165
M5 GO Molecular Function	GOMF_CYCLASE_ACTIVITY	24	0.901576	0.612121	0.797751	0.810461	0.767821	0.961479	-1.3094	0.118447	0.290931	1.17219	0.230769	0.553317	0.93235	0.555343	0.746
M5 GO Biological Process	GOBP_PROGRAMMED_NECROTIC_CELL_DEATH	51	-1.15875	0.217228	0.502912	0.810402	0.813025	0.961084	0.812616	0.794926	0.944794	-0.960974	0.539427	0.728035	-0.895169	0.64825	0.855893
M5 GO Biological Process	GOBP_REGULATION_OF_SIGNALING_RECEPTOR_ACTIVITY	106	1.27478	0.0780591	0.296707	0.810383	0.887949	0.96062	0.794876	0.885057	0.951938	-0.862942	0.777397	0.858023	1.11237	0.25641	0.474984
M5 GO Biological Process	GOBP_GABAERGIC_NEURON_DIFFERENTIATION	18	0.740071	0.820248	0.959035	0.810354	0.742004	0.96017	1.30619	0.133201	0.351125	0.899435	0.616034	0.850247	-0.979381	0.485887	0.750888
M5 GO Molecular Function	GOMF_NOTCH_BINDING	25	-0.923001	0.57685	0.8411	0.810275	0.773585	0.959815	-1.0083	0.430612	0.658534	1.04931	0.410673	0.690164	-1.05979	0.361829	0.617607
M5 GO Biological Process	GOBP_KILLING_BY_HOST_OF_SYMBIONT_CELLS	23	0.953276	0.533865	0.715756	0.808366	0.733068	0.962634	1.26522	0.172481	0.399036	-0.516429	0.988658	0.996964	1.01078	0.429134	0.61954
M5 GO Biological Process	GOBP_LUNG_EPITHELIUM_DEVELOPMENT	57	1.42245	0.0291262	0.191854	0.807568	0.806061	0.963568	0.632303	0.985685	0.996487	1.11726	0.261905	0.606167	1.12762	0.256729	0.452244
M5 GO Biological Process	GOBP_MISMATCH_REPAIR	24	-1.04631	0.377551	0.671319	0.807345	0.75	0.963454	-0.926897	0.561866	0.7781	0.915418	0.59368	0.833684	-1.09047	0.333333	0.573605
M5 GO Biological Process	GOBP_REGULATION_OF_PROTEIN_EXIT_FROM_ENDOPLASMIC_RETICULUM	23	0.587807	0.979381	0.993398	0.807341	0.755144	0.962965	-0.973335	0.482966	0.712113	0.889282	0.606127	0.860063	-0.641056	0.936902	1
M5 GO Biological Process	GOBP_REGULATION_OF_VESICLE_FUSION	33	1.27231	0.119369	0.299165	0.807321	0.79646	0.962501	-1.40484	0.055336	0.226371	0.841787	0.726244	0.902221	1.38396	0.0861345	0.2303
M5 GO Cellular Component	GOCC_MICROTUBULE_ASSOCIATED_COMPLEX	147	1.37916	0.0123711	0.2226	0.806437	0.936034	0.963559	1.04623	0.36	0.681512	-0.980719	0.533225	0.703624	1.43118	0.0209924	0.204783
M5 GO Molecular Function	GOMF_FIBROBLAST_GROWTH_FACTOR_RECEPTOR_BINDING	26	1.09735	0.331924	0.487959	0.806336	0.744856	0.963245	0.760017	0.832347	0.969471	-0.857745	0.6777	0.864558	1.07999	0.339545	0.517957
M5 GO Biological Process	GOBP_NEGATIVE_REGULATION_OF_CELLULAR_RESPONSE_TO_HYPOXIA	18	0.980798	0.497976	0.670949	0.804963	0.72421	0.965123	1.25021	0.191235	0.411364	-1.34242	0.105751	0.281379	0.953386	0.51145	0.709993
M5 GO Biological Process	GOBP_VASCULAR_ASSOCIATED_SMOOTH_MUSCLE_CONTRACTION	29	1.29954	0.122881	0.274673	0.804779	0.786813	0.964934	0.78936	0.774451	0.955035	-1.29769	0.122711	0.323875	1.26617	0.157447	0.316462
M5 GO Biological Process	GOBP_REGULATION_OF_AUTOPHAGOSOME_ASSEMBLY	46	-0.852867	0.717268	0.920806	0.804429	0.786017	0.964979	-0.733285	0.899807	0.958999	1.00176	0.435666	0.737479	-1.09273	0.322835	0.570897
M5 GO Biological Process	GOBP_RESPONSE_TO_ZINC_ION	32	0.948694	0.550661	0.723526	0.803864	0.786667	0.96542	1.06839	0.371369	0.649399	-0.882906	0.646018	0.829713	1.00495	0.463855	0.628904
M5 GO Biological Process	GOBP_MODULATION_OF_EXCITATORY_POSTSYNAPTIC_POTENTIAL	61	1.65844	0.00395257	0.0865212	0.803456	0.86	0.965611	-0.510037	0.998073	0.999664	-0.818937	0.77551	0.903236	1.78672	0	0.064587
M5 GO Biological Process	GOBP_AMINO_SUGAR_CATABOLIC_PROCESS	18	1.15393	0.266234	0.414036	0.803237	0.756356	0.965504	0.426763	0.995885	0.999501	1.09302	0.31746	0.639236	0.872898	0.620408	0.834384
M5 GO Biological Process	GOBP_CD4_POSITIVE_ALPHA_BETA_T_CELL_CYTOKINE_PRODUCTION	26	1.02259	0.420233	0.59685	0.803034	0.788845	0.96534	-1.00556	0.429167	0.664368	1.01238	0.429885	0.727517	0.859699	0.668	0.852476
M5 GO Biological Process	GOBP_POSITIVE_REGULATION_OF_PROTEIN_ACETYLATION	17	0.962972	0.510721	0.69846	0.802856	0.745631	0.96515	1.09747	0.331313	0.603352	-0.99243	0.480874	0.689579	1.05875	0.373254	0.548304
M5 GO Biological Process	GOBP_TROPHECTODERMAL_CELL_DIFFERENTIATION	22	0.541858	0.98374	0.997931	0.802404	0.773006	0.965412	1.28967	0.129159	0.368881	-0.924007	0.572993	0.772954	0.819805	0.735608	0.898564
M5 GO Molecular Function	GOMF_QUATERNARY_AMMONIUM_GROUP_TRANSMEMBRANE_TRANSPORTER_ACTIVITY	15	-1.81537	0.0019802	0.0134475	0.801976	0.761616	0.965637	-1.36851	0.103586	0.247468	1.2591	0.176724	0.460078
M5 GO Biological Process	GOBP_INOSITOL_TRISPHOSPHATE_METABOLIC_PROCESS	16	-1.01784	0.436229	0.710745	0.801725	0.765086	0.965589	0.875383	0.648703	0.904056	0.825003	0.717195	0.916663	0.735683	0.826693	0.956073
M5 GO Biological Process	GOBP_REGULATION_OF_FATTY_ACID_TRANSPORT	36	-1.03154	0.394286	0.691415	0.801593	0.818376	0.965318	0.881359	0.646694	0.904086	-0.719676	0.907441	0.9638	-0.814901	0.767308	0.94293
M5 GO Biological Process	GOBP_INTESTINAL_ABSORPTION	37	-1.3721	0.0640777	0.238897	0.801137	0.826087	0.965576	-1.04943	0.388889	0.594035	0.81283	0.804196	0.926218	-1.33506	0.0953307	0.278328
M5 GO Biological Process	GOBP_AMMONIUM_ION_METABOLIC_PROCESS	24	0.922161	0.557269	0.766999	0.799045	0.768212	0.968495	-1.34564	0.12749	0.261513	1.43514	0.0637363	0.285448	1.00907	0.438	0.622227
M5 GO Biological Process	GOBP_FERTILIZATION	191	1.12123	0.179167	0.453931	0.798148	0.949896	0.96944	-1.03502	0.376181	0.619282	0.738668	0.991979	0.961645	0.993717	0.467961	0.644819
M5 GO Molecular Function	GOMF_NADPLUS_PROTEIN_ADP_RIBOSYLTRANSFERASE_ACTIVITY	23	0.994766	0.483471	0.643015	0.798084	0.770186	0.969028	1.22097	0.173913	0.446481	-0.837206	0.714542	0.886632	1.20669	0.233766	0.374758
M5 GO Biological Process	GOBP_DNA_CONFORMATION_CHANGE	57	-1.1782	0.185255	0.482841	0.797915	0.858974	0.968801	0.966828	0.536232	0.800256	-0.848903	0.747049	0.87372	-1.02898	0.411306	0.668984
M5 GO Biological Process	GOBP_TETRAHYDROFOLATE_METABOLIC_PROCESS	20	-0.950477	0.561644	0.804703	0.797616	0.753012	0.968782	0.875057	0.649299	0.90275	0.861157	0.670259	0.889107	0.984594	0.474645	0.659278
M5 GO Biological Process	GOBP_ERYTHROCYTE_DEVELOPMENT	51	-1.24286	0.132692	0.386674	0.797532	0.809322	0.968428	-1.441	0.0298211	0.203295	1.34323	0.0723982	0.369722	-1.63926	0.00576923	0.0666176
M5 GO Molecular Function	GOMF_ATP_DEPENDENT_CHROMATIN_REMODELER_ACTIVITY	34	-1.58589	0.0136452	0.0883892	0.795752	0.792453	0.970801	0.785985	0.791748	0.957619	0.759676	0.877462	0.951493	-1.45419	0.0506073	0.169734
M5 GO Biological Process	GOBP_SERINE_PHOSPHORYLATION_OF_STAT_PROTEIN	16	-0.605435	0.954724	0.996243	0.795722	0.734531	0.970356				-0.947055	0.527204	0.74277
M5 GO Biological Process	GOBP_INTRACELLULAR_GLUCOSE_HOMEOSTASIS	158	-1.07789	0.281955	0.617205	0.795418	0.947826	0.970339	-0.841163	0.870588	0.888536	-0.966076	0.509213	0.722235	-1.137	0.180039	0.511948
M5 GO Biological Process	GOBP_REGULATION_OF_P38MAPK_CASCADE	44	0.757557	0.87638	0.949694	0.795045	0.816193	0.970411	-1.53254	0.0173745	0.156375	1.39315	0.0521542	0.327109	-1.10582	0.311024	0.557438
M5 GO Biological Process	GOBP_NOTOCHORD_DEVELOPMENT	24	1.27568	0.153226	0.295642	0.794114	0.792	0.971382	-1.15946	0.269618	0.438027	0.87259	0.656818	0.877326	1.15904	0.246548	0.418503
M5 GO Biological Process	GOBP_SPLICEOSOMAL_COMPLEX_ASSEMBLY	49	0.769435	0.878049	0.941344	0.79373	0.845494	0.971504	1.02199	0.400402	0.711742	-0.987885	0.485965	0.695689	0.917788	0.575697	0.770319
M5 GO Biological Process	GOBP_COPII_COATED_VESICLE_CARGO_LOADING	17	-1.07617	0.364341	0.61915	0.793593	0.739754	0.97122	1.37978	0.12426	0.278222	-0.848623	0.665493	0.874009	-0.97859	0.50501	0.752724
M5 GO Biological Process	GOBP_REGULATION_OF_GLUTAMATE_SECRETION	23	0.752113	0.820565	0.951645	0.793371	0.755102	0.971082	-1.01788	0.422	0.640744	1.05648	0.391011	0.682945	0.667072	0.897638	0.983797
M5 GO Biological Process	GOBP_SENSORY_PERCEPTION_OF_PAIN	89	-0.934553	0.610039	0.825203	0.793295	0.888158	0.970702	0.999618	0.471845	0.745381	0.908378	0.659314	0.840911	-0.994088	0.459144	0.730891
M5 GO Biological Process	GOBP_REGULATION_OF_CARDIAC_MUSCLE_CELL_MEMBRANE_REPOLARIZATION	26	1.08491	0.321577	0.505668	0.793175	0.794979	0.970409	0.661294	0.925144	0.997148	0.948963	0.528908	0.798088	1.21959	0.198783	0.358873
M5 GO Biological Process	GOBP_PULMONARY_VALVE_MORPHOGENESIS	19	1.1004	0.33871	0.482562	0.792714	0.771894	0.970647	-1.22993	0.205825	0.361238	1.22217	0.203196	0.500706	0.819805	0.728216	0.898248
M5 GO Biological Process	GOBP_WOUND_HEALING_SPREADING_OF_EPIDERMAL_CELLS	20	1.08581	0.347023	0.503784	0.792656	0.763265	0.970254	1.02529	0.440748	0.705848	-0.850835	0.684746	0.872686	1.28907	0.148297	0.296613
M5 GO Biological Process	GOBP_RESPONSE_TO_STEROL	32	-0.878326	0.665988	0.894676	0.792608	0.816532	0.969832	-1.09368	0.344423	0.528058	1.30344	0.133484	0.405029	-1.11087	0.296813	0.548224
M5 GO Biological Process	GOBP_POSITIVE_REGULATION_OF_STEM_CELL_DIFFERENTIATION	24	0.85173	0.695918	0.864262	0.791777	0.803313	0.970611	-0.905441	0.604743	0.810002	1.35434	0.0855856	0.359542	0.8819	0.647177	0.82412
M5 GO Biological Process	GOBP_N_TERMINAL_PROTEIN_AMINO_ACID_MODIFICATION	27	-1.11277	0.285996	0.566882	0.790879	0.792261	0.971522	0.727073	0.873444	0.985112	0.734002	0.8742	0.962912	-1.25449	0.165339	0.36959
M5 GO Biological Process	GOBP_TELOMERE_CAPPING	38	-0.972929	0.495327	0.776596	0.790808	0.801782	0.971146	-0.910629	0.586207	0.801899	0.897048	0.581345	0.854028	-0.928049	0.564961	0.822891
M5 GO Biological Process	GOBP_NUCLEOSIDE_MONOPHOSPHATE_BIOSYNTHETIC_PROCESS	42	-1.45207	0.0261682	0.177713	0.790228	0.83871	0.971556	1.3658	0.0600414	0.289567	-1.15646	0.224863	0.471243	-1.20553	0.189621	0.422014
M5 GO Biological Process	GOBP_REGULATION_OF_PROTEIN_POLYUBIQUITINATION	31	1.14448	0.270876	0.424054	0.789252	0.816842	0.97256	-0.831113	0.705179	0.896523	0.711061	0.894382	0.971533	0.952138	0.54717	0.712204
M5 GO Biological Process	GOBP_BASIC_AMINO_ACID_TRANSPORT	17	0.83506	0.682403	0.881513	0.788702	0.747323	0.972896	1.23259	0.177645	0.43021	-0.844187	0.669131	0.877749	0.921235	0.560396	0.7651
M5 GO Biological Process	GOBP_REGULATION_OF_MUSCLE_ORGAN_DEVELOPMENT	25	-0.9657	0.526316	0.785887	0.787979	0.807531	0.973506	-0.901259	0.582524	0.814302	0.860949	0.67033	0.88803	-1.15758	0.258947	0.485452
M5 GO Biological Process	GOBP_REGULATION_OF_SODIUM_ION_TRANSMEMBRANE_TRANSPORT	56	-1.31792	0.086444	0.296625	0.78762	0.864865	0.973572	1.17313	0.223913	0.501851	-0.803741	0.828333	0.916833	-1.05919	0.338645	0.618793
M5 GO Biological Process	GOBP_REGULATION_OF_PHOSPHOLIPID_BIOSYNTHETIC_PROCESS	19	-1.68755	0.00382409	0.0434179	0.787522	0.769723	0.973256	0.649567	0.94012	0.996861	0.975159	0.473118	0.76693	-1.83523	0.00412371	0.014589
M5 GO Biological Process	GOBP_REGULATION_OF_MRNA_SPLICING_VIA_SPLICEOSOME	112	-0.830266	0.855046	0.941341	0.78746	0.922395	0.972858	1.18361	0.143725	0.492973	0.826793	0.878049	0.91686	-0.828108	0.867203	0.93529
M5 GO Biological Process	GOBP_NEUTROPHIL_EXTRAVASATION	15	1.31432	0.141129	0.264281	0.786942	0.764344	0.97317	-0.808305	0.723735	0.914105	1.22311	0.211111	0.500512	1.01677	0.431599	0.612013
M5 GO Biological Process	GOBP_REGULATION_OF_SKELETAL_MUSCLE_CELL_PROLIFERATION	15	-1.39368	0.0843137	0.219509	0.786907	0.743327	0.97274	1.12337	0.309278	0.573623	-1.12126	0.294333	0.510091	-1.01942	0.455769	0.687158
M5 GO Cellular Component	GOCC_INTERMEDIATE_FILAMENT_CYTOSKELETON	123	1.40785	0.015625	0.20155	0.786404	0.952273	0.973023	-0.710689	0.985267	0.968544	1.02705	0.391304	0.715497	1.39246	0.0255319	0.225333
M5 GO Molecular Function	GOMF_LIGAND_GATED_CHANNEL_ACTIVITY	164	-1.11349	0.219424	0.565372	0.786292	0.977376	0.9727	-1.16601	0.141434	0.426812	1.13838	0.162234	0.587589	-1.15255	0.166031	0.487688
M5 GO Cellular Component	GOCC_PLASMA_MEMBRANE_BOUNDED_CELL_PROJECTION_CYTOPLASM	236	0.675945	1	0.981733	0.786246	0.984163	0.972284	-0.907038	0.73506	0.808046	0.755243	1	0.954268	0.655391	1	0.985104
M5 GO Cellular Component	GOCC_EXOCYST	17	1.29253	0.159923	0.279177	0.786202	0.778	0.971865	0.835425	0.692	0.933987	0.988721	0.439914	0.749075	1.597	0.0301205	0.123907
M5 GO Cellular Component	GOCC_AXONEMAL_DYNEIN_COMPLEX	27	0.683148	0.920792	0.979567	0.785211	0.819961	0.972871	0.834572	0.733333	0.93417	0.728021	0.889371	0.966257	0.62836	0.941909	0.99005
M5 GO Biological Process	GOBP_REGULATION_OF_RRNA_PROCESSING	16	-0.96243	0.507812	0.790366	0.785086	0.764344	0.972589	1.06406	0.377119	0.655658	-0.603646	0.950943	0.991778	-0.52353	0.988024	1
M5 GO Biological Process	GOBP_ASPARTATE_FAMILY_AMINO_ACID_BIOSYNTHETIC_PROCESS	20	-1.40424	0.0738636	0.213237	0.78468	0.810638	0.972701	1.31687	0.123016	0.338716	-0.709748	0.867491	0.966876	-1.27936	0.160164	0.340635
[truncated: 3,509 more rows]
